# Supplementary material for: Holobiont nitrogen control and its potential for eutrophication resistance in an obligate photosymbiotic jellyfish
Source: Microbiome. 2021 Jun 2;9:127. doi: 10.1186/s40168-021-01075-0 (PMC8173792; doi:10.1186/s40168-021-01075-0)
Supplement: Supplementary file 4 — Additional file 3: Table S2. ASV abundance table detailing ASV numbers over samples, including taxonomy and representative sequences. Number of ASVs 303, of which 7 are contaminants (marked with *), core microbiome members in bold, 'symbiome' members underlined for symbiotic samples and 'apobiome' members underlined for aposymbiotic samples. Table S3. Detailed stable isotope measurements of Cassiopea xamachana and its associated Symbiodiniaceae in symbiotic-light (SymL), symbiotic-dark (SymD), aposymbiotic-light (ApoL) treatments and upon heterotrophic feeding. Table S4. Stable isotope analysis enrichment statistics. Table S5. Stable isotope labelling of Isochrysis galbana and Artemia salina. 13C and 15N enriched Isochrysis galbana algae were employed to label Artemia salina as a heterotrophic food source for C. xamachana. Table S6. OTU abundance table detailing OTU numbers over samples, including taxonomy and representative sequences. Number of OTUs 697, of which 9 are contaminants (marked with *), core microbiome members in bold, 'symbiome' members underlined for symbiotic samples and 'apobiome' members underlined for aposymbiotic samples. Table S7. Closest blastn hits considered for presumably important OTUs (including core microbiome, symbiome, and apobiome; assessed June 2020). Table S8. Closest complete genomes of the 20 most abundant ASVs based on an NCBI blastn search (assessed November 2020). Considered gene homologs are related to nitrogen cycling and transport. [file 40168_2021_1075_MOESM4_ESM.xlsx]

## Sheet: S2 - ASV Table
Table S2. ASV abundance table detailing ASV numbers over samples, including taxonomy and representative sequences. Number of ASVs 303, of which 7 are contaminants (marked with *), core microbiome members in bold, 'symbiome' members underlined for symbiotic samples and 'apobiome' members underlined for aposymbiotic samples.
ASV ID	Control1	SymLPul1	SymLPul2	SymLPul3	SymLPul4	SymLPul5	SymDPul1	SymDPul2	SymDPul3	SymDPul4	SymDPul5	ApoLPul1	ApoLPul2	ApoLPul3	ApoLPul4	ApoLPul5	total #	Taxonomy (0=kingdom, 1=phylum, 2=order, 3=class, 4=family, 5=genus, 6=species; classified to last assigned taxonomic level)	Confidence	Qiime2ID	Sequence
ASV001	60	7380	8350	7328	10452	8562	8234	10844	8144	8921	9374	9979	11040	8051	7777	12647	137143	0_Bacteria;1_Proteobacteria;2_Gammaproteobacteria;3_Pseudomonadales;4_Moraxellaceae;5_Acinetobacter	0.999893	c64c95066e7e0dedbfe6270a5fd10965	AGGATTAGATACCCTGGTAGTCCATGCCGTAAACGATGTCTACTAGCCGTTGGGGCCTTTGAGGCTTTAGTGGCGCAGCTAACGCGATAAGTAGACCGCCTGGGGAGTACGGTCGCAAGACTAAAACTCAAATGAATTGACGGGGGCCCGCACAAGCGGTGGAGCATGTGGTTTAATTCGATGCAACGCGAAGAACCTTACCTGGTCTTGACATAGTAAGAACTTTCCAGAGATGGATTGGTGCC
ASV002	27	3108	2972	2765	3751	3407	3187	4111	3292	3221	3676	3301	3432	1446	2726	3888	48310	0_Bacteria;1_Proteobacteria;2_Gammaproteobacteria;3_Pseudomonadales;4_Pseudomonadaceae;5_Pseudomonas	0.993002	cc5b644bd87e215301c38cd1da9cd173	AGGATTAGATACCCTGGTAGTCCACGCCGTAAACGATGTCAACTAGCCGTTGGAATCCTTGAGATTTTAGTGGCGCAGCTAACGCATTAAGTTGACCGCCTGGGGAGTACGGCCGCAAGGTTAAAACTCAAATGAATTGACGGGGGCCCGCACAAGCGGTGGAGCATGTGGTTTAATTCGAAGCAACGCGAAGAACCTTACCAGGCCTTGACATGCAGAGAACTTTCCAGAGATGGATTGGTGCC
ASV003	0	679	842	688	878	801	751	964	751	757	872	647	823	352	740	597	11142	0_Bacteria;1_Proteobacteria;2_Gammaproteobacteria;3_Pseudomonadales;4_Pseudomonadaceae;5_Pseudomonas	0.999914	e407b26c112fc2d89e26a10e8069297a	AGGATTAGATACCCTGGTAGTCCACGCCGTAAACGATGTCAACTAGCCGTTGGGAGCCTTGAGCTCTTAGTGGCGCAGCTAACGCATTAAGTTGACCGCCTGGGGAGTACGGCCGCAAGGTTAAAACTCAAATGAATTGACGGGGGCCCGCACAAGCGGTGGAGCATGTGGTTTAATTCGAAGCAACGCGAAGAACCTTACCAGGCCTTGACATCCAATGAACTTTCCAGAGATGGATTGGTGCC
ASV004	0	267	301	240	311	247	275	306	317	298	320	332	322	170	250	224	4180	0_Bacteria;1_Proteobacteria;2_Gammaproteobacteria;3_Pseudomonadales;4_Moraxellaceae;5_Acinetobacter	0.999786	3de14053f689a6486bd0d25a5b958c29	AGGATTAGATACCCTGGTAGTCCATGCCGTAAACGATGTCTACTAGCCGTTGGGGCCTTTGAGGCTTTAGTGGCGCAGCTAACGCGATAAGTAGACCGCCTGGGGAGTACGGTCGCAAGACTAAAACTCAAATGAATTGACGGGGGCCCGCACAAGCGGTGGAGCATGTGGTTTAATTCGATGCAACGCGAAGAACCTTACCTGGCCTTGACATACTAGAAACTTTCCAGAGATGGATTGGTGCC
ASV005	3	197	241	149	229	206	205	291	197	143	168	271	234	198	192	274	3198	0_Bacteria;1_Proteobacteria;2_Gammaproteobacteria;3_Betaproteobacteriales;4_Burkholderiaceae;5_Massilia	0.993314	2fbdf174addf2ccc33252d045df4fbbb	AGGATTAGATACCCTGGTAGTCCACGCCCTAAACGATGTCTACTAGTTGTCGGGTTTTAATTAACTTGGTAACGCAGCTAACGCGTGAAGTAGACCGCCTGGGGAGTACGGTCGCAAGATTAAAACTCAAAGGAATTGACGGGGACCCGCACAAGCGGTGGATGATGTGGATTAATTCGATGCAACGCGAAAAACCTTACCTACCCTTGACATGTCAGGAAGACCGAAGAGATTTGGTTGTGCCC
ASV006	0	116	116	114	121	126	118	134	110	122	114	165	186	113	87	279	2021	0_Bacteria;1_Proteobacteria;2_Gammaproteobacteria;3_Betaproteobacteriales;4_Burkholderiaceae;5_Massilia	0.982199	d39f9b8f1f6ac9213d2a9d01b3c3091b	AGGATTAGATACCCTGGTAGTCCACGCCCTAAACGATGTCTACTAGTTGTCGGGTTTTAATTAACTTGGTAACGCAGCTAACGCGTGAAGTAGACCGCCTGGGGAGTACGGTCGCAAGATTAAAACTCAAAGGAATTGACGGGGACCCGCACAAGCGGTGGATGATGTGGATTAATTCGATGCAACGCGAAAAACCTTACCTACCCTTGACATGTCAGGAATGCCGAAGAGATTTGGCAGTGCCC
ASV007	0	99	137	103	143	116	120	124	131	142	123	111	93	0	103	161	1706	0_Bacteria;1_Proteobacteria;2_Gammaproteobacteria;3_Pseudomonadales;4_Moraxellaceae;5_Acinetobacter	0.999868	f27cb46827e4c9cb785be31da3bb90c0	AGGATTAGATACCCTGGTAGTCCATGCCGTAAACGATGTCTACTAGCCGTTGGAGCCTTTGAGGCTTTAGTGGCGCAGCTAACGCGATAAGTAGACCGCCTGGGGAGTACGGTCGCAAGACTAAAACTCAAATGAATTGACGGGGGCCCGCACAAGCGGTGGAGCATGTGGTTTAATTCGATGCAACGCGAAGAACCTTACCTGGTCTTGACATAGTAAGAACTTTCCAGAGATGGATTGGTGCC
ASV008	0	137	109	106	127	122	110	83	91	110	101	88	66	50	78	66	1444	0_Bacteria;1_Proteobacteria;2_Alphaproteobacteria;3_Sphingomonadales;4_Sphingomonadaceae;5_Sphingobium	0.999986	138024f6367b277db454c2a1853b8f0e	AGGATTAGATACCCTGGTAGTCCACGCCGTAAACGATGATAACTAGCTGTCAGGGCACATGGTGTTTTGGTGGCGCAGCTAACGCATTAAGTTATCCGCCTGGGGAGTACGGTCGCAAGATTAAAACTCAAAGGAATTGACGGGGGCCTGCACAAGCGGTGGAGCATGTGGTTTAATTCGAAGCAACGCGCAGAACCTTACCAACGTTTGACATCCCTATCGCGGATCGTGGAGACACTTTCCTT
ASV009	0	62	62	49	74	80	89	87	69	57	56	63	161	166	37	138	1250	0_Bacteria;1_Proteobacteria;2_Gammaproteobacteria;3_Xanthomonadales;4_Xanthomonadaceae;5_Stenotrophomonas	0.980291	b834cbe86e533dd53384f7b9d66f5b6d	AGGATTAGATACCCTGGTAGTCCACGCCCTAAACGATGCGAACTGGATGTTGGGTGCAATTTGGCACGCAGTATCGAAGCTAACGCGTTAAGTTCGCCGCCTGGGGAGTACGGTCGCAAGACTGAAACTCAAAGGAATTGACGGGGGCCCGCACAAGCGGTGGAGTATGTGGTTTAATTCGATGCAACGCGAAGAACCTTACCTGGCCTTGACATGTCGAGAACTTTCCAGAGATGGATTGGTGC
ASV010	0	37	29	46	83	34	51	66	45	39	63	83	125	58	40	32	831	0_Bacteria;1_Proteobacteria;2_Gammaproteobacteria;3_Betaproteobacteriales;4_Burkholderiaceae;5_Massilia	0.989292	08c2f400073c53287c6b4846032094cb	AGGATTAGATACCCTGGTAGTCCACGCCCTAAACGATGTCTACTAGTTGTCGGGTTTTAATTAACTTGGTAACGCAGCTAACGCGTGAAGTAGACCGCCTGGGGAGTACGGTCGCAAGATTAAAACTCAAAGGAATTGACGGGGACCCGCACAAGCGGTGGATGATGTGGATTAATTCGATGCAACGCGAAAAACCTTACCTACCCTTGACATGTCAGGAAGGCCGGAGAGATCTGGCTGTGCCC
ASV011	0	20	0	3	0	16	22	36	0	21	0	52	75	321	7	197	770	0_Bacteria;1_Proteobacteria;2_Gammaproteobacteria;3_Cellvibrionales;4_Cellvibrionaceae;5_Cellvibrio	0.989994	c3c19cc9eaccfc32aa87756e2aa0dfe0	AGGATTAGATACCCTGGTAGTCCACGCCGTAAACGATGTCTACTAGCCGTTGGGAGCCTTGAGCTCTTAGTGGCGCAGCTAACGCACTAAGTAGACCGCCTGGGGAGTACGGTCGCAAGATTAAAACTCAAATGAATTGACGGGGGCCCGCACAAGCGGTGGAGCATGTGGTTTAATTCGACGCAACGCGAAGAACCTTACCAGGTCTTGACATCCTAGAAACTTTCCAGAGATGGATTGGTGCC
ASV012	0	0	45	69	75	32	0	66	0	58	45	59	0	0	0	47	496	0_Bacteria;1_Proteobacteria;2_Gammaproteobacteria;3_Pseudomonadales;4_Moraxellaceae;5_Acinetobacter	0.999673	0cb0205a0319ed573ab9b7f787411bff	AGGATTAGATACCCTGGTAGTCCATGCCGTAAACGATGTCTACTAGCCGTTGGGGTCTTTGAGGCTTTAGTGGCGCAGCTAACGCGATAAGTAGACCGCCTGGGGAGTACGGTCGCAAGACTAAAACTCAAATGAATTGACGGGGGCCCGCACAAGCGGTGGAGCATGTGGTTTAATTCGATGCAACGCGAAGAACCTTACCTGGCCTTGACATACTAGAAACTTTCCAGAGATGGATTGGTGCC
ASV013	0	0	0	56	0	0	0	67	56	60	49	59	80	54	0	0	481	0_Bacteria;1_Proteobacteria;2_Gammaproteobacteria;3_Betaproteobacteriales;4_Burkholderiaceae;5_Massilia	0.991646	afb753f93d2724e41db1c12cca16e9a5	AGGATTAGATACCCTGGTAGTCCACGCCCTAAACGATGTCTACTAGTTGTCGGGTTTTAATTAACTTGGTAACGCAGCTAACGCGTGAAGTAGACCGCCTGGGGAGTACGGTCGCAAGATTAAAACTCAAAGGAATTGACGGGGACCCGCACAAGCGGTGGATGATGTGGATTAATTCGATGCAACGCGAAAAACCTTACCTACCCTTGACATGTCAGGAAGACCGAAGAGATCTGGTTGTGCCC
ASV014	0	21	19	23	35	33	28	47	23	56	16	18	35	35	22	34	445	0_Bacteria;1_Proteobacteria;2_Alphaproteobacteria;3_Caulobacterales;4_Caulobacteraceae;5_Brevundimonas	0.985148	4f57e84d7f9df4a009f8786ccf98f67c	AGGATTAGATACCCTGGTAGTCCACGCCGTAAACGATGATTGCTAGTTGTCGGGATGCATGCATTTCGGTGACGCAGCTAACGCATTAAGCAATCCGCCTGGGGAGTACGGTCGCAAGATTAAAACTCAAAGGAATTGACGGGGGCCCGCACAAGCGGTGGAGCATGTGGTTTAATTCGAAGCAACGCGCAGAACCTTACCACCTTTTGACATGCCTGGACCGCCACGGAGACGTGGCTTTCCCT
ASV015	0	5	0	0	6	4	8	4	6	5	0	72	90	135	0	97	432	0_Bacteria;1_Proteobacteria;2_Alphaproteobacteria;3_Sphingomonadales;4_Sphingomonadaceae;5_Sphingomonas	0.99997	b1c7774db4aa99b46093915876400025	AGGATTAGATACCCTGGTAGTCCACGCCGTAAACGATGATAACTAGCTGTCGGGGCTCTTAGAGCTTCGGTGGCGCAGCTAACGCATTAAGTTATCCGCCTGGGGAGTACGGCCGCAAGGTTAAAACTCAAATGAATTGACGGGGGCCTGCACAAGCGGTGGAGCATGTGGTTTAATTCGAAGCAACGCGCAGAACCTTACCAGCGTTTGACATGTCCGGACGATTTCGGGAGACCGATCTCTTC
ASV016	21	11	0	14	15	14	0	11	11	22	24	76	58	88	14	51	430	0_Bacteria;1_Proteobacteria;2_Gammaproteobacteria;3_Betaproteobacteriales;4_Burkholderiaceae;5_Ralstonia	0.908727	63f6341694b0b8285dd2a33e9a5813b5	AGGATTAGATACCCTGGTAGTCCACGCCCTAAACGATGTCAACTAGTTGTTGGGGATTCATTTCCTTAGTAACGTAGCTAACGCGTGAAGTTGACCGCCTGGGGAGTACGGTCGCAAGATTAAAACTCAAAGGAATTGACGGGGACCCGCACAAGCGGTGGATGATGTGGATTAATTCGATGCAACGCGAAAAACCTTACCTACCCTTGACATGCCACTAACGAAGCAGAGATGCATTAGGTGCT
ASV017	0	14	8	0	0	0	6	0	0	0	12	76	0	92	0	47	255	0_Bacteria;1_Actinobacteria;2_Actinobacteria;3_Propionibacteriales;4_Propionibacteriaceae;5_Cutibacterium	1	d0f3e13d97f5d4722c6e51faad4328f4	AGGATTAGATACCCTGGTAGTCCACGCTGTAAACGGTGGGTACTAGGTGTGGGGTCCATTCCACGGGTTCCGTGCCGTAGCTAACGCTTTAAGTACCCCGCCTGGGGAGTACGGCCGCAAGGCTAAAACTCAAAGGAATTGACGGGGCCCCGCACAAGCGGCGGAGCATGCGGATTAATTCGATGCAACGCGTAGAACCTTACCTGGGTTTGACATGGATCGGGAGTGCTCAGAGATGGGTGTGC
ASV018	0	7	0	0	0	0	6	6	0	7	0	9	16	139	0	31	221	0_Bacteria;1_Bacteroidetes;2_Bacteroidia;3_Flavobacteriales;4_Flavobacteriaceae;5_Flavobacterium	0.999998	74df5e033605640d3205f2b1ad7c0920	AGGATTAGATACCCTGGTAGTCCACGCCGTAAACGATGGATACTAGCTGTTGGGGGCAACTTCAGTGGCTAAGCGAAAGTGATAAGTATCCCACCTGGGGAGTACGAACGCAAGTTTGAAACTCAAAGGAATTGACGGGGGCCCGCACAAGCGGTGGAGCATGTGGTTTAATTCGATGATACGCGAGGAACCTTACCAAGGCTTAAATGCAGACTGACCGATTTGGAAACAGATCTTTCGCAAGA
ASV019	0	0	0	0	0	0	0	0	0	0	0	15	0	146	0	53	214	0_Bacteria;1_Proteobacteria;2_Alphaproteobacteria;3_Caulobacterales;4_Caulobacteraceae;5_Brevundimonas	0.964738	4aeeacd5020e44469c2e266cd4d91d16	AGGATTAGATACCCTGGTAGTCCACGCCGTAAACGATGATTGCTAGTTGTCGGGCTGCATGCAGTTCGGTGACGCAGCTAACGCATTAAGCAATCCGCCTGGGGAGTACGGTCGCAAGATTAAAACTCAAAGGAATTGACGGGGGCCCGCACAAGCGGTGGAGCATGTGGTTTAATTCGAAGCAACGCGCAGAACCTTACCACCTTTTGACATGCCTGGACCGCCACGGAGACGTGGCTTTCCCT
ASV020	0	69	11	24	19	16	8	10	11	24	5	0	0	0	5	0	202	0_Bacteria;1_Proteobacteria;2_Alphaproteobacteria;3_Rhodobacterales;4_Rhodobacteraceae;5_Ruegeria	0.76019	beee8a2dedc810b276f3250a4bf359e4	AGGATTAGATACCCTGGTAGTCCACACCGTAAACGATGAATGCCAGTCGTCGGGTAGCATGCTATTCGGTGACACACCTAACGGATTAAGCATTCCGCCTGGGGAGTACGGTCGCAAGATTAAAACTCAAAGGAATTGACGGGGGCCCGCACAAGCGGTGGAGCATGTGGTTTAATTCGAAGCAACGCGCAGAACCTTACCAACCCTTGACATCCTCGGACCGCCAGAGAGATTTGGCTTTCACT
ASV021	0	0	0	0	0	0	9	6	0	3	0	0	7	175	0	0	200	0_Bacteria;1_Firmicutes;2_Bacilli;3_Bacillales;4_Planococcaceae;5_Planomicrobium	0.762058	b6c312e8bc5d48223b85028209b71f81	AGGATTAGATACCCTGGTAGTCCACGCCGTAAACGATGAGTGCTAAGTGTTAGGGGGTTTCCGCCCCTTAGTGCTGCAGCTAACGCATTAAGCACTCCGCCTGGGGAGTACGGCCGCAAGGCTGAAACTCAAAGGAATTGACGGGGGCCCGCACAAGCGGTGGAGCATGTGGTTTAATTCGAAGCAACGCGAAGAACCTTACCAGGTCTTGACATCCCGCTGACCGCCTTAGAGATAAGGCTTTC
ASV022	0	0	0	0	0	0	11	13	0	0	0	8	23	79	0	58	192	0_Bacteria;1_Proteobacteria;2_Gammaproteobacteria;3_Pseudomonadales;4_Moraxellaceae;5_Alkanindiges	0.999934	78b9779a9933e032237d5471c686341f	AGGATTAGATACCCTGGTAGTCCATGCCGTAAACGATGTCAACTAGCCGTTGGGGGATTTGATCCTTTAGTGGCGCAGCTAACGCGATAAGTTGACCGCCTGGGGAGTACGGTCGCAAGACTAAAACTCAAATGAATTGACGGGGGCCCGCACAAGCGGTGGAGCATGTGGTTTAATTCGATGCAACGCGAAGAACCTTACCTGGTCTTGACATAGTGAGAATCCTGCAGAGATGCGGGAGTGCC
ASV023	0	0	0	7	32	0	0	0	16	10	0	0	56	0	3	48	172	0_Bacteria;1_Actinobacteria;2_Actinobacteria;3_Propionibacteriales;4_Propionibacteriaceae;5_Cutibacterium	1	d7adfb5319b876242aff5da71b465487	AGGATTAGATACCCTGGTAGTCCACGCTGTAAACGGTGGGTACTAGGTGTGGGGTCCATTCCACGGGTTCCGCGCCGTAGCTAACGCTTTAAGTACCCCGCCTGGGGAGTACGGCCGCAAGGCTAAAACTCAAAGGAATTGACGGGGCCCCGCACAAGCGGCGGAGCATGCGGATTAATTCGATGCAACGCGTAGAACCTTACCTGGGTTTGACATGGATCGGGAGTGCTCAGAGATGGGTGTGC
ASV024	7	7	4	6	0	8	0	11	0	0	0	10	21	55	0	28	157	0_Bacteria;1_Proteobacteria;2_Alphaproteobacteria;3_Caulobacterales;4_Caulobacteraceae;5_Caulobacter;6_uncultured alpha proteobacterium	0.825916	20ce662b4eacea4f8172015093f16ce4	AGGATTAGATACCCTGGTAGTCCACGCCGTAAACGATGAGTGCTAGTTGTCGGCATGCATGCATGTCGGTGACGCAGCTAACGCATTAAGCACTCCGCCTGGGGAGTACGGTCGCAAGATTAAAACTCAAAGGAATTGACGGGGGCCCGCACAAGCGGTGGAGCATGTGGTTTAATTCGAAGCAACGCGCAGAACCTTACCAGCTTTTGACATGCCCGGACCGCCCGAGAGATCGGGTTTTCCCT
ASV025	5	0	0	0	0	0	0	0	0	0	5	28	15	50	0	51	154	0_Bacteria;1_Proteobacteria;2_Alphaproteobacteria;3_Sphingomonadales;4_Sphingomonadaceae;5_Sphingomonas	0.999987	2bcbc3a23cbdfcb4b1458c2cc070260f	AGGATTAGATACCCTGGTAGTCCACGCCGTAAACGATGATAACTAGCTGTCCGGGGACTTGGTCTTTGGGTGGCGCAGCTAACGCATTAAGTTATCCGCCTGGGGAGTACGGCCGCAAGGTTAAAACTCAAATGAATTGACGGGGGCCTGCACAAGCGGTGGAGCATGTGGTTTAATTCGAAGCAACGCGCAGAACCTTACCAGCGTTTGACATGTCCGGACGATTTCCAGAGATGGATCTCTTC
ASV026	0	2	0	0	2	4	2	0	0	0	0	14	10	97	0	18	149	0_Bacteria;1_Actinobacteria;2_Actinobacteria;3_Micrococcales;4_Micrococcaceae;5_Micrococcus	0.999812	b8cb2bb0adfbd269285b1b0b486486c9	AGGATTAGATACCCTGGTAGTCCATGCCGTAAACGTTGGGCACTAGGTGTGGGGACCATTCCACGGTTTCCGCGCCGCAGCTAACGCATTAAGTGCCCCGCCTGGGGAGTACGGCCGCAAGGCTAAAACTCAAAGGAATTGACGGGGGCCCGCACAAGCGGCGGAGCATGCGGATTAATTCGATGCAACGCGAAGAACCTTACCAAGGCTTGACATGTTCTCGATCGCCGTAGAGATACGGTTTC
ASV027	0	0	0	0	0	2	0	0	0	0	0	0	14	114	2	8	140	0_Bacteria;1_Proteobacteria;2_Gammaproteobacteria;3_Pseudomonadales;4_Moraxellaceae;5_Enhydrobacter	0.955974	7f94cf3729f590bd7bacfe505169ff50	AGGATTAGATACCCTGGTAGTCCACGCCGTAAACGATGTCTACTAGCCGTTGGGGTCCTTGAGACTTTAGTGGCGCAGTTAACGCGATAAGTAGACCGCCTGGGGAGTACGGCCGCAAGGTTAAAACTCAAATGAATTGACGGGGGCCCGCACAAGCGGTGGAGCATGTGGTTTAATTCGATGCAACGCGAAGAACCTTACCTGGTCTTGACATAGTGAGAATCCTGCAGAGATGCGGGAGTGCC
ASV028	0	0	0	0	0	0	9	12	0	5	0	0	0	44	0	67	137	0_Bacteria;1_Proteobacteria;2_Gammaproteobacteria;3_Enterobacteriales;4_Enterobacteriaceae	0.997472	5b52d52a993ac514f9ff519a99537e9a	AGGATTAGATACCCTGGTAGTCCACGCCGTAAACGATGTCGACTTGGAGGTTGTGCCCTTGAGGCGTGGCTTCCGGAGCTAACGCGTTAAGTCGACCGCCTGGGGAGTACGGCCGCAAGGTTAAAACTCAAATGAATTGACGGGGGCCCGCACAAGCGGTGGAGCATGTGGTTTAATTCGATGCAACGCGAAGAACCTTACCTACTCTTGACATCCAGAGAACTTAGCAGAGATGCTTTGGTGCC
ASV029	0	0	0	0	0	0	0	11	0	2	0	21	0	85	4	11	134	0_Bacteria;1_Firmicutes;2_Bacilli;3_Bacillales;4_Family XII;5_Exiguobacterium	0.999998	abd4894ffc57c540af2b082a589b3505	AGGATTAGATACCCTGGTAGTCCACGCCGTAAACGATGAGTGCTAGGTGTTGGAGGGTTTCCGCCCTTCAGTGCTGAAGCTAACGCATTAAGCACTCCGCCTGGGGAGTACGGTCGCAAGGCTGAAACTCAAAGGAATTGACGGGGACCCGCACAAGCGGTGGAGCATGTGGTTTAATTCGAAGCAACGCGAAGAACCTTACCAACTCTTGACATCCCCCTGACCGGTACAGAGATGTACCTTCC
ASV030	0	0	0	0	0	0	0	0	0	0	0	0	0	107	0	0	107	0_Bacteria;1_Bacteroidetes;2_Bacteroidia;3_Cytophagales;4_Spirosomaceae;5_Spirosoma	0.949324	7248b5aea2e9efe96d04b22b9b41d37f	AGGATTAGATACCCTGGTAGTCCATGCCGTAAACGATGATTACTGGCTGTCTGCGCTAGGCGTGGGTGGCTGAGCGAAAGCGTTAAGTAATCCACCTGGGGAGTACGCCGGCAACGGTGAAACTCAAAGGAATTGACGGGGGTCCGCACAAGCGGTGGAGCATGTGGTTTAATTCGATGATACGCGAGGAACCTTACCTGGGCTAGAATGTGAGAGAAGGATTTGGAAACAGATCTGTGCAGCAA
ASV031	0	0	0	0	0	0	0	0	0	0	0	0	18	71	0	14	103	0_Bacteria;1_Proteobacteria;2_Gammaproteobacteria;3_Betaproteobacteriales;4_Burkholderiaceae;5_Massilia	0.973113	aa493e570de491bd879c938b41fcf3fa	AGGATTAGATACCCTGGTAGTCCACGCCCTAAACGATGTCTACTAGTTGTCGGGTTTTAATTAACTTGGTAACGCAGCTAACGCGTGAAGTAGACCGCCTGGGGAGTACGGTCGCAAGATTAAAACTCAAAGGAATTGACGGGGACCCGCACAAGCGGTGGATGATGTGGATTAATTCGATGCAACGCGAAAAACCTTACCTACCCTTGACATGTACGGAATGCCGAAGAGATTTGGCAGTGCTC
ASV032	0	0	0	0	0	0	0	0	0	0	0	0	12	86	0	0	98	0_Bacteria;1_Proteobacteria;2_Gammaproteobacteria;3_Betaproteobacteriales;4_Burkholderiaceae;5_Massilia	0.979411	282ba7cf1922f745b40f8bcdc857747b	AGGATTAGATACCCTGGTAGTCCACGCCCTAAACGATGTCTACTAGTTGTCGGGTTTTAATTAACTTGGTAACGCAGCTAACGCGTGAAGTAGACCGCCTGGGGAGTACGGTCGCAAGATTAAAACTCAAAGGAATTGACGGGGACCCGCACAAGCGGTGGATGATGTGGATTAATTCGATGCAACGCGAAAAACCTTACCTACCCTTGACATGTCAGGAAGTCCGGAGAGATCTGGATGTGCCC
ASV033	0	0	0	0	0	0	11	0	0	0	0	0	11	72	0	0	94	0_Bacteria;1_Proteobacteria;2_Gammaproteobacteria;3_Alteromonadales;4_Alteromonadaceae;5_Rheinheimera	0.984298	d0aed16aa7b87b259835677546c4d57c	AGGATTAGATACCCTGGTAGTCCACGCCGTAAACGATGTCTACTAGCTGTTCGTGACCTTGTGTTGTGAGTAGCGCAGCTAACGCATTAAGTAGACCGCCTGGGGAGTACGGTCGCAAGATTAAAACTCAAATGAATTGACGGGGGCCCGCACAAGCGGTGGAGCATGTGGTTTAATTCGACGCAACGCGAAGAACCTTACCTACTCTTGACATCTACAGAAGACTGCAGAGATGCGGTTGTGCC
ASV034	0	0	0	0	0	0	0	3	0	7	0	11	0	7	0	59	87	0_Bacteria;1_Proteobacteria;2_Alphaproteobacteria;3_Rhodobacterales;4_Rhodobacteraceae;5_Paracoccus	0.999221	4aa2b944bd1fd4cb152602ca4a1e202e	AGGATTAGATACCCTGGTAGTCCACGCCGTAAACGATGAATGCCAGACGTCGGCAAGCATGCTTGTCGGTGTCACACCTAACGGATTAAGCATTCCGCCTGGGGAGTACGGTCGCAAGATTAAAACTCAAAGGAATTGACGGGGGCCCGCACAAGCGGTGGAGCATGTGGTTTAATTCGAAGCAACGCGCAGAACCTTACCAACCCTTGACATGGCAGGACCGCTGGAGAGATTCAGCTTTCTCG
ASV035	0	0	0	0	0	0	0	0	0	0	0	0	0	86	0	0	86	0_Bacteria;1_Proteobacteria;2_Gammaproteobacteria;3_Pseudomonadales;4_Pseudomonadaceae;5_Pseudomonas	0.999023	bfaea29c0b2c7d59976e6a6cf03ccf10	AGGATTAGATACCCTGGTAGTCCACGCCGTAAACGATGTCAACTAGCCGTTGGAATCCTTGAGATTTTAGTGGCGCAGCTAACGCATTAAGTTGACCGCCTGGGGAGTACGGCCGCAAGGTTAAAACTCAAATGAATTGACGGGGGCCCGCACAAGCGGTGGAGCATGTGGTTTAATTCGAAGCAACGCGAAGAACCTTACCTGGCCTTGACATGCTGAGAACTTTCCAGAGATGGATTGGTGCC
ASV036	0	0	0	0	0	0	0	0	0	0	0	0	0	84	0	0	84	0_Bacteria;1_Proteobacteria;2_Alphaproteobacteria;3_Rhizobiales;4_Hyphomicrobiaceae	0.98592	48515989d6a4fc4eb9800fa5605759cf	AGGATTAGATACCCTGGTAGTCCACGCCGTAAACGATGGATGCTAGGCGTCGGCAAGCATGCTTGTCGGTGCCGCAGCTAACGCATTAAGCATCCCGCCTGGGGAGTACGGCCGCAAGGTTAAAACTCAAAGGAATTGACGGGGGCCCGCACAAGCGGTGGAGCATGTGGTTTAATTCGAAGCAACGCGAAGAACCTTACCAGCTCTTGACATTTAGCGTCGGTTTCCGGAGACGGATTCCTCCC
ASV037	0	0	0	0	0	0	10	7	0	6	0	0	0	36	0	23	82	0_Bacteria;1_Bacteroidetes;2_Bacteroidia;3_Flavobacteriales;4_Weeksellaceae;5_Chryseobacterium	0.999965	4e76f4eeaad6d9d36d7dab435e280993	AGGATTAGATACCCTGGTAGTCCACGCCGTAAACGATGCTAACTCGTTTTTGGGTTTTCGGATTCAGAGACTAAGCGAAAGTGATAAGTTAGCCACCTGGGGAGTACGTTCGCAAGAATGAAACTCAAAGGAATTGACGGGGGCCCGCACAAGCGGTGGATTATGTGGTTTAATTCGATGATACGCGAGGAACCTTACCAAGGCTTAAATGGGAATTGACAGGTTTAGAAATAGACTTTTCTTCG
ASV038	0	0	0	0	0	0	0	0	0	0	0	0	0	80	0	0	80	0_Bacteria;1_Proteobacteria;2_Gammaproteobacteria;3_Betaproteobacteriales;4_Burkholderiaceae;5_Massilia	0.993517	d3ddb96e11ae2700423d08d83106615d	AGGATTAGATACCCTGGTAGTCCACGCCCTAAACGATGTCTACTAGTTGTCGGGTTTTAATTAACTTGGTAACGCAGCTAACGCGTGAAGTAGACCGCCTGGGGAGTACGGTCGCAAGATTAAAACTCAAAGGAATTGACGGGGACCCGCACAAGCGGTGGATGATGTGGATTAATTCGATGCAACGCGAAAAACCTTACCTACCCTTGACATGTCAGGAAGACCGGAGAGATCTGGTTGTGCCC
ASV039	0	0	0	0	0	0	16	0	0	0	0	0	0	61	0	0	77	0_Bacteria;1_Bacteroidetes;2_Bacteroidia;3_Sphingobacteriales;4_Sphingobacteriaceae;5_Pedobacter	0.999066	68732275cdd4581bbf213a5efa8c0e5b	AGGATTAGATACCCTGGTAGTCCACGCCCTAAACGATGAATACTCGCTGTTAGCGATATACAGTTAGCGGCTAAGCGAAAGCGTTAAGTATTCCACCTGGGGAGTACGCTCGCAAGAGTGAAACTCAAAGGAATTGACGGGGGCCCGCACAAGCGGAGGAGCATGTGGTTTAATTCGATGATACGCGAGGAACCTTACCCGGGCTTGAAAGTTAGTGAAGTTTCCAGAGATGGGAGCGTCCGCAA
ASV040	0	0	0	0	0	0	0	9	0	5	0	0	12	0	0	49	75	0_Bacteria;1_Proteobacteria;2_Gammaproteobacteria;3_Betaproteobacteriales;4_Methylophilaceae	0.999726	063ba0be86f346a9990bfd7d0ee250f1	AGGATTAGATACCCTGGTAGTCCACGCCCTAAACGATGTCTACTAGTTGTTGGTGGAGTAAAATCCATTAGTAACGCAGCTAACGCGTGAAGTAGACCGCCTGGGGAGTACGGTCGCAAGATTAAAACTCAAATGAATTGACGGGGGCCCGCACAAGCGGTGGATTATGTGGATTAATTCGATGCAACGCGAAAAACCTTACCTGGCCTTGACATGCCACTAACGAAGCAGAGATGCATTAGGTG
ASV041	0	0	0	6	0	0	0	11	3	10	9	0	0	6	0	25	70	0_Bacteria;1_Proteobacteria;2_Gammaproteobacteria;3_Pseudomonadales;4_Moraxellaceae;5_Alkanindiges	0.999788	4e294758b76204e8f7eae37b4c17a2ca	AGGATTAGATACCCTGGTAGTCCATGCCGTAAACGATGTCAACTAGCCGTTGGGGGATTTGATCCTTTAGTGGCGCAGCTAACGCGATAAGTTGACCGCCTGGGGAGTACGGTCGCAAGACTAAAACTCAAATGAATTGACGGGGGCCCGCACAAGCGGTGGAGCATGTGGTTTAATTCGATGCAACGCGAAGAACCTTACCTGGTCTTGACATAGTGAGAATCTTTCAGAGATGAGAGAGTGCC
ASV042	0	0	0	0	0	0	0	6	0	8	0	7	0	28	0	20	69	0_Bacteria;1_Proteobacteria;2_Gammaproteobacteria;3_Betaproteobacteriales;4_Burkholderiaceae	1	f809bf90c2b171edaa52450633728c79	AGGATTAGATACCCTGGTAGTCCACGCCCTAAACGATGTCAACTGGTTGTTGGGTCTTCACTGACTCAGTAACGAAGCTAACGCGTGAAGTTGACCGCCTGGGGAGTACGGCCGCAAGGTTGAAACTCAAAGGAATTGACGGGGACCCGCACAAGCGGTGGATGATGTGGTTTAATTCGATGCAACGCGAAAAACCTTACCCACCTTTGACATGTACGGAACTCGCCAGAGATGGCTTGGTGCTC
ASV043	0	0	0	0	0	0	0	0	0	0	0	0	69	0	0	0	69	0_Bacteria;1_Firmicutes;2_Bacilli;3_Bacillales;4_Staphylococcaceae;5_Staphylococcus	0.979594	0c90d71ce2d1ee8da209d724857d6075	AGGATTAGATACCCTGGTAGTCCACGCCGTAAACGATGAGTGCTAAGTGTTAGGGGGTTTCCGCCCCTTAGTGCTGCAGCTAACGCATTAAGCACTCCGCCTGGGGAGTACGACCGCAAGGTTGAAACTCAAAGGAATTGACGGGGACCCGCACAAGCGGTGGAGCATGTGGTTTAATTCGAAGCAACGCGAAGAACCTTACCAAATCTTGACATCCTTTGACCGCTCTAGAGATAGAGTCTTCC
ASV044	0	9	0	2	0	12	0	2	4	0	0	0	0	30	0	0	59	0_Bacteria;1_Proteobacteria;2_Gammaproteobacteria;3_Alteromonadales;4_Pseudoalteromonadaceae;5_Pseudoalteromonas	0.94969	f343633250e1da023ece697d02a7b7e8	AGGATTAGATACCCTGGTAGTCCACGCCGTAAACGATGTCTACTAGAAGCTCGGGTCTTCGGACTTGTTTTTCAAAGCTAACGCATTAAGTAGACCGCCTGGGGAGTACGGCCGCAAGGTTAAAACTCAAATGAATTGACGGGGGCCCGCACAAGCGGTGGAGCATGTGGTTTAATTCGATGCAACGCGAAGAACCTTACCTACACTTGACATACAGAGAACTTACCAGAGATGGTTTGGTGCCT
ASV045	0	0	0	0	0	0	0	0	0	0	0	0	27	30	0	0	57	0_Bacteria;1_Proteobacteria;2_Gammaproteobacteria;3_Pseudomonadales;4_Pseudomonadaceae;5_Pseudomonas	0.99964	d0653058c8ec09f4b15bff4172f04500	AGGATTAGATACCCTGGTAGTCCACGCCGTAAACGATGTCAACTAGCCGTTGGGATCCTTGAGATCTTAGTGGCGCAGCTAACGCATTAAGTTGACCGCCTGGGGAGTACGGCCGCAAGGTTAAAACTCAAATGAATTGACGGGGGCCCGCACAAGCGGTGGAGCATGTGGTTTAATTCGAAGCAACGCGAAGAACCTTACCTGGCCTTGACATGCTGAGAACTTTCCAGAGATGGATTGGTGCC
ASV046	0	5	7	0	3	0	3	5	0	0	0	11	4	0	0	18	56	0_Bacteria;1_Chlamydiae;2_Chlamydiae;3_Chlamydiales;4_Chlamydiaceae;5_uncultured;Ambiguous_taxa	0.953447	7c0907858f60bf14ed81c3ccc7ca7c65	AGGATTAGATACCCTGGTAGTCCTTGCCGTAAACAATGTATACTTGGCGTAGTTGGTCTCAACCCCAACTGTGTCGTAGCTAACGTGTTAAGTATACCGCCTGAGGAGTACACTCGCAAGGGTGAAACTCAAAAGAATTGACGGGGGCTCGCACAAGCAGTGGAGCATGTGGTTTAATTCGACGCTACGCGAAGAACCTTACCTAGGCTTGACATGTACTGGACAGCTACAGAGATGTAGTTTTC
ASV047	0	4	0	0	13	6	0	0	0	5	0	0	0	19	0	9	56	0_Bacteria;1_Proteobacteria;2_Gammaproteobacteria;3_Pseudomonadales;4_Moraxellaceae;5_Alkanindiges	0.999865	1ff5a359332931aa3a342e58566514e4	AGGATTAGATACCCTGGTAGTCCATGCCGTAAACGATGTCAACTAGCCGTTGGGGGATTTGATCCTTTAGTGGCGCAGCTAACGCGATAAGTTGACCGCCTGGGGAGTACGGTCGCAAGACTAAAACTCAAATGAATTGACGGGGGCCCGCACAAGCGGTGGAGCATGTGGTTTAATTCGATGCAACGCGAAGAACCTTACCTGGTCTTGACATAGTGAGAATTGGGCAGAGATGCCCGAGTGCC
ASV048	0	0	0	0	0	0	0	0	0	0	0	0	38	17	0	0	55	0_Bacteria;1_Firmicutes;2_Bacilli;3_Bacillales;4_Staphylococcaceae;5_Staphylococcus	0.994909	44e94d9c30a0deabdafb5f5bb40cd319	AGGATTAGATACCCTGGTAGTCCACGCCGTAAACGATGAGTGCTAAGTGTTAGGGGGTTTCCGCCCCTTAGTGCTGCAGCTAACGCATTAAGCACTCCGCCTGGGGAGTACGACCGCAAGGTTGAAACTCAAAGGAATTGACGGGGACCCGCACAAGCGGTGGAGCATGTGGTTTAATTCGAAGCAACGCGAAGAACCTTACCAAATCTTGACATCCTTTGACCCTTCTAGAGATAGAAGTTTCC
ASV049	0	0	8	0	0	0	0	9	0	16	0	0	0	22	0	0	55	0_Bacteria;1_Bacteroidetes;2_Bacteroidia;3_Sphingobacteriales;4_Sphingobacteriaceae;5_Pedobacter	0.998719	fcd54af58fd1831d07eeac4280bb6fba	AGGATTAGATACCCTGGTAGTCCACGCCCTAAACGATGAATACTCGCTGTTAGCGATATACAGTTAGCGGCTAAGCGAAAGCGTTAAGTATTCCACCTGGGGAGTACGCTCGCAAGAGTGAAACTCAAAGGAATTGACGGGGGCCCGCACAAGCGGAGGAGCATGTGGTTTAATTCGATGATACGCGAGGAACCTTACCCGGGCTTGAAAGTTAGTGAAGTTACCAGAGATGGTAGCGTCCGCAA
ASV050	0	24	22	0	0	0	0	0	0	0	0	0	0	0	9	0	55	0_Bacteria	0.99428	d485a4ead576c3a47181c33b8607de40	AGGATTAGATACCCTGGTAGTCTTTACTGTAAACTATGAAAAAAGATCATTGAAAATTCTAGAAATTAGATCTAGGTGGTTGATGAAAACTTAAGAAGATCCGCCTGAAGAGTACGATCGCAAGATTAAAATTCAAAAAATTTGGCGGTTCACTAATCCAATTAGAGGAGCGTGTAGTTTAATTCGATAATCCACGATAAACCTTACCAAAAATTGAATATGCTACATACAGGTATTGCATGGCC
ASV051	2	0	0	0	0	4	0	0	0	0	0	48	0	0	0	0	54	0_Bacteria;1_Firmicutes;2_Bacilli;3_Bacillales;4_Staphylococcaceae;5_Staphylococcus	0.985197	a7e96d641f02f8206f710cf6af107c35	AGGATTAGATACCCTGGTAGTCCACGCCGTAAACGATGAGTGCTAAGTGTTAGGGGGTTTCCGCCCCTTAGTGCTGCAGCTAACGCATTAAGCACTCCGCCTGGGGAGTACGACCGCAAGGTTGAAACTCAAAGGAATTGACGGGGACCCGCACAAGCGGTGGAGCATGTGGTTTAATTCGAAGCAACGCGAAGAACCTTACCAAATCTTGACATCCTCTGACCCCTCTAGAGATAGAGTTTTCC
ASV052	0	16	13	0	8	0	0	0	0	7	0	0	10	0	0	0	54	0_Bacteria;1_Proteobacteria;2_Alphaproteobacteria;3_Rhodobacterales;4_Rhodobacteraceae;5_Thalassococcus	0.801742	868bb9320dea50ebf68b9e722b758fa1	AGGATTAGATACCCTGGTAGTCCACACCGTAAACGATGAATGCCAGTCGTCAGCAAGCATGCTTGTTGGTGACACACCTAACGGATTAAGCATTCCGCCTGGGGAGTACGGTCGCAAGATTAAAACTCAAAGGAATTGACGGGGGCCCGCACAAGCGGTGGAGCATGTGGTTTAATTCGAAGCAACGCGCAGAACCTTACCAACCCTTGACATCCTGTGCTACATCCAGAGATGGATGGTTCCCT
ASV053	0	24	0	0	6	7	0	0	0	0	6	0	0	9	0	0	52	0_Bacteria;1_Proteobacteria;2_Gammaproteobacteria;3_Alteromonadales;4_Alteromonadaceae	1	423693aa4e65190acffe0f7992952cf5	AGGATTAGATACCCTGGTAGTCCACACCGTAAACGCTGTCTACTAGCTGTGTGTGCCTTTAAGGCGTGCGTAGCGAAGCTAACGCGCTAAGTAGACCGCCTGGGGAGTACGGCCGCAAGGTTAAAACTCAAATGAATTGACGGGGGCCCGCACAAGCGGTGGAGCATGTGGTTTAATTCGATGCAACGCGAAGAACCTTACCTACACTTGACATGCTGAGAAGTTACTAGAGATAGTTTCGTGCC
ASV054	0	39	10	3	0	0	0	0	0	0	0	0	0	0	0	0	52	0_Bacteria;1_Proteobacteria;2_Gammaproteobacteria;3_Oceanospirillales;4_Halomonadaceae;5_Halomonas;6_uncultured organism	0.963221	ee1b8935946c17001b8e9734a8d2ee40	AGGATTAGATACCCTGGTAGTCCACGCCGTAAACGATGTCGACCAGCCGTTGGGTGCCTAGCGCACTTTGTGGCGAAGTTAACGCGATAAGTCGACCGCCTGGGGAGTACGGCCGCAAGGTTAAAACTCAAATGAATTGACGGGGGCCCGCACAAGCGGTGGAGCATGTGGTTTAATTCGATGCAACGCGAAGAACCTTACCTACTCTTGACATCCTGCGAATTCGGTAGAGATACCTTAGTGCC
ASV055	0	0	0	0	0	0	0	0	0	2	0	0	0	49	0	0	51	0_Bacteria;1_Proteobacteria;2_Gammaproteobacteria;3_Pseudomonadales;4_Moraxellaceae;5_Psychrobacter	0.999957	a2d74595a28512195350ad4a7c57cef3	AGGATTAGATACCCTGGTAGTCCACGCCGTAAACGATGTCTACTAGTCGTTGGGTCCCTTGAGGACTTAGTGACGCAGCTAACGCAATAAGTAGACCGCCTGGGGAGTACGGCCGCAAGGTTAAAACTCAAATGAATTGACGGGGGCCCGCACAAGCGGTGGAGCATGTGGTTTAATTCGATGCAACGCGAAGAACCTTACCTGGTCTTGACATACACAGAATCTTGTAGAGATACGAGAGTGCC
ASV056	0	0	0	0	0	0	0	0	0	0	0	0	0	0	0	51	51	0_Bacteria;1_Firmicutes;2_Bacilli;3_Bacillales;4_Family XII;5_Exiguobacterium	0.999999	4e9fd65b0d9dbc58e193d6a08942f19b	AGGATTAGATACCCTGGTAGTCCACGCCGTAAACGATGAGTGCTAGGTGTTGGGGGGTTTCCGCCCCTCAGTGCTGAAGCTAACGCATTAAGCACTCCGCCTGGGGAGTACGGCCGCAAGGCTGAAACTCAAAGGAATTGACGGGGACCCGCACAAGCGGTGGAGCATGTGGTTTAATTCGAAGCAACGCGAAGAACCTTACCAACTCTTGACATCCCATTGACCGCTTGAGAGATCAAGTTTTC
ASV057	0	0	0	0	0	0	0	0	0	0	0	0	46	0	0	0	46	0_Bacteria;1_Proteobacteria;2_Gammaproteobacteria;3_Betaproteobacteriales;4_Burkholderiaceae;5_Massilia	0.998841	6b0a933a73f0701d9b9695a5a9ffe975	AGGATTAGATACCCTGGTAGTCCACGCCCTAAACGATGTCTACTAGTTGTCGGGTTTTAATTAACTTGGTAACGCAGCTAACGCGTGAAGTAGACCGCCTGGGGAGTACGGTCGCAAGATTAAAACTCAAAGGAATTGACGGGGACCCGCACAAGCGGTGGATGATGTGGATTAATTCGATGCAACGCGAAAAACCTTACCTACCCTTGACATGTACGGAAGCCACGAGAGATCGAGGTGTGCTC
ASV058	0	0	0	0	0	0	0	0	0	0	0	0	5	41	0	0	46	0_Bacteria;1_Proteobacteria;2_Gammaproteobacteria;3_Betaproteobacteriales;4_Burkholderiaceae	0.999985	1050971bbdd579837956e19516a70d30	AGGATTAGATACCCTGGTAGTCCACGCCCTAAACGATGTCAACTGGTTGTTGGGAGGGTTTCTTCTCAGTAACGTAGCTAACGCGTGAAGTTGACCGCCTGGGGAGTACGGCCGCAAGGTTGAAACTCAAAGGAATTGACGGGGACCCGCACAAGCGGTGGATGATGTGGTTTAATTCGATGCAACGCGAAAAACCTTACCTACCCTTGACATGTCTGGAATCCTGAAGAGATTTGGGAGTGCTC
ASV059	0	0	0	0	0	0	0	0	0	0	0	0	0	0	0	45	45	0_Bacteria;1_Actinobacteria;2_Actinobacteria;3_Propionibacteriales;4_Propionibacteriaceae;5_Cutibacterium	0.999997	88cc27d1f0b9df58eb85b90aa9a9ac22	AGGATTAGATACCCTGGTAGTCCACGCTGTAAACGGTGGGTACTAGGTGTGGGGTCCATTCCACGGGTTCCGTGCCGTAGCTAACGCTTTAAGTACCCCGCCTGGGGAGTACGGCCGCAAGGCTAAAACTCAAAGGAATTGACGGGGCCCCGCACAAGCGGCGGAGCATGCGGATTAATTCGATGCAACGCGTAGAACCTTACCTGGGTTTGACATGGATCGGGAGCGCTCAGAGATGGGTGTGC
ASV060	0	0	0	0	0	0	0	0	0	0	0	0	0	44	0	0	44	0_Bacteria;1_Bacteroidetes;2_Bacteroidia;3_Bacteroidales;4_Prevotellaceae;5_Alloprevotella	0.999998	98e2f25ccd7eba4a70ff32f9013c15fb	AGGATTAGATACCCTGGTAGTCCACACAGTAAACGATGTATACTCGCGGTTTGCGATATATTGTAAGCCGCCAAGCGAAAGCATTAAGTATACCACCTGGGGAGTACGCCGGCAACGGTGAAACTCAAAGGAATTGACGGGGGCCCGCACAAGCGGAGGAACATGTGGTTTAATTCGATGATACGCGAGGAACCTTACCCGGGCTTGAACTAAGAGTGACGAATCTAGAGATAGATTTTTCTTCG
ASV061	0	0	0	0	8	0	0	0	0	0	0	0	21	13	0	0	42	0_Bacteria;1_Proteobacteria;2_Gammaproteobacteria;3_Pseudomonadales;4_Moraxellaceae;5_Acinetobacter	0.998462	8e408a30122c46d07291c9727e56def9	AGGATTAGATACCCTGGTAGTCCATGCCGTAAACGATGTCTACTAGCCGTTGGGGCCCTTGAGGCTTTAGTGGCGCAGCTAACGCGATAAGTAGACCGCCTGGGGAGTACGGTCGCAAGACTAAAACTCAAATGAATTGACGGGGGCCCGCACAAGCGGTGGAGCATGTGGTTTAATTCGATGCAACGCGAAGAACCTTACCTGGCCTTGACATACAGAGAACTTTCCAGAGATGGATTGGTGCC
ASV062	0	0	6	0	0	0	0	0	0	0	0	14	0	0	0	21	41	0_Bacteria;1_Proteobacteria;2_Alphaproteobacteria;3_Rhizobiales;4_Xanthobacteraceae;5_Bradyrhizobium	0.934443	d3d5e5d39fe838ccb94d46c7adb2f389	AGGATTAGATACCCTGGTAGTCCACGCCGTAAACGATGAATGCCAGCCGTTGGTGGGTTTACTCACCAGTGGCGCAGCTAACGCTTTAAGCATTCCGCCTGGGGAGTACGGTCGCAAGATTAAAACTCAAAGGAATTGACGGGGGCCCGCACAAGCGGTGGAGCATGTGGTTTAATTCGACGCAACGCGCAGAACCTTACCAGCCCTTGACATGTCCAGGACCGGTCGCAGAGATGTGACCCTCT
ASV063	0	0	0	0	0	0	0	0	0	0	0	0	0	39	0	0	39	0_Bacteria;1_Proteobacteria;2_Alphaproteobacteria;3_Sphingomonadales;4_Sphingomonadaceae;5_Sphingomonas;6_Sphingomonas panni	0.996876	512fba6c84a12917967be3d041e0efcd	AGGATTAGATACCCTGGTAGTCCACGCCGTAAACGATGATAACTAGCTGTCCGGGGACTTGGTCTTTGGGTGGCGCAGCTAACGCATTAAGTTATCCGCCTGGGGAGTACGGTCGCAAGATTAAAACTCAAAGGAATTGACGGGGGCCTGCACAAGCGGTGGAGCATGTGGTTTAATTCGAAGCAACGCGCAGAACCTTACCAGCGTTTGACATGTCCGGACGACTTCGAGAGATCGATTTCTTC
ASV064	0	0	0	0	0	6	0	6	3	0	6	17	0	0	0	0	38	0_Bacteria;1_Proteobacteria;2_Alphaproteobacteria;3_Sphingomonadales;4_Sphingomonadaceae;5_Sphingomonas;6_Sphingomonas sp. enrichment culture clone ts0624T	0.839487	7664d4ab87391d148bd70c3b995c108f	AGGATTAGATACCCTGGTAGTCCACGCCGTAAACGATGATAACTAGCTGTCCGGGGACTTGGTCTTTGGGTGGCGCAGCTAACGCATTAAGTTATCCGCCTGGGGAGTACGGCCGCAAGGTTAAAACTCAAATGAATTGACGGGGGCCTGCACAAGCGGTGGAGCATGTGGTTTAATTCGAAGCAACGCGCAGAACCTTACCAGCGTTTGACATGGCAGGACGACTTCTGGAGACAGATTTCTTC
ASV065	0	0	0	0	0	0	3	2	0	0	0	8	0	17	0	7	37	0_Bacteria;1_Actinobacteria;2_Actinobacteria;3_Micrococcales;4_Microbacteriaceae;5_Microbacterium	0.999995	60b59f20106648fdd579f6b51353a3bc	AGGATTAGATACCCTGGTAGTCCACCCCGTAAACGTTGGGAACTAGTTGTGGGGTCCATTCCACGGATTCCGTGACGCAGCTAACGCATTAAGTTCCCCGCCTGGGGAGTACGGCCGCAAGGCTAAAACTCAAAGGAATTGACGGGGACCCGCACAAGCGGCGGAGCATGCGGATTAATTCGATGCAACGCGAAGAACCTTACCAAGGCTTGACATATACGAGAACGGGCCAGAAATGGTCAACT
ASV066	0	0	0	0	0	0	0	0	0	0	0	0	0	0	0	37	37	0_Bacteria;1_Proteobacteria;2_Gammaproteobacteria;3_Betaproteobacteriales;4_Burkholderiaceae;5_Massilia	0.973309	4e9bc84919c5baf44f6854e9d34458b8	AGGATTAGATACCCTGGTAGTCCACGCCCTAAACGATGTCTACTAGTTGTCGGGTTTTAATTAACTTGGTAACGCAGCTAACGCGTGAAGTAGACCGCCTGGGGAGTACGGTCGCAAGATTAAAACTCAAAGGAATTGACGGGGACCCGCACAAGCGGTGGATGATGTGGATTAATTCGATGCAACGCGAAAAACCTTACCTACCCTTGACATGTCAGGAATCCTCGAGAGATTGAGGAGTGCCC
ASV067	0	0	0	0	0	0	0	0	0	0	0	4	6	24	0	0	34	0_Bacteria;1_Proteobacteria;2_Alphaproteobacteria;3_Rhizobiales;4_Beijerinckiaceae;5_Methylobacterium;6_Methylobacterium hispanicum	0.950731	ddcb21fb2d2584ae29a0988054dc49f6	AGGATTAGATACCCTGGTAGTCCACGCCGTAAACGATGAATGCTAGCTGTTGGGGTGCATGCACCGCAGTAGCGCAGCTAACGCATTAAGCATTCCGCCTGGGGAGTACGGTCGCAAGATTAAAACTCAAAGGAATTGACGGGGGCCCGCACAAGCGGTGGAGCATGTGGTTTAATTCGAAGCAACGCGCAGAACCTTACCATCCTTTGACATGGCGTGTTACCTGGAGAGATCCAGGGTCCTCT
ASV068	0	0	0	0	0	34	0	0	0	0	0	0	0	0	0	0	34	0_Bacteria;1_Actinobacteria;2_Actinobacteria;3_Corynebacteriales;4_Corynebacteriaceae;5_Corynebacterium 1	0.762765	725d041295e7210becb1854d5fd636f7	AGGATTAGATACCCTGGTAGTCCATGCCGTAAACGGTGGGCGCTAGGTGTAGGGGTCTTCCACGACTTCTGTGCCGTAGCTAACGCATTAAGCGCCCCGCCTGGGGAGTACGGCCGCAAGGCTAAAACTCAAAGGAATTGACGGGGGCCCGCACAAGCGGCGGAGCATGTGGATTAATTCGATGCAACGCGAAGAACCTTACCTGGGCTTGACATATACAGGACTGGGCCAGAGATGGTCTTTCC
ASV069	0	0	0	0	0	0	0	0	0	0	0	0	18	13	0	0	31	0_Bacteria;1_Proteobacteria;2_Alphaproteobacteria;3_Caulobacterales;4_Caulobacteraceae	0.999997	070f5fe7771050511fc1fb622a127c0d	AGGATTAGATACCCTGGTAGTCCACGCCGTAAACGATGAGTGCTAGTTGTCGGCATGCATGCATGTCGGTGACGCAGCTAACGCATTAAGCACTCCGCCTGGGGAGTACGGTCGCAAGATTAAAACTCAAAGGAATTGACGGGGGCCCGCACAAGCGGTGGAGCATGTGGTTTAATTCGAAGCAACGCGCAGAACCTTACCACCTTTTGACATGCCTGGACCGCCACAGAGATGTGGTTTTCCCT
ASV070	0	0	0	0	0	0	0	0	0	0	0	0	0	31	0	0	31	0_Bacteria;1_Proteobacteria;2_Alphaproteobacteria;3_Rhizobiales;4_Hyphomicrobiaceae;5_Filomicrobium	0.702667	a35384f7bfea602aa7c60c80f6fb61ca	AGGATTAGATACCCTGGTAGTCCACGCCGTAAACGATGGATGCTAGCCGTCGGCAAGCTTGCTTGTCGGTGGCGCAGCTAACGCATTAAGCATCCCGCCTGGGGAGTACGGCCGCAAGGTTAAAACTCAAAGGAATTGACGGGGGCCCGCACAAGCGGTGGAGCATGTGGTTTAATTCGATGCAACGCGAAGAACCTTACCAGCTCTTGACATTCACTGACTGTTTCCAGAGATGGATTCGTCCT
ASV071	0	0	0	0	0	0	0	0	0	0	0	0	30	0	0	0	30	0_Bacteria;1_Actinobacteria;2_Actinobacteria;3_Bifidobacteriales;4_Bifidobacteriaceae;5_Gardnerella;Ambiguous_taxa	0.946071	fe8d7d466bcefe2e0b8b7560fecfd2b3	AGGATTAGATACCCTGGTAGTCCACGCCGTAAACGGTGGACGCTGGATGTGGGGCCCATTCCACGGGTTCTGTGTCGGAGCTAACGCGTTAAGCGTCCCGCCTGGGGAGTACGGCCGCAAGGCTAAAACTCAAAGAAATTGACGGGGGCCCGCACAAGCGGCGGAGCATGCGGATTAATTCGATGCAACGCGAAGAACCTTACCTGGGCTTGACATGTGCCTGACGACTGCAGAGATGTGGTTTC
ASV072	0	0	0	0	0	0	0	0	0	0	0	27	0	0	0	0	27	0_Bacteria;1_Actinobacteria;2_Actinobacteria;3_Corynebacteriales;4_Corynebacteriaceae;5_Corynebacterium 1;6_Corynebacterium amycolatum	0.878435	c38f38e274deeb60af06bfb88fa1393c	AGGATTAGATACCCTGGTAGTCCATGCCGTAAACGGTGGGCGCTAGGTGTGGGTTTCCTTCCACGGGATCCGTGCCGTAGCTAACGCATTAAGCGCCCCGCCTGGGGAGTACGGCCGCAAGGCTAAAACTCAAAGGAATTGACGGGGGCCCGCACAAGCGGCGGAGCATGTGGATTAATTCGATGCAACGCGAAGAACCTTACCTGGGCTTGACATATACAGGATCGCGCCAGAGATGGTGTTTC
ASV073	0	0	0	0	0	0	0	0	0	0	0	0	0	27	0	0	27	0_Bacteria;1_Fusobacteria;2_Fusobacteriia;3_Fusobacteriales;4_Fusobacteriaceae;5_Fusobacterium	0.999997	ec02cb419c95e8eccc75be6f6028cf58	AGGATTAGATACCCTGGTAGTCCACGCCGTAAACGATGATTACTAGGTGTTGGGGGTCGAACCTCAGCGCCCAAGCTAACGCGATAAGTAATCCGCCTGGGGAGTACGTACGCAAGTATGAAACTCAAAGGAATTGACGGGGACCCGCACAAGCGGTGGAGCATGTGGTTTAATTCGACGCAACGCGAGGAACCTTACCAGCGTTTGACATCTTAGGAAGAATGCAGAGATGTGTTTGTGCTCCT
ASV074	0	0	0	0	0	0	9	0	0	0	6	0	0	12	0	0	27	0_Bacteria;1_Proteobacteria;2_Alphaproteobacteria;3_Caulobacterales;4_Caulobacteraceae;5_Brevundimonas	0.995076	b74ccc0076b47a1e50256a07e662a50a	AGGATTAGATACCCTGGTAGTCCACGCCGTAAACGATGATTGCTAGTTGTCGGGATGCATGCATTTCGGTGACGCAGCTAACGCATTAAGCAATCCGCCTGGGGAGTACGGTCGCAAGATTAAAACTCAAAGGAATTGACGGGGGCCCGCACAAGCGGTGGAGCATGTGGTTTAATTCGAAGCAACGCGCAGAACCTTACCACCTTTTGACATGCCTGGACCGCCAGAGAGATCTGGCTTTCCCT
ASV075	0	0	0	0	0	0	0	0	0	0	0	4	3	19	0	0	26	0_Bacteria;1_Proteobacteria;2_Gammaproteobacteria;3_Betaproteobacteriales;4_Burkholderiaceae;5_Delftia	0.97393	0a40b01b2b6b3536fb01755909931183	AGGATTAGATACCCTGGTAGTCCACGCCCTAAACGATGTCAACTGGTTGTTGGGAATTAGTTTTCTCAGTAACGAAGCTAACGCGTGAAGTTGACCGCCTGGGGAGTACGGCCGCAAGGTTGAAACTCAAAGGAATTGACGGGGACCCGCACAAGCGGTGGATGATGTGGTTTAATTCGATGCAACGCGAAAAACCTTACCCACCTTTGACATGGCAGGAAGTTTCCAGAGATGGATTCGTGCTC
ASV076	0	0	0	0	0	13	0	3	0	0	0	0	9	0	0	0	25	0_Bacteria;1_Proteobacteria;2_Gammaproteobacteria;3_Betaproteobacteriales;4_Burkholderiaceae;5_Tepidicella	0.997459	fc1c09050ea3bbea383a3f63a0cc02c0	AGGATTAGATACCCTGGTAGTCCACGCCCTAAACGATGTCAACTGGTTGTTGGATCTTGATCGATTCAGTAACGAAGCTAACGCGTGAAGTTGACCGCCTGGGGAGTACGGCCGCAAGGTTGAAACTCAAAGGAATTGACGGGGACCCGCACAAGCGGTGGATGATGTGGTTTAATTCGATGCAACGCGAAAAACCTTACCCACCTTTGACATGGCAGGAAGGCTCCAGAGATGGGGCTGTGCTC
ASV077	0	0	0	0	5	0	0	0	0	0	0	0	6	14	0	0	25	0_Bacteria;1_Proteobacteria;2_Gammaproteobacteria;3_Oceanospirillales;4_Halomonadaceae;5_Halomonas;6_uncultured organism	0.965159	59519dfac5279f76dbd84e9fadcc88a8	AGGATTAGATACCCTGGTAGTCCACGCCGTAAACGATGTCGACCAGCCGTTGGGTGCCTAGCGCACTTTGTGGCGAAGTTAACGCGATAAGTCGACCGCCTGGGGAGTACGGCCGCAAGGTTAAAACTCAAATGAATTGACGGGGGCCCGCACAAGCGGTGGAGCATGTGGTTTAATTCGATGCAACGCGAAGAACCTTACCTACTCTTGACATCCTGCGAATTTGGTAGAGATACCTTAGTGCC
ASV078	0	0	0	0	0	0	0	0	0	0	0	0	0	0	0	25	25	0_Bacteria;1_Firmicutes;2_Bacilli;3_Lactobacillales;4_Streptococcaceae;5_Lactococcus;6_Lactococcus lactis	0.92861	35c6456dfac2fcbf01fe71b3fe25a690	AGGATTAGATACCCTGGTAGTCCACGCCGTAAACGATGAGTGCTAGATGTAGGGAGCTATAAGTTCTCTGTATCGCAGCTAACGCAATAAGCACTCCGCCTGGGGAGTACGACCGCAAGGTTGAAACTCAAAGGAATTGACGGGGGCCCGCACAAGCGGTGGAGCATGTGGTTTAATTCGAAGCAACGCGAAGAACCTTACCAGGTCTTGACATACTCGTGCTATTCCTAGAGATAGGAAGTTCC
ASV079	0	0	0	0	0	0	0	0	0	0	0	0	0	0	0	24	24	0_Bacteria;1_Bacteroidetes;2_Bacteroidia;3_Flavobacteriales;4_Weeksellaceae;5_Chryseobacterium	0.999932	951872554a2ecc33cc4fec89f51fca7e	AGGATTAGATACCCTGGTAGTCCACGCCGTAAACGATGCTAACTCGTTTTTGGGTTTTCGGATTCAGAGACTAAGCGAAAGTGATAAGTTAGCCACCTGGGGAGTACGTTCGCAAGAATGAAACTCAAAGGAATTGACGGGGGCCCGCACAAGCGGTGGATTATGTGGTTTAATTCGATGATACGCGAGGAACCTTACCAAGACTTAAATGGGAATTGATCGGTTTAGAAATAGACCTTCCTTCG
ASV080	0	0	0	0	0	0	0	0	0	0	0	0	0	15	0	8	23	0_Bacteria;1_Firmicutes;2_Bacilli;3_Bacillales;4_Family XI;5_Gemella	0.999998	ca30f571381562bff6f552f796e3b933	AGGATTAGATACCCTGGTAGTCCACGCCGTAAACGATGAGTGCTAAGTGTTGGTCTCATAAGAGATCAGTGCTGCAGCTAACGCATTAAGCACTCCGCCTGGGGAGTACGACCGCAAGGTTGAAACTCAAAGGAATTGACGGGGACCCGCACAAGCGGTGGAGCATGTGGTTTAATTCGAAGCAACGCGAAGAACCTTACCAAGTCTTGACATACTGTGAGGACACAAGAGATTGTGTTGTTCTG
ASV081	0	0	0	0	0	0	0	0	0	0	0	0	0	0	0	23	23	0_Bacteria;1_Proteobacteria;2_Alphaproteobacteria;3_Caulobacterales;4_Caulobacteraceae;5_Brevundimonas	0.992655	f233c3f9f24c3bc98e9a9d00051ee81e	AGGATTAGATACCCTGGTAGTCCACGCCGTAAACGATGATTGCTAGTTGTCGGGATGCATGCATTTCGGTGACGCAGCTAACGCATTAAGCAATCCGCCTGGGGAGTACGGTCGCAAGATTAAAACTCAAAGGAACTGACGGGGGCCCGCACAAGCGGTGGAGCATGTGGTTTAATTCGAAGCAACGCGCAGAACCTTACCACCTTTTGACATGCCTGGACCGCCAGAGAGATCTGGCTTTCCCT
ASV082	0	0	0	0	0	0	0	0	0	0	0	0	0	0	0	22	22	0_Bacteria;1_Proteobacteria;2_Gammaproteobacteria;3_Alteromonadales;4_Idiomarinaceae;5_Idiomarina	0.999611	a44d9a12c38ef1beeef5934e64470929	AGGATTAGATACCCTGGTAGTCCACGCCGTAAACGATGTCAACTAGTTGTTCGTGTCACTAAGACGTGAGTAACGCAGCTAACGCACTAAGTTGACCGCCTGGGGAGTACGGCCGCAAGGTTAAAACTCAAATGAATTGACGGGGGCCCGCACAAGCGGTGGAGCATGTGGTTTAATTCGATGCAACGCGAAGAACCTTACCATCCCTTGACATCCAGTGAACTTTCTAGAGATAGATTGGTGCC
ASV083	0	0	0	0	0	0	0	0	0	0	0	0	0	0	0	22	22	0_Bacteria;1_Proteobacteria;2_Gammaproteobacteria;3_Betaproteobacteriales;4_Burkholderiaceae;5_Aquabacterium	0.816806	729ab75ca709f2c9dff864e66e83a777	AGGATTAGATACCCTGGTAGTCCACGCCCTAAACGATGTCAACTGGTTGTTGGACGGCTTGCTGTTCAGTAACGAAGCTAACGCGTGAAGTTGACCGCCTGGGGAGTACGGCCGCAAGGTTGAAACTCAAAGGAATTGACGGGGACCCGCACAAGCGGTGGATGATGTGGTTTAATTCGATGCAACGCGAAAAACCTTACCTACCCTTGACATGTCAAGAATCTTGCAGAGATGTGAGAGTGCTC
ASV084	0	0	0	0	0	0	0	0	0	0	0	0	0	0	0	22	22	0_Bacteria;1_Actinobacteria;2_Actinobacteria;3_Micrococcales;4_Microbacteriaceae;5_Microbacterium	0.999999	927c9f180e53afb9061f2c14f2e9deff	AGGATTAGATACCCTGGTAGTCCACCCCGTAAACGTTGGGAACTAGTTGTGGGGTCCATTCCACGGATTCCGTGACGCAGCTAACGCATTAAGTTCCCCGCCTGGGGAGTACGGCCGCAAGGCTAAAACTCAAAGGAATTGACGGGGACCCGCACAAGCGGCGGAGCATGCGGATTAATTCGATGCAACGCGAAGAACCTTACCAAGGCTTGACATACACGAGAACGCTGCAGAAATGTAGAACT
ASV085	0	0	0	0	0	11	0	0	0	0	0	0	0	10	0	0	21	0_Bacteria;1_Firmicutes;2_Clostridia;3_Clostridiales;4_Ruminococcaceae;5_Ethanoligenens;6_uncultured bacterium	0.999884	78652d6df05268d8e788b15564857584	AGGATTAGATACCCTGGTAGTCCATGCCGTAAACGATGATTGCTAGGTGTGGGTGGTCTGACCCCATCCGTGCCGGAGTTAACACAATAAGCAATCCACCTGGGGAGTACGGCCGCAAGGTTGAAACTCAAAGGAATTGACGGGGGCCCGCACAAGCAGTGGAGTATGTGGTTTAATTCGAAGCAACGCGAAGAACCTTACCAGGCCTTGACATCCACCGAATCCGATAGAGATATCGGAGTGCC
ASV086	0	0	0	0	0	0	0	0	0	0	0	0	0	0	0	21	21	0_Bacteria;1_Bacteroidetes;2_Bacteroidia;3_Bacteroidales;4_Prevotellaceae;5_Alloprevotella	0.999999	ae3cbcc0b68593a57bda9d8901ed2ce7	AGGATTAGATACCCTGGTAGTCCACACAGTAAACGATGTATACTCGCGGTTTGCGATAGAGTGTAAGCCGCCAAGCGAAAGCATTAAGTATACCACCTGGGGAGTACGCCGGCAACGGTGAAACTCAAAGGAATTGACGGGGGCCCGCACAAGCGGAGGAACATGTGGTTTAATTCGATGATACGCGAGGAACCTTACCCGGGCTTGAACTAAGAGTGACGAATCTAGAGATAGATTTTTCTTCG
ASV087	0	0	0	0	0	0	0	0	0	0	0	0	0	0	0	21	21	0_Bacteria;1_Bacteroidetes;2_Bacteroidia;3_Cytophagales;4_Cyclobacteriaceae;5_Fabibacter;Ambiguous_taxa	0.986412	e679081a557d351b5723a6b3947498c4	AGGATTAGATACCCTGGTAGTCCATGCCGTAAACGATGATTACTCGATGTTGGCGATACATTGTCAGCGTCCAAGCGAAAGCGTTAAGTAATCCACCTGGGGAGTACGCTCGCAAGAGTGAAACTCAAAGGAATTGACGGGGGTCCGCACAAGCGGTGGAGCATGTGGTTTAATTCGATGATACGCGAGGAACCTTACCTGGGCTCGAATGGCTCCGGAATTATCCAGAAATGGGTAAGTCTTCG
ASV088	0	0	0	0	0	0	0	0	0	0	0	0	0	0	0	21	21	0_Bacteria;1_Proteobacteria;2_Alphaproteobacteria;3_Rhizobiales;4_Beijerinckiaceae;5_Methylobacterium	0.999999	7c85350c60b9d9ef4bbf9f15d924ec93	AGGATTAGATACCCTGGTAGTCCACGCCGTAAACGATGAATGCCAGCCGTTGGCCTGCTTGCAGGTCAGTGGCGCCGCTAACGCATTAAGCATTCCGCCTGGGGAGTACGGTCGCAAGATTAAAACTCAAAGGAATTGACGGGGGCCCGCACAAGCGGTGGAGCATGTGGTTTAATTCGAAGCAACGCGCAGAACCTTACCATCCCTTGACATGGCATATTACCTCGAGAGATCGGGGATCCTCT
ASV089	0	7	5	0	0	2	0	0	3	4	0	0	0	0	0	0	21	0_Bacteria;1_Proteobacteria;2_Gammaproteobacteria;3_Alteromonadales;4_Alteromonadaceae;5_Aestuariibacter;Ambiguous_taxa	0.946371	d696f3f25e87578cfd94879263171bfc	AGGATTAGATACCCTGGTAGTCCACACCGTAAACGCTGTCTACTAGCTGTTTGTGTATTTAATACGTGAGTAGCGAAGCTAACGCGCTAAGTAGACCGCCTGGGGAGTACGGCCGCAAGGTTAAAACTCAAATGAATTGACGGGGGCCCGCACAAGCGGTGGAGCATGTGGTTTAATTCGATGCAACGCGAAGAACCTTACCTACTCTTGACATCCAGGAAATTTTTCAGAGATGAATTAGTGCC
ASV090	0	21	0	0	0	0	0	0	0	0	0	0	0	0	0	0	21	0_Bacteria;1_Proteobacteria;2_Alphaproteobacteria;3_Rhodobacterales;4_Rhodobacteraceae	1	124a6b1a06ff9b7bb0438705bf0817e1	AGGATTAGATACCCTGGTAGTCCACACCGTAAACGATGAATGCCAGTCGTCGGGTAGTATACTATTCGGTGACACACCTAACGGATTAAGCATTCCGCCTGGGGAGTACGGTCGCAAGATTAAAACTCAAAGGAATTGACGGGGGCCCGCACAAGCGGTGGAGCATGTGGTTTAATTCGAAGCAACGCGCAGAACCTTACCAACCCTTGACATCCTGTGCTACATCCAGAGATGGATGGTTCCCT
ASV091	0	0	0	0	0	0	0	0	0	0	0	0	0	20	0	0	20	0_Bacteria;1_Fusobacteria;2_Fusobacteriia;3_Fusobacteriales;4_Fusobacteriaceae;5_Cetobacterium;Ambiguous_taxa	0.97037	0679316f8db3dcbddaa1d6259de0f667	AGGATTAGATACCCTGGTAGTCCACGCCGTAAACGATGATCACTAGGTGTTGGGGGTCGAACCTCAGCGCCCAAGCTAACGCGATAAGTGATCCGCCTGGGGAGTACGCACGCAAGTGTGAAACTCAAAGGAATTGACGGGGACCCGCACAAGCGGTGGAGCATGTGGTTTAATTCGACGCAACGCGAGAAACCTTACCAGCGTTTGACATCCTAAGAAGTTTCCAGAGATGGATTCGTGCCGGC
ASV092	0	0	0	0	0	0	0	0	0	0	0	0	0	20	0	0	20	0_Bacteria;1_Bacteroidetes;2_Bacteroidia;3_Flavobacteriales;4_Cryomorphaceae;5_Owenweeksia	0.736881	d56bb08dc766576bbbef5d86c2022187	AGGATTAGATACCCTGGTAGTCCACGCTGTAAACGATGCTCACTAGCTGTTGGCGATATACTGTCAGTGGCTGAGCGAAAGCATTAAGTGAGCCACCTGGGGAGTACGCTCGCAAGAGTGAAACTCAAAGGAATTGACGGGGGCCCGCACAAGCGGAGGAGCATGTGGTTTAATTCGATGGTACGCGAGGAACCTTACCTGAACTTAAATGGATATTGACCGTCTGAGAAATCAGACTTTCTTAC
ASV093	0	4	7	5	0	0	0	0	0	0	0	0	0	0	4	0	20	0_Bacteria;1_Proteobacteria;2_Alphaproteobacteria;3_Sphingomonadales;4_Sphingomonadaceae;5_Sphingomonas	0.995602	5479adff7aead4368927651a6743d340	AGGATTAGATACCCTGGTAGTCCACGCCGTAAACGATGATAACTAGCTGTCCGGGGACCTGGTCTTTGGGTGGCGCAGCTAACGCATTAAGTTATCCGCCTGGGGAGTACGGCCGCAAGGTTAAAACTCAAATGAATTGACGGGGGCCTGCACAAGCGGTGGAGCATGTGGTTTAATTCGAAGCAACGCGCAGAACCTTACCAGCGTTTGACATGGCAGGACGGTTTCCAGAGATGGATTTCTTC
ASV094	0	0	0	0	0	0	0	0	0	0	0	0	0	0	0	20	20	0_Bacteria;1_Firmicutes;2_Clostridia;3_Clostridiales;4_Ruminococcaceae	1	010d1e0210ca20d2f6669487f0a78dba	AGGATTAGATACCCTGGTAGTCCACGCCGTAAACGATGGATACTAGGTGTGGGGGGTCTGACCCCCTCCGTGCCGCAGTTAACACAATAAGTATCCCACCTGGGGAGTACGATCGCAAGGTTGAAACTCAAAGGAATTGACGGGGGCCCGCACAAGCGGTGGAGTATGTGGTTTAATTCGAAGCAACGCGAAGAACCTTACCAGGGCTTGACATCCCGGTGACCGCTCTAGAGATAGAGTTTCCC
ASV095	0	0	0	0	0	0	0	0	0	0	0	0	0	19	0	0	19	0_Bacteria;1_Proteobacteria;2_Alphaproteobacteria;3_Rhizobiales;4_Beijerinckiaceae;5_Methylobacterium	1	0771d747400d877c79ed1d59b69bdca9	AGGATTAGATACCCTGGTAGTCCACGCCGTAAACGATGAATGCCAGCTGTTGGGGTGCTTGCACCGCAGTAGCGCAGCTAACGCTTTGAGCATTCCGCCTGGGGAGTACGGTCGCAAGATTAAAACTCAAAGGAATTGACGGGGGCCCGCACAAGCGGTGGAGCATGTGGTTTAATTCGAAGCAACGCGCAGAACCTTACCATCCTTTGACATGGCGTGTTACCCAGAGAGATTTGGGGTCCACT
ASV096	0	0	0	0	0	0	0	0	0	0	0	0	0	19	0	0	19	0_Bacteria;1_Actinobacteria;2_Actinobacteria;3_Micrococcales;4_Micrococcaceae;5_Kocuria	0.946776	088710a7d4c01fda265cd9e1a5fc192f	AGGATTAGATACCCTGGTAGTCCATGCCGTAAACGTTGGGCACTAGGTGTGGGGGACATTCCACGTTTTCCGCGCCGTAGCTAACGCATTAAGTGCCCCGCCTGGGGAGTACGGCCGCAAGGCTAAAACTCAAAGGAATTGACGGGGGCCCGCACAAGCGGCGGAGCATGCGGATTAATTCGATGCAACGCGAAGAACCTTACCAAGGCTTGACATATACCGGATCGTTCCAGAGATGGTTCTTC
ASV097	0	0	0	0	0	0	0	0	0	0	0	0	0	8	0	11	19	0_Bacteria;1_Proteobacteria;2_Gammaproteobacteria;3_Betaproteobacteriales;4_Neisseriaceae;5_uncultured;Ambiguous_taxa	0.778384	bbac2ddbd25eec485e6fa4835659b651	AGGATTAGATACCCTGGTAGTCCACGCCCTAAACGATGACAATTAGCTGTTGGGCTTTGAAAGGCTTAGTAGCGAAGCTAACGCGTGAAATTGTCCGCCTGGGGAGTACGGTCGCAAGATTAAAACTCAAAGGAATTGACGGGGACCCGCACAAGCGGTGGATGATGTGGATTAATTCGATGCAACGCGAAGAACCTTACCTGGTCTTGGCATGTACGGAATTTTTTAGAGATAAAAAAGTGCCT
ASV098	0	0	0	0	0	0	0	0	0	0	0	0	0	19	0	0	19	0_Bacteria;1_Firmicutes;2_Bacilli;3_Bacillales;4_Planococcaceae;5_Planococcus	0.717292	edfe35f4c010444cec34ef38eb282fb1	AGGATTAGATACCCTGGTAGTCCACGCCGTAAACGATGAGTGCTAAGTGTTAGGGGGTTTCCGCCCCTTAGTGCTGCAGCTAACGCATTAAGCACTCCGCCTGGGGAGTACGGCCGCAAGGCTGAAACTCAAAGGAATTGACGGGGGCCCGCACAAGCGGTGGAGCATGTGGTTTAATTCGAAGCAACGCGAAGAACCTTACCAGGTCTTGACATCCCGCTGACCGCCTAGGAGACTAGGCTTTC
ASV099	0	0	0	0	0	0	0	0	0	0	0	0	0	0	0	19	19	0_Bacteria;1_Proteobacteria;2_Gammaproteobacteria;3_Betaproteobacteriales;4_Burkholderiaceae;5_Tepidicella	0.983273	3c41677da7ec7bd8fd854f04d45e69c2	AGGATTAGATACCCTGGTAGTCCACGCCCTAAACGATGTCAACTGGTTGTTGGATCTTGATTGATTCAGTAACGAAGCTAACGCGTGAAGTTGACCGCCTGGGGAGTACGGCCGCAAGGTTGAAACTCAAAGGAATTGACGGGGACCCGCACAAGCGGTGGATGATGTGGTTTAATTCGATGCAACGCGAAAAACCTTACCCACCTTTGACATGGCAGGAAGGCTCCAGAGATGGGGCTGTGCTC
ASV100	0	0	0	0	0	0	0	0	0	0	0	18	0	0	0	0	18	0_Bacteria;1_Bacteroidetes;2_Bacteroidia;3_Sphingobacteriales;4_Sphingobacteriaceae;5_Pedobacter	0.999421	3dd1bdd64ad05c411f8500c30c4b28c2	AGGATTAGATACCCTGGTAGTCCACGCCCTAAACGATGAATACTCGCTGTTAGCGATATACAGTTAGCGGCTAAGCGAAAGCGTTAAGTATTCCACCTGGGGAGTACGCTCGCAAGAGTGAAACTCAAAGGAATTGACGGGGGCCCGCACAAGCGGAGGAGCATGTGGTTTAATTCGATGATACGCGAGGAACCTTACCCGGGCTTGAAAGTTAGTGAAGTTTTCAGAGATGGAAGCGTCCGCAA
ASV101	0	0	0	0	0	0	0	0	0	0	0	8	0	10	0	0	18	0_Bacteria;1_Proteobacteria;2_Gammaproteobacteria;3_Betaproteobacteriales;4_Burkholderiaceae	0.999995	08a3a4dc171568ba1e126330cfc1daed	AGGATTAGATACCCTGGTAGTCCACGCCCTAAACGATGTCAACTAGCTGTTGGGGCCTTCGGGCCTTGGTAGCGCAGCTAACGCGTGAAGTTGACCGCCTGGGGAGTACGGTCGCAAGATTAAAACTCAAAGGAATTGACGGGGACCCGCACAAGCGGTGGATGATGTGGATTAATTCGATGCAACGCGAAAAACCTTACCTACCCTTGACATGTCTGGAATGCCGAAGAGATTTGGCAGTGCTC
ASV102	0	0	0	0	0	0	0	0	0	0	0	0	0	18	0	0	18	0_Bacteria;1_Firmicutes;2_Bacilli;3_Lactobacillales;4_Carnobacteriaceae;5_Granulicatella	0.910563	08ffec3bcac6ee8b5b48885e99ba5008	AGGATTAGATACCCTGGTAGTCCACGCCGTAAACGATGAGTGCTAAGTGTTGGAGGGTTTCCGCCCTTCAGTGCTGCAGTTAACGCATTAAGCACTCCGCCTGGGGAGTACGACCGCAAGGTTGAAACTCAAAGGAATTGACGGGGACCCGCACAAGCGGTGGAGCATGTGGTTTAATTCGAAGCAACGCGAAGAACCTTACCAAGTCTTGACATCCTTTGACCACTCTAGAGATAGAGCTTTCC
ASV103	0	0	0	0	0	0	0	0	0	0	0	0	0	0	0	18	18	0_Bacteria;1_Proteobacteria;2_Alphaproteobacteria;3_Rhizobiales;4_Beijerinckiaceae;5_Methylobacterium	0.999999	1214b15eeb352ee8c1247312453fb2c5	AGGATTAGATACCCTGGTAGTCCACGCCGTAAACGATGAATGCCAGCTGTTGGGGTGCTTGCACCGCAGTAGCGCAGCTAACGCTTTGAGCATTCCGCCTGGGGAGTACGGTCGCAAGATTAAAACTCAAAGGAATTGACGGGGGCCCGCACAAGCGGTGGAGCATGTGGTTTAATTCGAAGCAACGCGCAGAACCTTACCATCCTTTGACATGGCGTGTTACGTGGAGAGATTCACGGTCCCCT
ASV104	0	0	0	0	0	0	0	0	0	0	0	0	0	17	0	0	17	0_Bacteria;1_Actinobacteria;2_Actinobacteria;3_Micrococcales;4_Dermabacteraceae;5_Brachybacterium	0.99021	7169b7452f51c3d740e55da3790c5f83	AGGATTAGATACCCTGGTAGTCCATGCCGTAAACGTTGGGCACTAGGTGTGGGGGACATTCCACGTTTTCCGCGCCGTAGCTAACGCATTAAGTGCCCCGCCTGGGGAGTACGGCCGCAAGGCTAAAACTCAAAGGAATTGACGGGGGCCCGCACAAGCGGCGGAGCATGCTGATTAATTCGATGCAACGCGAAGAACCTTACCAAGGCTTGACATGCACTGGACGGCTGCAGAGATGTGGCTTT
ASV105	0	0	0	0	0	0	0	0	0	0	0	0	0	17	0	0	17	0_Bacteria;1_Proteobacteria;2_Alphaproteobacteria;3_Rhodobacterales;4_Rhodobacteraceae	0.999999	abb29225c1a5e3e3681f43ed0a58ef7c	AGGATTAGATACCCTGGTAGTCCACACCGTAAACGATGAATGCCAGTCGTCGGGTAGCATGCTATTCGGTGACACACCTAACGGATTAAGCATTCCGCCTGGGGAGTACGGTCGCAAGATTAAAACTCAAAGGAATTGACGGGGGCCCGCACAAGCGGTGGAGCATGTGGTTTAATTCGAAGCAACGCGCAGAACCTTACCAACCCTTGACATCCTGTGCTAACCCGAGAGATCGGGCGTCCACT
ASV106	0	0	0	0	0	0	0	0	0	0	0	0	0	17	0	0	17	0_Bacteria;1_Proteobacteria;2_Alphaproteobacteria;3_uncultured;4_bacterium Ellin6089;5_bacterium Ellin6089;6_bacterium Ellin6089	0.995443	1924a9e87ff8ca10455e1c026bfeb329	AGGATTAGATACCCTGGTAGTCCACGCTGTAAACGATGAGTGCTAGACGTCGGGGAGCTTGCTCTTCGGTGTCGCCGCTAACGCATTAAGCACTCCGCCTGGGGAGTACGGTCGCAAGATTAAAACTCAAAGGAATTGACGGGGGCCCGCACAAGCGGTGGAGCATGTGGTTTAATTCGAAGCAACGCGCAGAACCTTACCAGCCCTTGACATGGGACGTATGGGCCTCGGAAACGGGGCTCTTC
ASV107	0	0	0	0	0	0	0	0	0	0	0	0	0	17	0	0	17	0_Bacteria;1_Bacteroidetes;2_Bacteroidia;3_Bacteroidales;4_Prevotellaceae;5_Alloprevotella	0.999891	c6050fa662ae7cf8b00f41d8f077afab	AGGATTAGATACCCTGGTAGTCCACACAGTAAACGATGTATACTCGCGGTTTGCGATATATTGTAAGCCGCCAAGCGAAAGCATTAAGTATACCACCTGGGGAGTACGCCGGCAACGGTGAAACTCAAAGGAATTGACGGGGGCCCGCACAAGCGGAGGAACATGTGGTTTAATTCGATGATACGCGAGGAACCTTACCCGGGCTTGAACTAAGAGTGACAGATTTAGAGATAGATCTTTCTTCG
ASV108	0	0	11	6	0	0	0	0	0	0	0	0	0	0	0	0	17	0_Bacteria;1_Proteobacteria;2_Deltaproteobacteria;3_Bdellovibrionales;4_Bdellovibrionaceae;5_Bdellovibrio;6_uncultured bacterium	0.777716	e2bef6b0fb59953a021898c1152e21ca	AGGATTAGATACCCTGGTAGTCCACGCCGTAAACAATGGACACTTGGTGTTGGAGGTATTGACCCCTTCAGTGCCGGAGCTAACGCGTTAAGTGTCCCGCCTGGGGAGTACGGTCGCAAGATTAAAACTCAAAGAAATTGACGGGGGCCCGCACAAGCGGTGGAGCATGTGGTTTAATTCGATGCAACGCGCAGAACCTTACCTGGTCTTGAAATGTAGTGGAACACTATCAGAAATGATGTGGC
ASV109	0	0	0	0	2	15	0	0	0	0	0	0	0	0	0	0	17	0_Bacteria;1_Bacteroidetes;2_Bacteroidia;3_Flavobacteriales;4_Weeksellaceae;5_uncultured	0.723763	980e9c08d3cb82e8be0dc10cecd72417	AGGATTAGATACCCTGGTAGTCCACGCCGTAAACGATGCTCACTCGTTTTTGGGGCGTAAGCTTCAGAGACCAAGCGAAAGTGATAAGTGAGCCACCTGGGGAGTACGTTCGCAAGAATGAAACTCAAAGGAATTGACGGGGGCCCGCACAAGCGGTGGATTATGTGGTTTAATTCGATGATACGCGAGGAACCTTACCAAGACTTAAATGGGAATTGACAGATTTAGAGATAGATCATTCTTCG
ASV110	0	0	0	0	0	0	0	0	0	0	0	0	16	0	0	0	16	0_Bacteria;1_Proteobacteria;2_Alphaproteobacteria;3_Rhizobiales;4_Xanthobacteraceae;5_Bradyrhizobium	0.79162	8c6e02c51a46aec40accd0619994a5f0	AGGATTAGATACCCTGGTAGTCCACGCCGTAAACGATGAATGCCAGCCGTTGGTGGGTTTACTCACCAGTGGCGCAGCTAACGCTTTAAGCATTCCGCCTGGGGAGTACGGTCGCAAGATTAAAACTCAAAGGAATTGACGGGGGCCCGCACAAGCGGTGGAGCATGTGGTTTAATTCGACGCAACGCGCAGAACCTTACCAGCCCTTGACATGTTTGGGACCGGTCGCAGAGACGTGACCTTCT
ASV111	0	0	0	0	0	0	0	0	0	0	0	0	0	16	0	0	16	0_Bacteria;1_Proteobacteria;2_Alphaproteobacteria;3_Sphingomonadales;4_Sphingomonadaceae;5_Erythrobacter	0.937743	3704292462d3e768fa95c1f186bb95e5	AGGATTAGATACCCTGGTAGTCCACGCCGTAAACGATGATAACTAGCTGCTCGGGCTCACAGAGCTTGGGTGGCGCAGCTAACGCATTAAGTTATCCGCCTGGGGAGTACGGTCGCAAGATTAAAACTCAAAGGAATTGACGGGGGCCTGCACAAGCGGTGGAGCATGTGGTTTAATTCGAAGCAACGCGCAGAACCTTACCAGCCTTTGACATCCTAGGACGGTTTCTGGAGACAGATTCCTTC
ASV112	0	0	0	0	0	0	0	0	0	0	0	0	0	16	0	0	16	0_Bacteria;1_Bacteroidetes;2_Bacteroidia;3_Flavobacteriales;4_Weeksellaceae;5_Chryseobacterium	0.999966	39afb594afbfb55684374fb3de9bf512	AGGATTAGATACCCTGGTAGTCCACGCCGTAAACGATGCTAACTCGTTTTTGGGCTTTCGGGTTCAGAGACTAAGCGAAAGTGATAAGTTAGCCACCTGGGGAGTACGTTCGCAAGAATGAAACTCAAAGGAATTGACGGGGGCCCGCACAAGCGGTGGATTATGTGGTTTAATTCGATGATACGCGAGGAACCTTACCAAGACTTAAATGGGAATTGATCGGTTTAGAAATAGACCTTCCTTCG
ASV113	0	0	0	0	0	0	0	0	0	0	0	0	0	16	0	0	16	0_Bacteria;1_Proteobacteria;2_Gammaproteobacteria;3_Pasteurellales;4_Pasteurellaceae;5_Haemophilus	0.750726	8fdf0d041e2f655daf4b191257df00a4	AGGATTAGATACCCTGGTAGTCCACGCTGTAAACCCTGTCGATTTGGGGATTGGGCTTAGAGCTTGGTGCCCGTAGCTAACGTGATAAATCGACCGCCTGGGGAGTACGGCCGCAAGGTTAAAACTCAAATGAATTGACGGGGGCCCGCACAAGCGGTGGAGCATGTGGTTTAATTCGATGCAACGCGAAGAACCTTACCTACTCTTGACATCCATGGAATCCTGTAGAGATACGGGAGTGCCTT
ASV114	0	0	0	0	10	0	0	0	6	0	0	0	0	0	0	0	16	0_Bacteria;1_Proteobacteria;2_Alphaproteobacteria;3_Rhodobacterales;4_Rhodobacteraceae	1	3e11124a00c6765f8ff75e9d018d25ee	AGGATTAGATACCCTGGTAGTCCACACCGTAAACGATGAATGCCAGTCGTCGGGTAGCATGCTATTCGGTGACACACCTAACGGATTAAGCATTCCGCCTGGGGAGTACGGTCGCAAGATTAAAACTCAAAGGAATTGACGGGGGCCCGCACAAGCGGTGGAGCATGTGGTTTAATTCGAAGCAACGCGCAGAACCTTACCAACCCTTGACATCCTGTGCTACATCCAGAGATGGATGGTTCCCT
ASV115	0	0	0	0	0	0	0	0	5	0	0	0	0	10	0	0	15	0_Bacteria;1_Proteobacteria;2_Gammaproteobacteria;3_Betaproteobacteriales;4_Burkholderiaceae;5_Tepidimonas;6_uncultured Tepidimonas sp.	0.741841	f74fdcfc214330f7783bf1e601a6ec75	AGGATTAGATACCCTGGTAGTCCACGCCCTAAACGATGTCGACTGGTTGTTGGGTCTTAGGTGACTCAGTAACGAAGCTAACGCGTGAAGTCGACCGCCTGGGGAGTACGGCCGCAAGGTTGAAACTCAAAGGAATTGACGGGGACCCGCACAAGCGGTGGATGATGTGGTTTAATTCGATGCAACGCGAAAAACCTTACCTACCCTTGACATGCCAGGAATCCGGAAGAGATTTCGGAGTGCTC
ASV116	0	0	0	0	0	0	0	0	0	0	0	0	0	4	0	11	15	0_Bacteria;1_Proteobacteria;2_Alphaproteobacteria;3_Rhizobiales;4_Rhizobiaceae;5_uncultured;Ambiguous_taxa	0.808012	ee96fba9d937b95620e9b50dfe1b0adf	AGGATTAGATACCCTGGTAGTCCACGCCGTAAACGATGAATGTTAGCCGTTGGTGGGTTTACCCATCAGTGGCGCAGCTAACGCATTAAACATTCCGCCTGGGGAGTACGGTCGCAAGATTAAAACTTAAAGGAATTGACGGGGGCCCGCACAAGCGGTGGAGCATGTGGTTTAATTCGAAGCAACGCGCAGAACCTTACCAGCCCTTGACATCCCGATTATGGATATTGGAGACAGTATCCTTC
ASV117	0	0	0	0	0	0	0	0	0	0	0	0	0	0	0	15	15	0_Bacteria;1_Actinobacteria;2_Actinobacteria;3_Micrococcales;4_Dermacoccaceae;5_Dermacoccus	0.928196	683880cd0d0f90c07af46b32d2e59cc6	AGGATTAGATACCCTGGTAGTCCATGCCGTAAACGTTGGGCGCTAGGTGTGGGGCTCATTCCACGAGTTCCGTGCCGCAGCTAACGCATTAAGCGCCCCGCCTGGGGAGTACGGCCGCAAGGCTAAAACTCAAAGGAATTGACGGGGGCCCGCACAAGCGGCGGAGCATGCGGATTAATTCGATGCAACGCGAAGAACCTTACCAAGGCTTGACATACACCGGAATCATGCAGAGATGTGTGCGT
ASV118	0	0	0	4	0	0	0	0	0	4	0	0	6	0	0	0	14	0_Bacteria;1_Proteobacteria;2_Gammaproteobacteria;3_Betaproteobacteriales;4_Burkholderiaceae	1	3e6ee00ff5132ebe3848937ee9beec53	AGGATTAGATACCCTGGTAGTCCACGCCCTAAACGATGTCAACTGGTTGTTGGGTCTTAACTGACTCAGTAACGAAGCTAACGCGTGAAGTTGACCGCCTGGGGAGTACGGCCGCAAGGTTGAAACTCAAAGGAATTGACGGGGACCCGCACAAGCGGTGGATGATGTGGTTTAATTCGATGCAACGCGAAAAACCTTACCCACCTTTGACATGTACGGAATCCTTTAGAGATAGAGGAGTGCTC
ASV119	0	0	0	0	0	0	0	0	0	0	0	0	0	14	0	0	14	0_Bacteria;1_Bacteroidetes;2_Bacteroidia;3_Flavobacteriales;4_Weeksellaceae;5_Empedobacter;Ambiguous_taxa	0.871503	75023c5075f1c05fa14426374506ce68	AGGATTAGATACCCTGGTAGTCCACGCCGTAAACGATGGATACTTGCTGTTGGATTTTCGGATTCAGTGGCTAAGCGAAAGTTATAAGTATCCCACCTGGGGAGTACGTTCGCAAGAATGAAACTCAAAGGAATTGACGGGGGCCCGCACAAGCGGTGGAGCATGTGGTTTAATTCGATGATACGCGAGGAACCTTACCAAGGCTTAAATGCAATTTGACAGATCTAGAAATAGATTTTTCTTCG
ASV120	0	0	0	0	0	0	0	0	0	0	0	0	0	14	0	0	14	0_Bacteria;1_Actinobacteria;2_Actinobacteria;3_Corynebacteriales;4_Dietziaceae;5_Dietzia	0.999948	4a7ba294aadff7ed458c4dccab405789	AGGATTAGATACCCTGGTAGTCCATGCCGTAAACGGTGGGCGCTAGGTGTGGGGTCCTTCCACGGATTCCGTGCCGTAGCTAACGCATTAAGCGCCCCGCCTGGGGAGTACGGCCGCAAGGCTAAAACTCAAAGGAATTGACGGGGGCCCGCACAAGCGGCGGAGCATGTGGATTAATTCGATGCAACGCGAAGAACCTTACCTAGGCTTGACATATACAGGACGGCGGCAGAGATGTCGTTTCC
ASV121	0	0	0	0	0	0	0	0	0	0	0	0	0	14	0	0	14	0_Bacteria;1_Proteobacteria;2_Alphaproteobacteria;3_Rhodobacterales;4_Rhodobacteraceae	0.999998	f132e9ae530c308cbfc25735a119fd30	AGGATTAGATACCCTGGTAGTCCACACCGTAAACGATGAATGCCAGTCGTCGGGTAGCATGCTATTCGGTGACACACCTAACGGATTAAGCATTCCGCCTGGGGAGTACGGTCGCAAGATTAAAACTCAAAGGAATTGACGGGGGCCCGCACAAGCGGTGGAGCATGTGGTTTAATTCGAAGCAACGCGCAGAACCTTACCAACCCTTGACATCCTAGGACCGGCCCAGAGATGGGTCTTTCACT
ASV122	0	0	0	0	0	0	0	0	0	0	0	0	0	0	0	14	14	0_Bacteria;1_Proteobacteria;2_Alphaproteobacteria;3_Caulobacterales;4_Caulobacteraceae;5_Brevundimonas	0.999448	88492fd9226a70ce04b492321686a24b	AGGATTAGATACCCTGGTAGTCCACGCCGTAAACGATGATTGCTAGTTGTCGGGATGCATGCATTTCGGTGACGCAGCTAACGCATTAAGCAATCCGCCTGGGGAGTACGGTCGCAAGATTAAAACTCAAAGGAATTGACGGGGGCCCGCACAAGCGGTGGAGCATGTGGTTTAATTCGAAGCAACGCGCAGAACCTTACCACCTTTTGACATGCCCGGACCGCCACAGAGATGTGGCTTTCCCT
ASV123	0	4	0	0	0	2	0	2	6	0	0	0	0	0	0	0	14	0_Bacteria;1_Proteobacteria;2_Alphaproteobacteria;3_Caulobacterales;4_Hyphomonadaceae;5_Oceanicaulis;6_uncultured bacterium	0.824038	997a0ea2b0327be655129efbaaa11213	AGGATTAGATACCCTGGTAGTCCACGCCGTAAACGATGAGAGCTAGTTGTCAGGCAGCATGCTGTCTGGTGACGCAGCTAACGCATTAAGCTCTCCGCCTGGGGAGTACGGCCGCAAGGTTAAAACTCAAAGAAATTGACGGGGGCCCGCACAAGCGGTGGAGCATGTGGTTTAATTCGAAGCAACGCGAAGAACCTTACCTGCGCTTGACATCCCTATCGCGGATTAGAGAGATCTTTTCCTTC
ASV124	0	0	0	0	0	14	0	0	0	0	0	0	0	0	0	0	14	0_Bacteria;1_Bacteroidetes;2_Bacteroidia;3_Flavobacteriales;4_Weeksellaceae;5_Chryseobacterium	0.948302	ffba8fbbfe127b279c27327feefb4cd7	AGGATTAGATACCCTGGTAGTCCACGCCGTAAACGATGCTCACTCGTTTTTGGGGCGTAAGCTTCAGAGACCAAGCGAAAGTGATAAGTGAGCCACCTGGGGAGTACGTTCGCAAGAATGAAACTCAAAGGAATTGACGGGGGCCCGCACAAGCGGTGGATTATGTGGTTTAATTCGATGATACGCGAGGAACCTTACCAAGACTTAAATGGGAAATGACAGATTTAGAAATAGATCCTCCTTCG
ASV125	0	0	0	0	0	0	0	0	0	0	0	13	0	0	0	0	13	0_Bacteria;1_Proteobacteria;2_Alphaproteobacteria;3_Rhizobiales;4_Rhizobiaceae;5_Shinella	0.998139	4931791dfb3e029a0eeb7120b55dc530	AGGATTAGATACCCTGGTAGTCCACGCCGTAAACGATGAATGTTAGCCGTCGGCATGCATGCATGTCGGTGGCGCAGCTAACGCATTAAACATTCCGCCTGGGGAGTACGGTCGCAAGATTAAAACTCAAAGGAATTGACGGGGGCCCGCACAAGCGGTGGAGCATGTGGTTTAATTCGAAGCAACGCGCAGAACCTTACCAGCCCTTGACATGTCGGTCGCGGATTACAGAGATGTTTTCCTTC
ASV126	0	0	0	0	0	0	0	0	0	0	0	0	13	0	0	0	13	0_Bacteria;1_Proteobacteria;2_Alphaproteobacteria;3_Rhizobiales;4_Xanthobacteraceae	0.999989	c745a191fe38918c13bbd4cd33a87702	AGGATTAGATACCCTGGTAGTCCACGCCGTAAACGATGAATGCCAGCCGTTGGTGGGTTTACTCACCAGTGGCGCAGCTAACGCTTTAAGCATTCCGCCTGGGGAGTACGGTCGCAAGATTAAAACTCAAAGGAATTGACGGGGGCCCGCACAAGCGGTGGAGCATGTGGTTTAATTCGACGCAACGCGCAGAACCTTACCAGCCCTTGACATGTCCAGGACCGGTCGCAGAGATGTGACCTTCT
ASV127	0	0	0	0	0	0	0	0	0	0	0	0	0	13	0	0	13	0_Bacteria;1_Bacteroidetes;2_Bacteroidia;3_Sphingobacteriales;4_Sphingobacteriaceae;5_Sphingobacterium	0.960259	6f44d01846ce9200feaddd277d64d03b	AGGATTAGATACCCTGGTAGTCCACGCCCTAAACGATGATAACTCGATGTTGGCGATACACAGTCAGCGTCTTAGCGAAAGCGTTAAGTTATCCACCTGGGGAGTACGCCCGCAAGGGTGAAACTCAAAGGAATTGACGGGGGCCCGCACAAGCGGAGGAGCATGTGGTTTAATTCGATGATACGCGAGGAACCTTACCCGGGCTTGAAAGTTACTGAATTATCTAGAGATAGATAAGTCCTTCG
ASV128	0	0	0	0	0	0	0	0	0	0	0	0	0	13	0	0	13	0_Bacteria;1_Actinobacteria;2_Actinobacteria;3_Propionibacteriales;4_Nocardioidaceae;5_Nocardioides	0.999435	466fd40c1ad72911488ea4ab772a6bef	AGGATTAGATACCCTGGTAGTCCACACCGTAAACGTTGGGCGCTAGGTGTGGGGTCCATTCCACGGATTCCGTGCCGCAGCTAACGCATTAAGCGCCCCGCCTGGGGAGTACGGCCGCAAGGCTAAAACTCAAAGGAATTGACGGGGGCCCGCACAAGCGGCGGAGCATGCGGATTAATTCGATGCAACGCGAAGAACCTTACCTGGGTTTGACATACACCCTGCCGCCTCAGAGATGGGGCTTC
ASV129	0	0	0	0	0	0	0	0	0	0	0	0	0	13	0	0	13	0_Bacteria;1_Proteobacteria;2_Alphaproteobacteria	0.999832	491897ab71a5a7b513a03dfa58138bbd	AGGATTAGATACCCTGGTAGTCCACGCCGTAAACGATGAATGCTAGACGTCGGCAGGCATGCCTGTCGGTGTCGCAGCTAACGCATTAAGCATTCCGCCTGGGGAGTACGGCCGCAAGGTTAAAACTCAAAGGAATTGACGGGGGCCCGCACAAGCGGTGGAGCATGTGGTTTAATTCGAAGCAACGCGCAGAACCTTACCAACCCTTGACATGGGGATTTTGGTTACCGGAGACGGTTTCCTTC
ASV130	0	0	0	0	0	0	0	0	0	0	0	0	0	13	0	0	13	0_Bacteria;1_Bacteroidetes;2_Bacteroidia;3_Bacteroidales;4_Prevotellaceae	0.999831	18aae9f0be97bb4f59c63c3e5504e9ea	AGGATTAGATACCCTGGTAGTCCGCACAGTAAACGATGGATGCTCGCTGTTGGCCATTTTGGTCAGTGGCTTAGCGAAAGCGTTAAGCATCCCACCTGGGGAGTACGCCGGCAACGGTGAAACTCAAAGGAATTGACGGGGGCCCGCACAAGCGGAGGAACATGTGGTTTAATTCGATGATACGCGAGGAACCTTACCCGGGCTTGAACTGCAGGAGAACGATTCAGAGATGATGAGGTCCTTCG
ASV131	0	0	0	0	0	0	0	0	0	0	0	0	0	13	0	0	13	0_Bacteria;1_Proteobacteria;2_Gammaproteobacteria;3_Betaproteobacteriales;4_Hydrogenophilaceae;5_Hydrogenophilus	1	e7d84d2865f2f6a24b093f3e4d78fc04	AGGATTAGATACCCTGGTAGTCCACGCCCTAAACGATGGGTACTAGCCGTTTGGTGCGCGATAGCGCTGAGTGGCGAAGCTAACGCGTGAAGTACCCCGCCTGGGGAGTACGGCCGCAAGGTTGAAACTCAAAGGAATTGACGGGGACCCGCACAAGCGGTGGATGATGTGGATTAATTCGATGCAACGCGAAGAACCTTACCTACCCTTGACATGCCCCGAACCTGGGAGAGATCCTGGGGTGC
ASV132	0	0	0	0	0	0	0	0	0	0	0	0	0	13	0	0	13	0_Bacteria;1_Proteobacteria;2_Alphaproteobacteria;3_Sphingomonadales;4_Sphingomonadaceae	1	c6e0cb89de56493c1cd4b2e546efb490	AGGATTAGATACCCTGGTAGTCCACGCCGTAAACGATGATAACTAGCTGTCCGGGCTCATGGAGCTTGGGTGGCGCAGCTAACGCATTAAGTTATCCGCCTGGGGAGTACGGTCGCAAGATTAAAACTCAAAGGAATTGACGGGGGCCTGCACAAGCGGTGGAGCATGTGGTTTAATTCGAAGCAACGCGCAGAACCTTACCAGCCTTTGACATCCTAGGACGACTTCTGGAGACAGATTTCTTC
ASV133	0	5	5	0	0	0	0	0	0	0	0	0	0	0	3	0	13	0_Bacteria;1_Proteobacteria	0.778787	24da582f2782535ba11d5ceaa52d0680	AGGATTAGATACCCTGGTAGTCTTTACTGTAAACTATGAATATAAGACCATCGTTTAAGTCTTGTTATTTAAGATTTAGGTGGTTGATGAAAACTTAAGAGGGTTCCGCCTGAAGAGTACGGTCGCAAGATTAAAATTCAAAAAATTTGGCGGTTCACTAATCCAATTAGAGGAGCGTGTAGTTTAATTCGATAATCCGCGATTAACCTTACCAAAATTTGAATATATTTATATACAGGTATTGC
ASV134	0	0	0	0	0	0	0	0	0	0	0	0	0	0	0	13	13	0_Bacteria;1_Proteobacteria;2_Alphaproteobacteria;3_Rhizobiales;4_Devosiaceae;5_Devosia;6_uncultured alpha proteobacterium	0.891269	4632910447a65a8cc5345cc07d61b300	AGGATTAGATACCCTGGTAGTCCACGCCGTAAACTATGAGAGCTAGCCGTTGGGTGGTTTACCACGCAGTGGCGCAGCTAACGCATTAAGCTCTCCGCCTGGGGAGTACGGTCGCAAGATTAAAACTCAAAGGAATTGACGGGGGCCCGCACAAGCGGTGGAGCATGTGGTTTAATTCGAAGCAACGCGAAGAACCTTACCAGCCCTTGACATGGCAGGACGACTTCTGGAGACAGATTTCTTCC
ASV135	0	0	0	0	0	0	0	0	0	0	0	0	0	0	0	13	13	0_Bacteria;1_Proteobacteria;2_Alphaproteobacteria;3_Caulobacterales;4_Caulobacteraceae;5_Brevundimonas	0.993846	e0a0b5f7ac56c07a44128a85a93e34c2	AGGATTAGATACCCTGGTAGTCCACGCCGTAAACGATGATTGCTAGTTGTTGGGGTGTTTACATCTCGGTGACGCAGCTAACGCATTAAGCAATCCGCCTGGGGAGTACGGTCGCAAGATTAAAACTCAAAGGAATTGACGGGGGCCCGCACAAGCGGTGGAGCATGTGGTTTAATTCGAAGCAACGCGCAGAACCTTACCACCTTTTGACATGCCTGGACCGCCAGAGAGATCTGGCTTTCCCT
ASV136	0	0	0	0	5	5	3	0	0	0	0	0	0	0	0	0	13	0_Bacteria;1_Proteobacteria;2_Alphaproteobacteria;3_Rhizobiales;4_Stappiaceae;5_Labrenzia	0.994883	28a081f94afef0c363c494af0a2f984b	AGGATTAGATACCCTGGTAGTCCACGCCGTAAACGATGGAAGCTAGCCGTCAGGTAGCATGCTATTTGGTGGCGCAGCTAACGCATTAAGCTTCCCGCCTGGGGAGTACGGTCGCAAGATTAAAACTCAAAGGAATTGACGGGGGCCCGCACAAGCGGTGGAGCATGTGGTTTAATTCGAAGCAACGCGCAGAACCTTACCAGCCCTTGACATTTGGTGCTACTTCCAGAGATGGAAGGTTCCCT
ASV137	0	0	0	0	0	0	0	13	0	0	0	0	0	0	0	0	13	0_Bacteria;1_Proteobacteria;2_Gammaproteobacteria;3_Pseudomonadales;4_Moraxellaceae;5_Acinetobacter	0.999887	b5bc599797df85b52d2828684d46ee13	CGGATTAGATACCCTGGTAGTCCATGCCGTAAACGATGTCTACTAGCCGTTGGGGCCTTTGAGGCTTTAGTGGCGCAGCTAACGCGATAAGTCGCCCGCCTGGGGAGTACGGTCGCAAGACTAAAACTCAAATGAATTGACGGGGGCCCGCACAAGCGGTGGAGCATGTGGTTTAATTCGATGCAACGCGAAGAACCTTACCTGGTCTTGACATAGTAAGAACTTTCCAGAGATGGATTGGTGCC
ASV138	0	0	0	0	0	0	0	0	0	0	0	0	12	0	0	0	12	0_Bacteria;1_Proteobacteria;2_Alphaproteobacteria;3_Sphingomonadales;4_Sphingomonadaceae;5_Novosphingobium;6_Sphingomonas sp. MG-2011-93-GP	0.84562	0968eadc500d5a953008bafb2e82188b	AGGATTAGATACCCTGGTAGTCCACGCCGTAAACGATGATAACTAGCTGTCCGGGGACTTGGTCTTTGGGTGGCGCAGCTAACGCATTAAGTTATCCGCCTGGGGAGTACGGTCGCAAGATTAAAACTCAAAGGAATTGACGGGGGCCTGCACAAGCGGTGGAGCATGTGGTTTAATTCGAAGCAACGCGCAGAACCTTACCAGCGTTTGACATCCTCATCGCGGATTAGAGAGATCTTTTCCTT
ASV139	0	0	0	0	0	0	0	0	0	0	0	0	0	12	0	0	12	0_Bacteria;1_Proteobacteria;2_Gammaproteobacteria;3_KI89A clade	0.998812	2f644664f38e90196221e7432e5db5be	AGGATTAGATACCCTGGTAGTCCACGCCGTAAACGATGAGAACTAGCCGTCGGGGGCCTTGAGTCCTTGGTGGCGCAGCTAACGCGATAAGTTCTCCGCCTGGGGAGTACGGCCGCAAGGTTAAAACTCAAATGAATTGACGGGGGCCCGCACAAGCGGTGGAGCATGTTGTTTAATTCGATGCAACGCGAAGAACCTTACCACCCCTTGACATCCTCGGAACTTTCTAGAGATAGATTGGTGCC
ASV140	0	0	0	0	0	0	0	0	0	0	0	0	0	12	0	0	12	0_Bacteria;1_Proteobacteria;2_Gammaproteobacteria;3_Pasteurellales;4_Pasteurellaceae;5_Actinobacillus	0.758485	b617e787ed3e7550921f5310c793b8d3	AGGATTAGATACCCTGGTAGTCCACGCTGTAAACGATGTCGATTTGGGGATTGGGCTTTAAGCTTGGTGCCCGTAGCTAACGTGATAAATCGACCGCCTGGGGAGTACGGCCGCAAGGTTAAAACTCAAATGAATTGACGGGGGCCCGCACAAGCGGTGGAGCATGTGGTTTAATTCGATGCAACGCGAAGAACCTTACCTACTCTTGACATCCATGGAATCTTGTAGAGATACGAGAGTGCCTT
ASV141	0	0	0	0	0	0	0	0	0	0	0	0	0	12	0	0	12	0_Bacteria;1_Proteobacteria;2_Alphaproteobacteria;3_Sphingomonadales;4_Sphingomonadaceae;5_Sphingomonas	0.999922	2c859a49f563099ac754dc31cfee1773	AGGATTAGATACCCTGGTAGTCCACGCCGTAAACGATGATAACTAGCTGTCCGGGGACTTGGTCCTTGGGTGGCGCAGCTAACGCATTAAGTTATCCGCCTGGGGAGTACGGCCGCAAGGTTAAAACTCAAATGAATTGACGGGGGCCTGCACAAGCGGTGGAGCATGTGGTTTAATTCGAAGCAACGCGCAGAACCTTACCAGCGTTTGACATGGTAGGACGGCTTCCAGAGATGGATTCCTTC
ASV142	0	0	0	0	0	0	0	0	0	0	0	0	0	12	0	0	12	0_Bacteria;1_Proteobacteria;2_Gammaproteobacteria;3_KI89A clade;4_uncultured gamma proteobacterium;5_uncultured gamma proteobacterium;6_uncultured gamma proteobacterium	0.897845	7b84ce65eecd69b9841827268b6f4d03	AGGATTAGATACCCTGGTAGTCCACGCCGTAAACGATGACAACTAGCCGTCGGGGCCCTTGAGGCCTTGGTGGCGCAGCTAACGCGATAAGTTGTCCGCCTGGGGAGTACGGCCGCAAGGTTAAAACTCAAATGAATTGACGGGGGCCCGCACAAGCGGTGGAGCATGTTGTTTAATTCGATGCAACGCGAAGAACCTTACCACCCCTTGACATCCTGCGAACTTTCTAGAGATAGATTGGTGCC
ASV143	0	0	0	0	0	0	0	0	0	0	0	0	0	12	0	0	12	0_Bacteria;1_Firmicutes;2_Bacilli;3_Lactobacillales;4_Streptococcaceae;5_Streptococcus	0.938722	94be10e4fdb70b7780ad55d7b037928a	AGGATTAGATACCCTGGTAGTCCACGCCGTAAACGATGAGTGCTAGGTGTTAGACCCTTTCCGGGGTTTAGTGCCGCAGCTAACGCATTAAGCACTCCGCCTGGGGAGTACGACCGCAAGGTTGAAACTCAAAGGAATTGACGGGGGCCCGCACAAGCGGTGGAGCATGTGGTTTAATTCGAAGCAACGCGAAGAACCTTACCAGGTCTTGACATCCCTCTGACCGCTCTAGAGATAGAGTTTTC
ASV144	0	0	0	0	0	0	0	0	0	0	0	0	0	0	0	12	12	0_Bacteria;1_Proteobacteria;2_Alphaproteobacteria;3_Caulobacterales;4_Caulobacteraceae;5_Asticcacaulis;Ambiguous_taxa	0.738219	40cd348001bb834a4bce572bdc9ee613	AGGATTAGATACCCTGGTAGTCCACGCCGTAAACGATGATTGCTAGTTGTCGGGCAGTATACTGTTCGGTGACGCAGCTAACGCAATAAGCAATCCGCCTGGGGAGTACGGTCGCAAGATTAAAACTCAAAGGAATTGACGGGGGCCCGCACAAGCGGTGGAGCATGTGGTTTAATTCGAAGCAACGCGCAGAACCTTACCACCTTTTGACATGCCCGGCTAACCAGAGAGATTTGGTGTTCCCT
ASV145	0	0	0	0	0	0	0	0	0	0	2	0	0	0	0	10	12	0_Bacteria;1_Proteobacteria;2_Gammaproteobacteria;3_Betaproteobacteriales;4_Hydrogenophilaceae;5_Tepidiphilus	0.999996	82f97d037762d444000e8ed4dc36bdf1	AGGATTAGATACCCTGGTAGTCCACGCCCTAAACGATGAGAACTAGCCGTCTGGAGTCTTAGTGCTCTGGGTGGCGCAGCTAACGCGAGAAGTTCTCCGCCTGGGGAGTACGGCCGCAAGGTTAAAACTCAAAGGAATTGACGGGGACCCGCACAAGCGGTGGATGATGTGGATTAATTCGATGCAACGCGAAGAACCTTACCTACCCTTGACATGCCGGGAATCCTGCCCAGAGGCGGGAGTGC
ASV146	0	0	0	0	0	0	0	0	0	0	0	0	0	0	0	12	12	0_Bacteria;1_Proteobacteria;2_Gammaproteobacteria;3_Pseudomonadales;4_Pseudomonadaceae;5_Pseudomonas	0.998582	68ebe4f44cafa2236fb7fd4847d14915	AGGATTAGATACCCTGGTAGTCCACGCCGTAAACGATGTCGACTAGCCGTTGGGATCCTTGAGATCTTAGTGGCGCAGCTAACGCATTAAGTCGACCGCCTGGGGAGTACGGCCGCAAGGTTAAAACTCAAATGAATTGACGGGGGCCCGCACAAGCGGTGGAGCATGTGGTTTAATTCGAAGCAACGCGAAGAACCTTACCAGGCCTTGACATGCAGAGAACTTTCCAGAGATGGATTGGTGCC
ASV147*	12	0	0	0	0	0	0	0	0	0	0	0	0	0	0	0	12	0_Bacteria;1_Proteobacteria;2_Alphaproteobacteria;3_Acetobacterales;4_Acetobacteraceae;5_Roseomonas	0.998121	512bfc71e511d9607e9d5ff5fa782bd3	AGGATTAGATACCCTGGTAGTCCACGCCGTAAACGATGTGCGCTGGATGTTGGGGCCCATAGGGTCTCAGTGTCGTAGCCAACGCGGTAAGCGCACCGCCTGGGGAGTACGGCCGCAAGGTTGAAACTCAAAGGAATTGACGGGGGCCCGCACAAGCGGTGGAGCATGTGGTTTAATTCGAAGCAACGCGCAGAACCTTACCAGCCCTTGACATGGTCACGACCGGTCCAGAGATGGACTTTCCT
ASV148	0	5	3	0	0	0	0	0	4	0	0	0	0	0	0	0	12	0_Bacteria;1_Bacteroidetes;2_Bacteroidia;3_Flavobacteriales;4_Flavobacteriaceae;5_Tenacibaculum;6_actinobacterium YH73	0.937146	a74bc8839a1bc98f4b63020447873a1c	AGGATTAGATACCCTGGTAGTCCACGCCGTAAACGATGGACACTAGTTGTTGGGATTTGTCTCAGTGACTAAGCGAAAGTGATAAGTGTCCCACCTGGGGAGTACGATCGCAAGATTGAAACTCAAAGGAATTGACGGGGGCCCGCACAAGCGGTGGAGCATGTGGTTTAATTCGATGATACGCGAGGAACCTTACCAGGGCTTAAATGTAGAGTGACAGGGGTAGAGATACCTTTTTCTTCGGA
ASV149	0	12	0	0	0	0	0	0	0	0	0	0	0	0	0	0	12	0_Bacteria;1_Proteobacteria;2_Gammaproteobacteria;3_Xanthomonadales;4_Xanthomonadaceae;5_Pseudoxanthomonas	0.966321	182ea1aa4e49c2d1fb0e81bd1df25f06	AGGATTAGATACCCTGGTAGTCCACGCCCTAAACGATGCGAACTGGATGTTGGGTTCAACTTGGAACCCAGTATCGAAGCTAACGCGTTAAGTTCGCCGCCTGGGGAGTACGGTCGCAAGACTGAAACTCAAAGGAATTGACGGGGGCCCGCACAAGCGGTGGAGTATGTGGTTTAATTCGATGCAACGCGAAGAACCTTACCTGGTCTTGACATCCACGGAACTTTCCAGAGATGGATTGGTGC
ASV150	0	0	0	0	0	12	0	0	0	0	0	0	0	0	0	0	12	0_Bacteria;1_Actinobacteria;2_Actinobacteria;3_Propionibacteriales;4_Propionibacteriaceae;5_Cutibacterium	0.999999	e335e2a0041018bb44ca219c3bdd73ca	AGGATTAGATACCCTGGTAGTCCACGCTGTAAACGGTGGGTACTAGGTGTGGGGTCCATTCCACGGGTTCCGCGCCGTAGCTAACGCTTTAAGTACCCCGCCTGGGGAGTACGGCCGCAAGGCTAAAACTCAAAGGAATTGACGGGGCCCCGCACGAGCGGCGGAGCATGCGGATTAATTCGATGCAACGCGTAGAACCTTACCTGGGTTTGACATGGATCGGGAGTGCTCAGAGATGGGTGTGC
ASV151	0	0	0	0	0	0	0	0	0	0	0	11	0	0	0	0	11	0_Bacteria;1_Actinobacteria;2_Actinobacteria;3_Corynebacteriales;4_Corynebacteriaceae;5_Corynebacterium 1	0.919319	d621c917cd4f1476f32ba19ac5a3e787	AGGATTAGATACCCTGGTAGTCCATGCCGTAAACGGTGGGCGCTAGGTGTGAGGGTCTTTCTACGACTTTCGTGCCGTAGCTAACGCATTAAGCGCCCCGCCTGGGGAGTACGGCCGCAAGGCTAAAACTCAAAGGAATTGACGGGGGCCCGCACAAGCGGCGGAGCATGTGGATTAATTCGATGCAACGCGAAGAACCTTACCTGGGCTTGACATACACCAGACTGGGCTAGAGATAGTTCGTC
ASV152	0	0	0	0	0	0	0	0	0	0	0	0	0	11	0	0	11	0_Bacteria;1_Proteobacteria;2_Gammaproteobacteria;3_Salinisphaerales;4_Salinisphaeraceae;5_Salinisphaera;Ambiguous_taxa	0.994266	7f6ae3b1034ae29e046946a2d77f8007	AGGATTAGATACCCTGGTAGTCCACGCCGTAAACGCTGAGAACTAGACGTTGGCTGACATAGTCGGCCAGTGTCGCAGCTAACGCGTTAAGTTCTCCGCCTGGGGAGTACGGCCGCAAGGTTGAAACTCAAAGGAATTGACGGGGGCCCGCACAAGCGGTGGAGCATGTGGTTTAATTCGATGCAACGCGAAGAACCTTACCTGCCCTTGACTTCCTGTGAACCTCTTGGAGACGAGAGGGTGCT
ASV153	0	0	0	0	0	0	0	0	0	0	0	0	0	11	0	0	11	0_Bacteria;1_Proteobacteria;2_Alphaproteobacteria;3_Rhizobiales;4_Beijerinckiaceae;5_Methylobacterium	1	2f1ce9428cbac3166a55418c45dcdbe5	AGGATTAGATACCCTGGTAGTCCACGCCGTAAACGATGAATGCCAGCCGTTGGCCTGCTTGCAGGTCAGTGGCGCCGCTAACGCATTAAGCATTCCGCCTGGGGAGTACGGTCGCAAGATTAAAACTCAAAGGAATTGACGGGGGCCCGCACAAGCGGTGGAGCATGTGGTTTAATTCGAAGCAACGCGCAGAACCTTACCATCCCTTGACATGGCATGTTACCTCGAGAGATCGGGGATCCTCT
ASV154*	3	0	0	0	0	0	0	0	0	0	0	0	0	8	0	0	11	0_Bacteria;1_Actinobacteria;2_Actinobacteria;3_Corynebacteriales;4_Corynebacteriaceae;5_Lawsonella;Ambiguous_taxa	0.76149	c82a9b1acc5162353e93c5e1cfd062ce	AGGATTAGATACCCTGGTAGTCCATGCCGTAAACGGTGGGCGCTAGGTGTGGGGTTCCTTCCACGGGCTCCGCGCCGTAGCTAACGCATTAAGCGCCCCGCCTGGGGAGTACGGCCGCAAGGCTAAAACTCAAAGAAATTGACGGGGGCCCGCACAAGCGGCGGAGCATGTGGATTAATTCGATGCAACGCGAAGAACCTTACCTGGGCTTGACATATAGAGGATCGCTACAGAGATGTGGTTTC
ASV155	0	0	0	4	3	0	0	0	0	0	0	0	0	0	4	0	11	0_Bacteria;1_Chlamydiae;2_Chlamydiae;3_Chlamydiales;4_Simkaniaceae;5_uncultured	0.895831	d2afb27a4169802f1feb060b3bd2a5b7	AGGATTAGATACCCTGGTAGTCCTCGCTGTAAACGATGCATACTAGATGTAGTTGGAATCAACCCCGGCTGTGTCGAAGCTAACGTATTAAGTATGCCGCCTGGGGAGTACGCCCGCAAGGGTGAAACTCAAAAGAATTGACGGGGGCCCGCACAAGCAGTGGAGCATGTGGTTTAATTCGATGCTACGCGAAGAACCTTACCCAGGTTTGACATGTAGTGGACGACTTCAGAGATGAAGTTTCC
ASV156	0	0	0	0	0	0	0	11	0	0	0	0	0	0	0	0	11	0_Bacteria;1_Proteobacteria;2_Alphaproteobacteria;3_Sphingomonadales;4_Sphingomonadaceae;5_Sphingomonas;6_Sphingomonas dokdonensis	0.957106	049a3ad18aa3271407a829defa9ef9e2	AGGATTAGATACCCTGGTAGTCCACGCCGTAAACGATGATAACTAGCTGTCCGGGGACTTGGTCTTTGGGTGGCGCAGCTAACGCATTAAGTTATCCGCCTGGGGAGTACGGCCGCAAGGTTAAAACTCAAATGAATTGACGGGGGCCTGCACAAGCGGTGGAGCATGTGGTTTAATTCGAAGCAACGCGCAGAACCTTACCAGCGTTTGACATGGTAGGACGGTTTTCAGAGATGGATTCCTTC
ASV157	0	0	0	0	0	0	0	0	0	0	0	10	0	0	0	0	10	0_Bacteria;1_Proteobacteria;2_Alphaproteobacteria;3_Rhodobacterales;4_Rhodobacteraceae;5_Amaricoccus;Ambiguous_taxa	0.987428	36f45d912e774cde3033cf826d2ed0d0	AGGATTAGATACCCTGGTAGTCCACGCCGTAAACGATGAGAGCTAGACGTCGGGCGGCTTGCCGTTCGGTGTCGCAGCAAACGCATTAAGCTCTCCGCCTGGGGAGTACGGCCGCAAGGTTAAAACTCAAAGGAATTGACGGGGGCCCGCACAAGCGGTGGAGCATGTGGTTTAATTCGAAGCAACGCGCAGAACCTTACCATCCCTTGACATGGATATCGCGGCTCGAGAGATCGAGCTTTCAG
ASV158	0	0	0	0	0	0	0	0	0	0	0	0	0	10	0	0	10	0_Bacteria;1_Planctomycetes;2_Pla3 lineage;3_hydrothermal vent metagenome;4_hydrothermal vent metagenome;5_hydrothermal vent metagenome;6_hydrothermal vent metagenome	0.931141	c62a71c6141086086eec64f3aed1c7c2	AGGATTAGATACCCTGGTAGTCCTAGCCGTAAACGATCGGCACTAAGCAAGGGGCCTCCCAAGGGTTCCTTGCCGTAGCTAATGTGTTAAGTGCCGCGCCTGGGGAGTATGGTCGCAAGGCTAAAACTCAAAGGAATTGACGGGGGCTCACACAAGCGGTGGAGCATGTTGTTTAATTCGATGCAACGCGAAGAACCTTACCTGGGCTTGACATCAACGTGGTACCAAACCGAAAGGGGCGGGAC
ASV159	0	0	0	0	0	0	0	0	0	0	0	0	0	10	0	0	10	0_Bacteria;1_Proteobacteria;2_Gammaproteobacteria;3_Betaproteobacteriales;4_Burkholderiaceae	1	d1fe7778003817b3ef1da766026fc28b	AGGATTAGATACCCTGGTAGTCCACGCCCTAAACGATGTCAACTGGTTGTTGGGTCTTCACTGACTCAGTAACGAAGCTAACGCGTGAAGTTGACCGCCTGGGGAGTACGGCCGCAAGGTTGAAACTCAAAGGAATTGACGGGGACCCGCACAAGCGGTGGATGATGTGGTTTAATTCGATGCAACGCGAAAAACCTTACCCACCTTTGACATGTACGGAATCCTTTAGAGATAGAGGAGTGCTC
ASV160	0	0	0	0	0	4	0	0	0	0	0	0	0	6	0	0	10	0_Bacteria;1_Proteobacteria;2_Gammaproteobacteria;3_Enterobacteriales;4_Enterobacteriaceae	0.999615	6f06a5e4a120281fb2f13aa67a030869	AGGATTAGATACCCTGGTAGTCCACGCCGTAAACGATGTCGACTTGGAGGTTGTGCCCTTGAGGCGTGGCTTCCGGAGCTAACGCGTTAAGTCGACCGCCTGGGGAGTACGGCCGCAAGGTTAAAACTCAAATGAATTGACGGGGGCCCGCACAAGCGGTGGAGCATGTGGTTTAATTCGATGCAACGCGAAGAACCTTACCTGGTCTTGACATCCACAGAACTTTCCAGAGATGGATTGGTGCC
ASV161	0	0	0	0	0	0	0	0	0	0	0	0	0	10	0	0	10	0_Bacteria;1_Proteobacteria;2_Gammaproteobacteria;3_Enterobacteriales;4_Enterobacteriaceae	0.998646	021c9e607d953a2a5d2caf35e95fce2b	AGGATTAGATACCCTGGTAGTCCACGCCGTAAACGATGTCGACTTGGAGGTTGTGCCCTTGAGGCGTGGCTTCCGGAGCTAACGCGTTAAGTCGACCGCCTGGGGAGTACGGCCGCAAGGTTAAAACTCAAATGAATTGACGGGGGCCCGCACAAGCGGTGGAGCATGTGGTTTAATTCGATGCAACGCGAAGAACCTTACCTGGCCTTGACATCCAGAGAACTTAGCAGAGATGCTTTGGTGCC
ASV162	0	0	0	0	0	0	0	0	10	0	0	0	0	0	0	0	10	0_Bacteria;1_Proteobacteria;2_Alphaproteobacteria;3_Rhizobiales;4_Stappiaceae;5_Labrenzia	0.978016	89ad01b7ff19b8d436fe6148a0926545	AGGATTAGATACCCTGGTAGTCCACGCCGTAAACGATGGAAGCTAGTTGTCAGGCAGCATGCTGTTTGGTGACGCAGCTAACGCATTAAGCTTCCCGCCTGGGGAGTACGGTCGCAAGATTAAAACTCAAAGGAATTGACGGGGGCCCGCACAAGCGGTGGAGCATGTGGTTTAATTCGAAGCAACGCGCAGAACCTTACCAGCCCTTGACATTTGGTGCTACATTCGGAGACGGATGGTTCCCT
ASV163	0	0	0	0	0	0	0	0	0	10	0	0	0	0	0	0	10	0_Bacteria;1_Proteobacteria;2_Alphaproteobacteria;3_Sphingomonadales;4_Sphingomonadaceae;5_Sphingomonas;6_Sphingomonas dokdonensis	0.839271	a60f61034e1b14e7d597dbc4ecdb401c	AGGATTAGATACCCTGGTAGTCCACGCCGTAAACGATGATAACTAGCTGTCCGGGGACTTGGTCTTTGGGTGGCGCAGCTAACGCATTAAGTTATCCGCCTGGGGAGTACGGCCGCAAGGTTAAAACTCAAATGAATTGACGGGGGCCTGCACAAGCGGTGGAGCATGTGGTTTAATTCGAAGCAACGCGCAGAACCTTACCAGCGTTTGACATGGTAGGACGGTTTTCAAAGATGGATTCCTTC
ASV164	0	0	0	0	0	0	0	0	0	0	0	9	0	0	0	0	9	0_Bacteria;1_Actinobacteria;2_Actinobacteria;3_Corynebacteriales;4_Corynebacteriaceae	0.999966	3633882102737deac4dcf6587c402d02	AGGATTAGATACCCTGGTAGTCCATGCCGTAAACGGTGGGCGCTAGGTGTAGGGGGCTTCCACGTCTTCTGTGCCGTAGCTAACGCATTAAGCGCCCCGCCTGGGGAGTACGGTCGCAAGGCTAAAACTCAAAGGAATTGACGGGGGCCCGCACAAGCGGCGGAGCATGTGGATTAATTCGATGCAACGCGAAGAACCTTACCTGGGCTTGACATACACCAGATTGCTGCAGAGATGTAGTGTCC
ASV165	0	0	3	0	0	0	0	0	0	0	0	6	0	0	0	0	9	0_Bacteria;1_Proteobacteria;2_Gammaproteobacteria;3_Betaproteobacteriales;4_Burkholderiaceae	0.999914	7f903c2ad58beadf269b19c00d4c4d61	AGGATTAGATACCCTGGTAGTCCACGCCCTAAACGATGTCAACTGGTTGTTGGGAGGGTTTCTTCTCAGTAACGTAGCTAACGCGTGAAGTTGACCGCCTGGGGAGTACGGCCGCAAGGTTGAAACTCAAAGGAATTGACGGGGACCCGCACAAGCGGTGGATGATGTGGTTTAATTCGATGCAACGCGAAAAACCTTACCTACCCTTGACATGCCAGGAATCCTGAAGAGATTTGGGAGTGCTC
ASV166	0	0	0	0	0	0	0	0	0	0	0	4	0	5	0	0	9	0_Bacteria;1_Proteobacteria;2_Gammaproteobacteria;3_Xanthomonadales;4_Xanthomonadaceae;5_Silanimonas	0.983613	b8824e7ac59e76740bb5828c11e02dc0	AGGATTAGATACCCTGGTAGTCCACGCCCTAAACGATGCGAACTGGATGTTGGGCTCACTTCGGAGCTCAGTATCGAAGCTAACGCGTTAAGTTCGCCGCCTGGGGAGTACGGTCGCAAGACTGAAACTCAAAGGAATTGACGGGGGCCCGCACAAGCGGTGGAGTATGTGGTTTAATTCGATGCAACGCGCAGAACCTTACCTGGCCTTGACATCCACGGAACTTTCCAGAGATGGATTGGTGC
ASV167	0	0	0	0	0	0	0	0	0	0	0	0	9	0	0	0	9	0_Bacteria;1_Proteobacteria;2_Gammaproteobacteria;3_Alteromonadales;4_Pseudoalteromonadaceae;5_Pseudoalteromonas	0.999425	ce564902f0f9ea242ff53f6518165a3e	AGGATTAGATACCCTGGTAGTCCACGCCGTAAACGATGTCTACTAGAAGCTCGGTTCCTCGGAACTGTTTTTCAAAGCTAACGCATTAAGTAGACCGCCTGGGGAGTACGGCCGCAAGGTTAAAACTCAAATGAATTGACGGGGGCCCGCACAAGCGGTGGAGCATGTGGTTTAATTCGATGCAACGCGAAGAACCTTACCTACACTTGACATACAGAGAACTTACCAGAGATGGTTTGGTGCCT
ASV168	0	0	0	0	0	0	0	0	0	0	0	0	3	6	0	0	9	0_Bacteria;1_Actinobacteria;2_Actinobacteria;3_Pseudonocardiales;4_Pseudonocardiaceae;5_Saccharopolyspora;6_Saccharopolyspora halotolerans	0.910365	7b22280bd6d67aa4d56a8505b42b99c7	AGGATTAGATACCCTGGTAGTCCACGCTGTAAACGTTGGGCGCTAGGTGTGGGGACTGTTTCCACGGTTTCCGTGCCGTAGCTAACGCATTAAGCGCCCCGCCTGGGGAGTACGGCCGCAAGGCTAAAACTCAAAGGAATTGACGGGGGCCCGCACAAGCGGCGGAGCATGTGGATTAATTCGATGCAACGCGAAGAACCTTACCTGGGTTTGACATGCACCAGATAGGCGTAGAGATACGTCCT
ASV169	0	0	0	0	0	0	0	0	0	0	0	0	0	9	0	0	9	0_Bacteria;1_Proteobacteria;2_Deltaproteobacteria;3_Bdellovibrionales;4_Bdellovibrionaceae;5_Bdellovibrio;6_uncultured marine bacterium	0.984638	70348d473af3dcfdf54e964e62981a3a	AGGATTAGATACCCTGGTAGTCCACGCCGTAAACTATGGACACTTGGTGTCGGAGGTATTGACCCCTTCGGTGCCGTAGCTAACGCGTTAAGTGTCCCGCCTGGGGAGTACGGTCGCAAGATTAAAACTCAAAGAAATTGACGGGGGCCCGCACAAGCGGTGGAGCATGTGGTTTAATTCGATGCAACGCGAAATACCTTACCTGGGTTTGAATTGCAATGGACAGCTCTAGAGATAGAGTCTTT
ASV170	0	0	0	0	0	0	0	0	0	0	0	0	0	9	0	0	9	0_Bacteria;1_Proteobacteria;2_Gammaproteobacteria;3_Betaproteobacteriales;4_Burkholderiaceae;5_Comamonas	0.901861	dbe485fa5f0359259acf0e505a2639de	AGGATTAGATACCCTGGTAGTCCACGCCCTAAACGATGTCAACTGGTTGTTGGGTCTTAACTGACTCAGTAACGAAGCTAACGCGTGAAGTTGACCGCCTGGGGAGTACGGCCGCAAGGTTGAAACTCAAAGGAATTGACGGGGACCCGCACAAGCGGTGGATGATGTGGTTTAATTCGATGCAACGCGAAAAACCTTACCCACCTTTGACATGGCAGGAACTTACCAGAGATGGTTTGGTGCTC
ASV171	0	0	0	0	0	0	0	0	0	0	0	0	0	9	0	0	9	0_Bacteria;1_Proteobacteria;2_Gammaproteobacteria;3_Cellvibrionales;4_Cellvibrionaceae;5_Gilvimarinus;Ambiguous_taxa	0.998021	4216371d2f913ef1bc8b3542950cb325	AGGATTAGATACCCTGGTAGTCCACGCCGTAAACGATGTCTACTAGCCGTTGGGGTCCTTGAGACTTTAGTGGCGCAGCTAACGCACTAAGTAGACCGCCTGGGGAGTACGGCCGCAAGGTTAAAACTCAAATGAATTGACGGGGGCCCGCACAAGCGGTGGAGCATGTGGTTTAATTCGACGCAACGCGAAGAACCTTACCAGGCCTTGACATCCTTGAGACTTTCCAGAAATGGATTGGTGCC
ASV172	0	0	0	0	0	0	0	0	0	0	0	0	0	9	0	0	9	0_Bacteria;1_Proteobacteria;2_Alphaproteobacteria;3_Sphingomonadales;4_Sphingomonadaceae;5_Sphingomonas	0.993695	23dc1c3df342757721e637b97980212d	AGGATTAGATACCCTGGTAGTCCACGCCGTAAACGATGATAACTAGCTGTCCGGGGACTTGGTCTTTGGGTGGCGCAGCTAACGCATTAAGTTATCCGCCTGGGGAGTACGGCCGCAAGGTTAAAACTCAAATGAATTGACGGGGGCCTGCACAAGCGGTGGAGCATGTGGTTTAATTCGAAGCAACGCGCAGAACCTTACCAGCGTTTGACATGGTAGGACGACTGGCAGAGATGCCTTTCTTC
ASV173*	9	0	0	0	0	0	0	0	0	0	0	0	0	0	0	0	9	0_Bacteria;1_Firmicutes;2_Bacilli;3_Bacillales;4_Thermoactinomycetaceae	0.977253	da093545d15b2dd3b632ff8939c4057c	AGGATTAGATACCCTGGTAGTCCACGCCGTAAACGATGAGTGCTAGGTGTTGGGGACTTCCCGTCCTCAGTGCCGAAGGTAACCCATTAAGCACTCCGCCTGGGGAGTACGGCCGCAAGGCTGAAACTCAAAGGAATTGACGGGGGCCCGCACAAGCGGTGGAGCATGTGGTTTAATTCGAAGCAACGCGAAGAACCTTACCAAGGCTTGACATCCCGCTGATCGGTGTAGAGATATACCTTCCC
ASV174	0	0	0	0	0	0	9	0	0	0	0	0	0	0	0	0	9	0_Bacteria;1_Proteobacteria;2_Alphaproteobacteria;3_Sphingomonadales;4_Sphingomonadaceae;5_Sphingomonas;6_Sphingomonas sp. sptzw24	0.931283	c4cf74055f67d069d0f53cf48d5240c3	AGGATTAGATACCCTGGTAGTCCACGCCGTAAACGATGATAACTAGCTGTCCGGGGACTTGGTCCTTGGGTGGCGCAGCTAACGCATTAAGTTATCCGCCTGGGGAGTACGGCCGCAAGGTTAAAACTCAAATGAATTGACGGGGGCCTGCACAAGCGGTGGAGCATGTGGTTTAATTCGAAGCAACGCGCAGAACCTTACCAGCGTTTGACATGGTAGGACGGCTCCGGGAGACCGGTTCCTTC
ASV175	0	0	9	0	0	0	0	0	0	0	0	0	0	0	0	0	9	0_Bacteria;1_Proteobacteria;2_Alphaproteobacteria;3_Rhodovibrionales;4_Kiloniellaceae;5_Pelagibius	0.999999	4208d044c844d5ea546e9c2778122cd1	AGGATTAGATACCCTGGTAGTCCACGCTGTAAACGATGTGTGCTAGCCGTTGGGGCACGTGGTGTCTCGGTGGCGCAGCTAACGCTTTAAGCACACCGCCTGGGGAGTACGGTCGCAAGATTAAAACTCAAAGGAATTGACGGGGGCCCGCACAAGCGGTGGAGCATGTGGTTTAATTCGAAGCAACGCGCAGAACCTTACCAGCTCTTGACATTTCGATCGCGGTTACCGGAGACGGTTTCCTT
ASV176	0	0	0	0	0	0	0	0	0	0	0	0	8	0	0	0	8	0_Bacteria;1_Proteobacteria;2_Gammaproteobacteria;3_Salinisphaerales;4_Solimonadaceae;5_Nevskia;Ambiguous_taxa	0.837292	ca8ebc38172d754d9888264673c12343	AGGATTAGATACCCTGGTAGTCCACGCCGTAAACGATGAGAACTTGACGTTGGTTTGCCTAGCAAATCGGTGTCGTAGCTAACGCGATAAGTTCTCCGCCTGGGGAGTACGGCCGCAAGGTTGAAACTCAAAGGAATTGACGGGGGCCCGCACAAGCGGTGGAGTATGTGGTTTAATTCGATGCAACGCGAAGAACCTTACCTGGTCTTGACATGTTGGGAAGTCTGCAGAGATGCGGATGTGCC
ASV177	0	0	0	0	0	0	0	0	0	0	0	0	4	4	0	0	8	0_Bacteria;1_Proteobacteria;2_Alphaproteobacteria;3_Rhodobacterales;4_Rhodobacteraceae;5_Paracoccus;6_Paracoccus sp. JC6	0.944954	31c3f3d1054817ee54c8a712cd698db8	AGGATTAGATACCCTGGTAGTCCACGCCGTAAACGATGAATGCCAGTCGTCGGGTAGCATGCTATTCGGTGACACACCTAACGGATTAAGCATTCCGCCTGGGGAGTACGGTCGCAAGATTAAAACTCAAAGGAATTGACGGGGGCCCGCACAAGCGGTGGAGCATGTGGTTTAATTCGAAGCAACGCGCAGAACCTTACCAACCCTTGACATTACAGGACATCCCCAGAGATGGGGCTTTCACT
ASV178	0	0	0	0	0	0	0	0	0	0	0	0	0	8	0	0	8	0_Bacteria;1_Bacteroidetes;2_Bacteroidia;3_Cytophagales;4_Cyclobacteriaceae	0.917687	eac785b2f6f42f015389abef967138bd	AGGATTAGATACCCTGGTAGTCCACACTGTAAACGATGATTACTCGCTGTATGCGATATACGGTATGCGGCCAAGCGAAAGCGTTAAGTAATCCACCTGGGGAGTACGCCGGCAACGGTGAAACTCAAAGGAATTGACGGGGGTCCGCACAAGCGGTGGAGCATGTGGTTTAATTCGATGATACGCGAGGAACCTTACCTGGGCTAGAATGCCTTTGCATAGATCAGAAATGGTCTTTTCCTTCG
ASV179	0	0	0	0	0	0	0	0	0	0	0	0	0	8	0	0	8	0_Bacteria;1_Actinobacteria;2_Actinobacteria;3_Micrococcales;4_Micrococcaceae;5_Kocuria	0.907461	a8c4321eb2ead6751ed5417a1acdecb9	AGGATTAGATACCCTGGTAGTCCATGCCGTAAACGTTGGGCACTAGGTGTGGGGGACATTCCACGTTCTCCGCGCCGTAGCTAACGCATTAAGTGCCCCGCCTGGGGAGTACGGCCGCAAGGCTAAAACTCAAAGGAATTGACGGGGGCCCGCACAAGCGGCGGAGCATGCGGATTAATTCGATGCAACGCGAAGAACCTTACCAAGGCTTGACATTCACCGGACCGCACTGGAGACAGTGTTTC
ASV180	0	0	0	0	0	0	0	0	0	0	0	0	0	8	0	0	8	0_Bacteria;1_Proteobacteria;2_Gammaproteobacteria;3_Betaproteobacteriales;4_Burkholderiaceae;5_Massilia	0.95105	2bf0f665a9cec2afaa85becacc2d0d64	AGGATTAGATACCCTGGTAGTCCACGCCCTAAACGATGTCTACTAGTTGTCGGGTTTTAATTAACTTGGTAACGCAGCTAACGCGTGAAGTAGACCGCCTGGGGAGTACGGTCGCAAGATTAAAACTCAAAGGAATTGACGGGGACCCGCACAAGCGGTGGATGATGTGGATTAATTCGATGCAACGCGAAAAACCTTACCTACCCTTGACATGTCAGGAAGCTTGGAGAGATCTGAGTGTGCCC
ASV181	0	0	0	0	0	0	0	0	0	0	0	0	0	8	0	0	8	0_Bacteria;1_Bacteroidetes;2_Bacteroidia;3_Bacteroidales;4_Prevotellaceae;5_Alloprevotella;6_Prevotella sp. oral clone ASCG10	0.814958	0717c9a50acc0e32fa201463dd450d9c	AGGATTAGATACCCTGGTAGTCCACACAGTAAACGATGTATACTCGCGGTTTGCGATAGACAGTAAGCCGCCAAGCGAAAGCATTAAGTATACCACCTGGGGAGTACGCCGGCAACGGTGAAACTCAAAGGAATTGACGGGGGCCCGCACAAGCGGAGGAACATGTGGTTTAATTCGATGATACGCGAGGAACCTTACCCGGGCTTGAACTAAGAGTGACGAATCTAGAGATAGATTTTTCTTCG
ASV182	0	5	3	0	0	0	0	0	0	0	0	0	0	0	0	0	8	0_Bacteria;1_Proteobacteria;2_Gammaproteobacteria;3_Alteromonadales;4_Colwelliaceae;5_Thalassotalea;6_Thalassotalea euphylliae	0.897468	92a4b2e1c8da8a53ae369317a4896f42	AGGATTAGATACCCTGGTAGTCCACGCCGTAAACGATGTCAACTAGCCGTTTGGGGTATTATACTCTGAGTGGCGTAGCTAACGCGCTAAGTTGACCGCCTGGGGAGTACGGTCGCAAGATTAAAACTCAAATGAATTGACGGGGGCCCGCACAAGCGGTGGAGCATGTGGTTTAATTCGATGCAACGCGAAGAACCTTACCATCCCTTGACATCCAACGAAGCTAGAAGAGATTTTAGTGTGCC
ASV183	0	0	0	0	0	0	0	0	0	0	0	7	0	0	0	0	7	0_Bacteria;1_Dependentiae;2_Babeliae;3_Babeliales;4_Vermiphilaceae;5_uncultured proteobacterium;6_uncultured proteobacterium	0.912335	abd826a4c5833ecbf1ed17c07208890e	AGGATTAGATACCCTGGTAGTCCACGCTGTAAACGATGATCACTGGATGTCAGCTTTGCTTTGCAAGGTTGGTATCGAAGCTAACGCGTTAAGTGATCCACCTGGGAACTACGGTCGCAAGATTAAAACTCAAAGGAATTGACGGGGGTCCGCACAAGCGGTGGAACATGTGGTTTAATTCGACACTACGCGAGGAACCTTACCTGGGCTTGACATGCTCTTGCCCATCATGGAAACATGACTTT
ASV184	0	0	0	0	0	0	0	0	0	0	0	0	7	0	0	0	7	0_Bacteria;1_Proteobacteria;2_Gammaproteobacteria;3_Oceanospirillales;4_Halomonadaceae;5_Halomonas	0.745274	17126cfa8d7b3715bdab07479b9e0cf6	AGGATTAGATACCCTGGTAGTCCACGCCGTAAACGATGTCGACCAGCCGTTGGGTGCCTTGAGCACTTAGTGGCGCAGTTAACGCGATAAGTCGACCGCCTGGGGAGTACGGCCGCAAGGTTAAAACTCAAATGAATTGACGGGGGCCCGCACAAGCGGTGGAGCATGTGGTTTAATTCGATGCAACGCGAAGAACCTTACCTACCCTTGACATCCTCGGAACCCTCTGGAGACAGAGGGGTGCC
ASV185	0	0	0	0	0	0	0	0	0	0	0	0	7	0	0	0	7	0_Bacteria;1_Proteobacteria;2_Alphaproteobacteria;3_Caulobacterales;4_Caulobacteraceae;5_Brevundimonas	0.99704	dd57f2245f84154b03f3d0bd2179dbb8	AGGATTAGATACCCTGGTAGTCCACGCCGTAAACGATGATTGCTAGTTGTCGGGATGCATGCATTTCGGTGACGCAGCTAACGCATTAAGCAATCCGCCTGGGGAGTACGGTCGCAAGATTAAAACTCAAAGGAATTGACGGGGGCCCGCACAAGCGGTGGAGCATGTGGTTTAATTCGAAGCAACGCGCAGAACCTTACCACCTTTTGACATGCCCGGACCGCCAGAGAGATCTGGCTTTCCTT
ASV186	0	0	0	0	0	0	0	0	0	0	0	0	0	7	0	0	7	0_Bacteria;1_Actinobacteria;2_Acidimicrobiia;3_Microtrichales;4_Ilumatobacteraceae;5_Ilumatobacter	0.990373	6051655a54d68e570b4473f015c1944f	AGGATTAGATACCCTGGTAGTCCATGCCGTAAACGTTGGGCACTAGGTGTGGGTCTCAACCAACGAGATCCGCGCCGTCGCTAACGCATTAAGTGCCCCGCCTGGGGAGTACGGTCGCAAGACTAAAACTCAAAGGAATTGACGGGGGCCCGCACAAGCAGCGGAGCGTGTTGCTTAATTCGATGCAACGCGAAGAACCTTACCTGGGTTTGACATGTAGGGAAAAGCTCTAGAGATAGGGTGTC
ASV187	0	0	0	0	0	0	0	0	0	0	0	0	0	7	0	0	7	0_Bacteria;1_Firmicutes;2_Clostridia;3_Clostridiales;4_Family XI;5_Peptoniphilus;6_unidentified	0.938167	fb0cabf3d1ac5b03b4e817355b3798d2	AGGATTAGATACCCTGGTAGTCCACGCCGTAAACGATGAGTGCTAGGTGTCGGTATAAATCGGTGCCGCAGTTAACACAATAAGCACTCCGCCTGGGGAGTACGTGCGCAAGCATGAAACTCAAAGGAATTGACGGGGACCCGCACAAGCAGCGGAGCATGTGGTTTAATTCGAAGCAACGCGAAGAACCTTACCAGGGCTTGACATATAAGAGACGAACTTAGAGATAAGTTTTCTTCTTCGGA
ASV188	0	0	0	0	0	0	0	0	0	0	0	0	0	7	0	0	7	0_Bacteria;1_Bacteroidetes;2_Bacteroidia;3_Flavobacteriales;4_Weeksellaceae;5_Moheibacter	0.861031	e607842b9514c8a10d3eb5db14f350f4	AGGATTAGATACCCTGGTATTCCACGCCGTAAACGATGGATACTGTCTGTTGGGGCGCAAGCTTCAGTGGATAAGCGAAAGTGATAAGTATCCCACCTGGGGAGTACGTTCGCAAGAATGAAACTCAAAGGAATTGACGGGGGCCCGCACAAGCGGTGGAGCATGTGGTTTAATTCGATGATACGCGAGGAACCTTACCAAGGCTTAAATGCATAATGACAGACCTGGAAACAGGTTTTTCTTCG
ASV189*	7	0	0	0	0	0	0	0	0	0	0	0	0	0	0	0	7	0_Bacteria;1_Actinobacteria;2_Actinobacteria;3_Propionibacteriales;4_Propionibacteriaceae;5_Cutibacterium	0.999644	5020147c531a2d89199aa4a4c085d7d7	AGGATTAGATACCCTGGTAGTCCACGCTGTAAACGGTGGGTACTAGGTGTGGGGTCCATTCCACGGGTTCCGTGCCGTAGCTAACGCTTTAAGTACCCCGCCTGGGGAGTACGGCCGCAAGGCTAAAACTCAAAGGAATTGACGGGGCCCCGCACAAGCGGCGGAGCATGCGGATTAATTCGATGCAACGCGAAGAACCTTACCTGGGTTTGACATGGATCAGGAGTGCTTAGAGATGGGTGCGC
ASV190*	7	0	0	0	0	0	0	0	0	0	0	0	0	0	0	0	7	0_Bacteria;1_Proteobacteria;2_Gammaproteobacteria;3_Alteromonadales;4_Pseudoalteromonadaceae;5_Pseudoalteromonas	0.999832	7c5df4f016413b491e586fde87800b1c	AGGATTAGATACCCTGGTAGTCCACGCCGTAAACGATGTCTACTAGAAGCTCGGAACCTCGGTTCTGTTTTTCAAAGCTAACGCATTAAGTAGACCGCCTGGGGAGTACGGCCGCAAGGTTAAAACTCAAATGAATTGACGGGGCCCGCACAAGCGGTGGAGCATGTGGTTTAATTCGATGCAACGCGAAGAACCTTACCTACACTTGACATACAGAGAACTTACCAGAGATGGTTTGGTGCCTT
ASV191	0	0	0	0	0	0	7	0	0	0	0	0	0	0	0	0	7	0_Bacteria;1_Proteobacteria;2_Gammaproteobacteria	0.997678	5dc1bcaf7b2758bebe6cf48c689a1c20	AGGATTAGATACCCTGGTAGTCCATGCCGTGAACGATGTCTACTAGCCGTTGGGGCCTTTGAGGCTTTAGTGGCGCAGCTAACGCGATAAGTAGACCGCCTGGGGAGTACGGTCGCAAGACTAAAACTCAAAGGAATTGACGGGGACCCGCACAAGCGGTGGATGATGTGGATTAATTCGATGCAACGCGAAAAACCTTACCTACCCTTGACATGTCAGGAAGACCGAAGAGATTTGGTTGTGCC
ASV192	0	0	0	0	0	0	0	0	7	0	0	0	0	0	0	0	7	0_Bacteria;1_Proteobacteria;2_Gammaproteobacteria;3_Vibrionales;4_Vibrionaceae;5_Vibrio	0.842741	476e68336c3834d7b3be7386c12330c9	AGGATTAGATACCCTGGTAGTCCACGCCGTAAACGATGTCTACTTGGAGGTTGTGGCCTTGAGCCGTGGCTTTCGGAGCTAACGCGTTAAGTAGACCGCCTGGGGAGTACGGTCGCAAGATTAAAACTCAAATGAATTGACGGGGGCCCGCACAAGCGGTGGAGCATGTGGTTTAATTCGATGCAACGCGAAGAACCTTACCTACTCTTGACATCCATAGAACTTTCCAGAGATGGATTGGTGCC
ASV193	0	0	7	0	0	0	0	0	0	0	0	0	0	0	0	0	7	0_Bacteria;1_Proteobacteria;2_Alphaproteobacteria;3_Sphingomonadales;4_Sphingomonadaceae;5_Sphingomonas	0.999934	46a0fff9c10f8267be9fe12c8ddb6720	AGGATTAGATACCCTGGTAGTCCACGCCGTAAACGATGATAACTAGCTGTCGGGGCTCTTAGAGCTTCGGTGGCGCAGCTAACGCATTAAGTTATCCGCCTGGGGAGTACGGCCGCAAGGTTAAAACTCAAATGAATTGACGGGGGCCTGCACAAGCGGTGGAGCATGTGGTTTAATTCGAAGCAACGCGCAGAACCTTACCAGCGTTTGACATGTCCGGACGATTTCGGGAGACCGATCTCCTC
ASV194	0	0	0	0	7	0	0	0	0	0	0	0	0	0	0	0	7	0_Bacteria;1_Firmicutes;2_Bacilli;3_Lactobacillales;4_Streptococcaceae;5_Lactococcus	0.99999	e49d088ac9954971b749b1dabcaee8cf	AGGATTAGATACCCTGGTAGTCCACGCCGCAAACGATGAGTGCTAGATGTAGGGAGCTATAAGTTCTCTGTATCGCAGCTAACGCCATAAGCACTCCGCCTGGGGAGTACGACCGCAAGGTTGAAACTCAAAGGAATTGACGGGGGCCCGCACAAGCGGTGGAGCATGTGGTTTAATTCGAAGCAACGCGAAGAACCTTACCAGGTCTTGACATACTCGTGCTATTCCTAGAGATAGGAAGTTCC
ASV195	0	0	0	0	0	7	0	0	0	0	0	0	0	0	0	0	7	0_Bacteria;1_Actinobacteria;2_Actinobacteria;3_Micrococcales;4_Microbacteriaceae;5_uncultured bacterium;6_uncultured bacterium	0.996115	1e5eb8d5f61635b5505565a24bcb7bd3	AGGATTAGATACCCTGGTAGTCCACGCCGTAAACGTTGGGCGCTAGTTGTGGGGACCATTCCACGGTCTCCGTGACGTAGCTAACGCATTAAGCGCCCCGCCTGGGGAGTACGGCCGCAAGGCTAAAACTCAAAGGAATTGACGGGGGCCCGCACAAGCGGCGGAGCATGCGGATTAATTCGATGCAACGCGAAGAACCTTACCAAGGCTTGACATATAGAGGAAAAGGCTGGAAACAGTCTCCC
ASV196	0	0	0	0	0	0	0	3	0	0	0	0	3	0	0	0	6	0_Bacteria;1_Bacteroidetes;2_Bacteroidia;3_Sphingobacteriales;4_env.OPS 17	1	0ae837299d422778dc4a798577b70982	AGGATTAGATACCCTGGTAGTCCGCACCGTAAACGATGATAACTCGTTGTTAGCGATATGACAGTTAGCGACCAAGCGAAAGCGATAAGTTATCCACCTGGGGAGTACGCCGGCAACGGTGAAACTCAAAGGAATTGACGGGGGCCCGCACAAGCGGAGGAGCATGTGGTTTAATTCGATGATACGCGAGGAACCTTACCTGGGCTTGAAAGTTAGTGACCGTCTCTGAAAGGAGATTTTCCGCA
ASV197	0	0	0	0	0	0	0	0	0	0	0	0	0	6	0	0	6	0_Bacteria;1_Chlamydiae;2_Chlamydiae;3_Chlamydiales;4_Chlamydiaceae;5_uncultured;Ambiguous_taxa	0.709788	b44021d7a155dee9b8ba6658455ce8fe	AGGATTAGATACCCTGGTAGTCCTTGCCGTAAACGATGTATACTTGATGTAGCTGGTCTCAACCCCAGCTGTGTCGGAGCTAACGTGTTAAGTATACCGCCTGAGGAGTACGCTCGCAAGGGTGAAACTCAAAAGAATTGACGGGGGCCCGCACAAGCAGTGGAGCATGTGGTTTAATTCGATGCTACGCGAAGAACCTTACCCAGGCTTGACATGCACCGGACAGTGGCAGAAATGTCATTTTC
ASV198	0	0	0	0	0	0	0	0	0	0	0	0	0	6	0	0	6	0_Bacteria;1_Chlamydiae;2_Chlamydiae;3_Chlamydiales;4_Chlamydiaceae	0.82762	07db554420668def321951d317d46368	AGGATTAGATACCCTGGTAGTCCACGCCGTAAACGATGCATACTTGGTGTAGCTGGGCTCAACCTAGCTGTGCCGGAGCTAACGTGTTAAGTATGCCGCCTGAGGAGTACGTTCGCAAGAATAAAACTCAAAAGAATTGACGGGGGCCCGCACAAGCAGTGGAGCATGTGGTTTAATTCGATGCAACGCGAAGAACCTTACCCAGGTTTGAAATGGATAGGACGACACTAGAAATAGTGTTTCCC
ASV199	0	0	0	0	0	0	0	0	0	0	0	0	0	6	0	0	6	0_Bacteria;1_Proteobacteria	0.917697	69fbf20b380de167545d528217a1f377	AGGATTAGATACCCTGGTAGTCCACGCCGTAAACGATGTTCACTAGCCGCTGCGACCCTGGTTGTCGCAGTAGCGTAGCTAACGCGTTAAGTGAACCGCCTGGGGAGTACGGCCGCAAGGTTAAAACTCAAAGGAATTGACGGGGACCCGCACAAGCGGTGGAGCATGTGGTTTAATTCGAAGCAACGCGAAGAACCTTACCAGCTCTTGACATCCCGAGAACCTCCCTTTGCCGGGAGGGTGCT
ASV200	0	0	0	0	0	0	0	0	0	0	0	0	0	6	0	0	6	0_Bacteria;1_Actinobacteria;2_Actinobacteria;3_Corynebacteriales;4_Corynebacteriaceae;5_Corynebacterium 1	0.877471	babd1e2b96ada128c065229442569e83	AGGATTAGATACCCTGGTAGTCCATGCCGTAAACGGTGGGCGCTAGGTGTGAGGGTCTTTTCACGACTTTCGTGCCGTAGCTAACGCATTAAGCGCCCCGCCTGGGGAGTACGGCCGCAAGGCTAAAACTCAAAGGAATTGACGGGGGCCCGCACAAGCGGCGGAGCATGTGGATTAATTCGATGCAACGCGAAGAACCTTACCTGGGCTTGACATACACTGGTTCGCTGCAGAGATGTAGTTTC
ASV201	0	0	0	0	0	0	0	0	0	0	0	0	0	6	0	0	6	0_Bacteria;1_Firmicutes;2_Bacilli;3_Lactobacillales;4_Streptococcaceae;5_Streptococcus	0.999852	5182273d6cc27487f2d2e07ffb48a0a8	AGGATTAGATACCCTGGTAGTCCACGCCGTAAACGATGAGTGCTAGGTGTTGGATCCTTTCCGGGATTCAGTGCCGAAGCTAACGCATTAAGCACTCCGCCTGGGGAGTACGACCGCAAGGTTGAAACTCAAAGGAATTGACGGGGGCCCGCACAAGCGGTGGAGCATGTGGTTTAATTCGAAGCAACGCGAAGAACCTTACCAGGTCTTGACATCCCGATGCTATTTCTAGAGATAGAAAGTTA
ASV202	0	0	0	0	0	0	0	0	0	0	0	0	0	6	0	0	6	0_Bacteria;1_Proteobacteria;2_Gammaproteobacteria;3_Pasteurellales;4_Pasteurellaceae;5_Haemophilus	0.997858	f22424a96d233e1e1e2d0f19f16d445f	AGGATTAGATACCCTGGTAGTCCACGCTGTAAACGATGTCGATTTGGGGGTTGAGCTTTAAGTTTGGCGCCCGTAGCTAACGTGATAAATCGACCGCCTGGGGAGTACGGCCGCAAGGTTAAAACTCAAATGAATTGACGGGGGCCCGCACAAGCGGTGGAGCATGTGGTTTAATTCGATGCAACGCGAAGAACCTTACCTACTCTTGACATCCAGAGAACATTCCAGAGATGGATTGGTGCCTT
ASV203	0	0	0	0	0	0	0	0	0	0	0	0	0	6	0	0	6	0_Bacteria;1_Proteobacteria;2_Gammaproteobacteria;3_Enterobacteriales;4_Enterobacteriaceae;5_Cronobacter	0.963975	2e2573a25b75cb53e606ec396ac85b28	AGGATTAGATACCCTGGTAGTCCACGCCGTAAACGATGTCGACTTGGAGGTTGTGCCCTTGAGGCGTGGCTTCCGGAGCTAACGCGTTAAGTCGACCGCCTGGGGAGTACGGCCGCAAGGTTAAAACTCAAATGAATTGACGGGGGCCCGCACAAGCGGTGGAGCATGTGGTTTAATTCGATGCAACGCGAAGAACCTTACCTGGTCTTGACATCCAGAGAATCCTGCAGAGATGCGGGAGTGCC
ASV204	0	0	0	0	0	0	0	0	0	0	0	0	0	6	0	0	6	0_Bacteria;1_Bacteroidetes;2_Bacteroidia;3_Bacteroidales;4_Prevotellaceae;5_Prevotella;Ambiguous_taxa	0.702259	d0c40e1eeac0f3bb0b24a83958c6766e	AGGATTAGATACCCTGGTAGTCCGCACAGTAAACGATGGATGCTCGCTGTTGGCCTTTTATGGTCAGTGGCTTAGCGAAAGCGTTAAGCATCCCACCTGGGGAGTACGCCGGCAACGGTGAAACTCAAAGGAATTGACGGGGGCCCGCACAAGCGGAGGAACATGTGGTTTAATTCGATGATACGCGAGGAACCTTACCCGGGCTTGAACTGCAGCTGAACGATTCAGAGATGATGAGGCCCTTC
ASV205	0	0	0	0	0	0	0	0	0	0	0	0	0	6	0	0	6	0_Bacteria;1_Bacteroidetes;2_Bacteroidia;3_Flavobacteriales;4_Weeksellaceae;5_Cloacibacterium	0.999804	9870e016cbb50c22f9955c3775e860e7	AGGATTAGATACCCTGGTAGTCCACGCCGTAAACGATGCTAACTCGTTTTTGGGCTTTAGGGTTCAGAGACCAAGCGAAAGTGATAAGTTAGCCACCTGGGGAGTACGCTCGCAAGAGTGAAACTCAAAGGAATTGACGGGGGCCCGCACAAGCGGTGGATTATGTGGTTTAATTCGATGATACGCGAGGAACCTTACCAAGACTTAAATGGGAATTGACAGCTTTAGAAATAGAGCTTTCTTCG
ASV206	0	0	0	0	0	0	0	0	0	0	0	0	0	6	0	0	6	0_Bacteria;1_Proteobacteria;2_Gammaproteobacteria;3_Betaproteobacteriales;4_Burkholderiaceae;5_Massilia	0.923124	73bb3dca3d4a91b53c5cc512dc9385a9	AGGATTAGATACCCTGGTAGTCCACGCCCTAAACGATGTCTACTAGTTGTCGGGTTTTAATTAGCTTGGTAACGCAGCTAACGCGTGAAGTAGACCGCCTGGGGAGTACGGTCGCAAGATTAAAACTCAAAGGAATTGACGGGGACCCGCACAAGCGGTGGATGATGTGGATTAATTCGATGCAACGCGAAAAACCTTACCTACCCTTGACATGGAAGGAATCCTGGAGAGATTTGGGAGTGCCC
ASV207	0	0	0	0	0	0	0	0	0	0	0	0	0	0	0	6	6	0_Bacteria;1_Proteobacteria;2_Gammaproteobacteria;3_Oceanospirillales;4_Halomonadaceae;5_Salinicola	0.99969	6ee9853b99b7275de1020e2a47943fc4	AGGATTAGATACCCTGGTAGTCCACGCCGTAAACGATGTCGACTAGCCGTTGGGACCTTTAAGGACTTAGTGGCGCAGTTAACGCGATAAGTCGACCGCCTGGGGAGTACGGCCGCAAGGTTAAAACTCAAATGAATTGACGGGGGCCCGCACAAGCGGTGGAGCATGTGGTTTAATTCGATGCAACGCGAAGAACCTTACCTACCCTTGACATCCAGAGAAGTTGGCAGAGATGCCTTCGTGCC
ASV208	0	0	0	0	0	0	0	6	0	0	0	0	0	0	0	0	6	0_Bacteria;1_Proteobacteria;2_Alphaproteobacteria;3_Rhizobiales;4_Beijerinckiaceae;5_Methylobacterium	1	166f2efadf50becf779b039125e1dffe	AGGATTAGATACCCTGGTAGTCCACGCCGTGAACGATGAATGCCAGCTGTTGGGGTGCTTGCACCGCAGTAGCGCAGCTAACGCTTTGAGCATTCCGCCTGGGGAGTACGGTCGCAAGATTAAAACTCAAAGGAATTGACGGGGGCCCGCACAAGCGGTGGAGCATGTGGTTTAATTCGAAGCAACGCGCAGAACCTTACCATCCTTTGACATGGCGTGTTACCCAGAGAGATTTGGGGTCCACT
ASV209	0	0	0	0	0	0	0	0	6	0	0	0	0	0	0	0	6	0_Bacteria;1_Proteobacteria;2_Gammaproteobacteria	0.999814	8d9b078bb78afb262fcadc66d352b16d	AGGATTAGATACCCTGGTAGCCCACGCCCTAAACGATGTCTACTAGTTGTCGGGTTTTAATTAACTTGGTAACGCAGCTAACGCGTGAAGTAGACCGCCTGGGGAGTACGGTCGCAAGATTAAAACTCAAATGAATTGACGGGGGCCCGCACAAGCGGTGGAGCATGTGGTTTAATTCGAAGCAACGCGAAGAACCTTACCAGGCCTTGACATGCAGAGAACTTTCCAGAGATGGATTGGTGCCT
ASV210	0	0	6	0	0	0	0	0	0	0	0	0	0	0	0	0	6	0_Bacteria;1_Actinobacteria;2_Actinobacteria;3_Propionibacteriales;4_Nocardioidaceae;5_Nocardioides	0.99817	b62fbe918bd8604e673072eb4064a034	AGGATTAGATACCCTGGTAGTCCACACCGTAAACGTTGGGCGCTAGGTGTGGGATCCATTCCACGGGTTCCGTGCCGCAGCTAACGCATTAAGCGCCCCGCCTGGGGAGTACGGCCGCAAGGCTAAAACTCAAAGGAATTGACGGGGGCCCGCACAAGCGGCGGAGCATGCGGATTAATTCGATGCAACGCGAAGAACCTTACCTGGGTTTGACATACACCGGAAAGCTGCAGAGATGTGGCCCC
ASV211	0	0	0	0	0	0	0	0	0	0	0	5	0	0	0	0	5	0_Bacteria;1_Actinobacteria;2_Actinobacteria;3_Micrococcales;4_Micrococcaceae;5_Arthrobacter;6_Arthrobacter rhombi	0.977775	bea163d51d3cf4de8572e2b4b6e2208d	AGGATTAGATACCCTGGTAGTCCATGCCGTAAACGTTGGGCACTAGATGTGGGGGACATTCCACGTTTTCCGCGTCGTAGCTAACGCATTAAGTGCCCCGCCTGGGGAGTACGGCCGCAAGGCTAAAACTCAAAGGAATTGACGGGGGCCCGCACAAGCGGCGGAGCATGCGGATTAATTCGATGCAACGCGAAGAACCTTACCAAGGCTTGACATGGGCCGGATCGGGCTGGAAACAGTCCTTC
ASV212	0	0	0	0	0	0	0	0	0	0	0	5	0	0	0	0	5	0_Bacteria;1_Firmicutes;2_Bacilli;3_Lactobacillales;4_Streptococcaceae;5_Streptococcus	0.980773	063ac3e49cbb0f197076bab984576946	AGGATTAGATACCCTGGTAGTCCACGCCGTAAACGATGAGTGCTAGGTGTTAGACCCTTTCCGGGGTTTAGTGCCGCAGCTAACGCATTAAGCACTCCGCCTGGGGAGTACGACCGCAAGGTTGAAACTCAAAGGAATTGACGGGGGCCCGCACAAGCGGTGGAGCATGTGGTTTAATTCGAAGCAACGCGAAGAACCTTACCAGGTCTTGACATCCCTCTGACCTCTCTAGAGATAGAGATTTC
ASV213	0	0	0	0	0	0	0	0	0	0	0	5	0	0	0	0	5	0_Bacteria;1_Proteobacteria;2_Alphaproteobacteria;3_Sphingomonadales;4_Sphingomonadaceae;5_Sphingomonas	0.988764	be1c2ed7534a92433e1f22ab4fff8114	AGGATTAGATACCCTGGTAGTCCACGCCGTAAACGATGATAACTAGCTGTCCGGGAGCTTAGCTTCTGGGTGGCGCAGCTAACGCATTAAGTTATCCGCCTGGGGAGTACGGCCGCAAGGTTAAAACTCAAATGAATTGACGGGGGCCTGCACAAGCGGTGGAGCATGTGGTTTAATTCGAAGCAACGCGCAGAACCTTACCAGCGTTTGACATGTCCGGACGGTTGCCAGAGATGGCTTCCTTC
ASV214	0	0	0	0	0	0	0	0	0	0	0	0	5	0	0	0	5	0_Bacteria;1_Actinobacteria;2_Actinobacteria;3_Corynebacteriales;4_Corynebacteriaceae;5_Corynebacterium 1	0.933426	b98019ff021fbaabc0e2720dcf250a4b	AGGATTAGATACCCTGGTAGTCCATGCCGTAAACGGTGGGCGCTAGGTGTGAGGGTCTTTCTACGACTTTCGTGCCGTAGCTAACGCATTAAGCGCCCCGCCTGGGGAGTACGGCCGCAAGGCTAAAACTCAAAGGAATTGACGGGGGCCCGCACAAGCGGCGGAGCATGTGGATTAATTCGATGCAACGCGAAGAACCTTACCTGGGCTTGACATACACCAGATTGGGCTAGAGATAGTTCGTC
ASV215	0	0	0	0	0	0	0	0	0	0	0	0	5	0	0	0	5	0_Bacteria;1_Proteobacteria;2_Alphaproteobacteria;3_Sphingomonadales;4_Sphingomonadaceae;5_Novosphingobium	0.855081	71ddbe40c03e8dc4e02588f743a47497	AGGATTAGATACCCTGGTAGTCCACGCCGTAAACGATGATAACTAGCTGTCCGGGCACTTGGTGCTTGGGTGGCGCAGCTAACGCATTAAGTTATCCGCCTGGGGAGTACGGTCGCAAGATTAAAACTCAAAGGAATTGACGGGGGCCTGCACAAGCGGTGGAGCATGTGGTTTAATTCGAAGCAACGCGCAGAACCTTACCAGCGTTTGACATCCTCATCGCGATTTCCAGAGATGGATTTCTT
ASV216	0	0	0	0	0	0	0	0	0	0	0	0	5	0	0	0	5	0_Bacteria;1_Proteobacteria;2_Alphaproteobacteria;3_Rhizobiales;4_Rhizobiaceae;5_Allorhizobium-Neorhizobium-Pararhizobium-Rhizobium	0.948771	97042e0aed21316dd55516311eb1e6fe	AGGATTAGATACCCTGGTAGTCCACGCCGTAAACGATGAATGTTAGCCGTCGGGCAGTTTACTGTTCGGTGGCGCAGCTAACGCATTAAACATTCCGCCTGGGGAGTACGGTCGCAAGATTAAAACTCAAAGGAATTGACGGGGGCCCGCACAAGCGGTGGAGCATGTGGTTTAATTCGAAGCAACGCGCAGAACCTTACCAGCCCTTGACATGCCCGGCTCGCCACAGAGATGTGGTTTTCCCT
ASV217	0	0	0	0	0	0	0	0	0	0	0	0	0	5	0	0	5	0_Bacteria;1_Chlamydiae;2_Chlamydiae;3_Chlamydiales;4_cvE6	0.881342	c515bb67f1c5cff8fc239346f6b4370e	AGGATTAGATACCCTGGTAGTCCATGCTGTAAACGATGCATACTAGATGTAGTCGGTCTCAACCCCGACTGTGTCGTAGCTAACGCGTTAAGTATGCCGCCTGGGAAGTACACTCGCAAGGGTGAAACCCAAAAGAATTGACGGGGGCCCGCACAAGCAGTGGAGCATGTGGTTTAATTCGATGCAACGCGAAGAACCTTACCTGGGCTCGAAATGTAGAGGACAGCTTCAGAGATGAAGTCTCC
ASV218	0	0	0	0	0	0	0	0	0	0	0	0	0	5	0	0	5	0_Bacteria;1_Bacteroidetes;2_Bacteroidia;3_Chitinophagales;4_Chitinophagaceae;5_Sediminibacterium	0.944398	828d16a2f587e1db114b9280519664d4	AGGATTAGATACCCTGGTAGTCCACGCCCTAAACGATGGATACTCGACATACGCGATACACTGTGTGTGTCTGAGCGAAAGCATTAAGTATCCCACCTGGGAAGTACGACCGCAAGGTTGAAACTCAAAGGAATTGGCGGGGGTCCGCACAAGCGGTGGAGCATGTGGTTTAATTCGATGATACGCGAGGAACCTTACCTGGGCTAGAATGCATTTTGACCGCCAGTGAAAGCTGGTTTTGTAGC
ASV219	0	0	0	0	0	0	0	0	0	0	0	0	0	5	0	0	5	0_Bacteria;1_Proteobacteria;2_Gammaproteobacteria;3_Aeromonadales;4_Succinivibrionaceae;5_Anaerobiospirillum;Ambiguous_taxa	0.999284	7702057fb968ad1d7188046b6e69b82b	AGGATTAGATACCCTGGTAGTCCACGCCGTAAACGATGTCGATTAAAAGCTTGAGCACATGCTTAGGTTTTGAAGTTAACACGATAAATCGACCGCCTGGGGAGTACGGCCGCAAGGTTAAAACTCAAATGAATTGACGGGGGCCCGCACAAGCGGTGGAGCATGTGGTTTAATTCGAAGCAACGCGAAGAACCTTACCTGACCTTGACATCGTAGGAACCTTTCAGAAGTGAGAGGGTGCCTTC
ASV220	0	0	0	0	0	0	0	0	0	0	0	0	0	5	0	0	5	0_Bacteria;1_Actinobacteria;2_Actinobacteria;3_Micrococcales;4_Intrasporangiaceae	0.998332	e3e8a0072d8522ddf53c2f443452c7b7	AGGATTAGATACCCTGGTAGTCCATGCCGTAAACGTTGGGCGCTAGGTGTGGGACTCATTCCACGAGTTCCGTGCCGCAGCTAACGCATTAAGCGCCCCGCCTGGGGAGTACGGCCGCAAGGCTAAAACTCAAAGGAATTGACGGGGGCCCGCACAAGCGGCGGAGCATGCGGATTAATTCGATGCAACGCGAAGAACCTTACCAAGGCTTGACATATACCGGAAACATCCAGAGATGGGTGCCC
ASV221	0	0	0	0	0	0	0	0	0	0	0	0	0	5	0	0	5	0_Bacteria;1_Proteobacteria;2_Alphaproteobacteria;3_Rhizobiales;4_Rhizobiaceae	0.891185	7d6d8e927481b1fa1afc94959eb45438	AGGATTAGATACCCTGGTAGTCCACGCCGTAAACGATGGATGCTAGCCGTCGGGCAGTTTACTGTTCGGTGGCGCAGTTAACGCATTAAGCATCCCGCCTGGGGAGTACGGTCGCAAGATTAAAACTCAAAGGAATTGACGGGGGCCCGCACAAGCGGTGGAGCATGTGGTTTAATTCGAAGCAACGCGAAGAACCTTACCAGCCCTTGACATCCCGGTCGCGAATAGTGGAGACACTTTTCTTC
ASV222	0	0	0	0	0	0	0	0	0	0	0	0	0	5	0	0	5	0_Bacteria;1_Proteobacteria;2_Gammaproteobacteria;3_Alteromonadales;4_Shewanellaceae;5_Shewanella	0.998506	b064b532cb091e59b609a7c30a0268a2	AGGATTAGATACCCTGGTAGTCCACGCCGTAAACGATGTCTACTCGGAGTTTGGTGTCTTGAACACTGGGCTCTCAAGCTAACGCATTAAGTAGACCGCCTGGGGAGTACGGCCGCAAGGTTAAAACTCAAATGAATTGACGGGGGCCCGCACAAGCGGTGGAGCATGTGGTTTAATTCGATGCAACGCGAAGAACCTTACCTACTCTTGACATCCACAGAACTTTCCAGAGATGGATTGGTGCC
ASV223	0	0	0	0	0	0	0	0	0	0	0	0	0	5	0	0	5	0_Bacteria;1_Bacteroidetes;2_Bacteroidia;3_Bacteroidales;4_Dysgonomonadaceae;5_Dysgonomonas	0.974424	d0f5bbc625a58952584df1d5f329b6c4	AGGATTAGATACCCTGGTAGTCCACGCCGTAAACGATGATTACTAGCTGTTTGCGATAAGACAGTAAGTAGCTAAGCGAAAGCGATAAGTAATCCACCTGGGGAGTACGCCGGCAACGGTGAAACTCAAAGGAATTGACGGGGGCCCGCACAAGCGGAGGAACATGTGGTTTAATTCGATGATACGCGAGGAACCTTACCCGGGCTTGAAATGCAGATGACAGGTTGGGAAACCGACCCTCCAGT
ASV224	0	0	0	0	0	0	0	0	0	0	0	0	0	5	0	0	5	0_Bacteria;1_Actinobacteria;2_Acidimicrobiia;3_Microtrichales;4_uncultured	0.807142	b4fee42b4a94b41c368e8dd208c63361	AGGATTAGATACCCTGGTAGTCCACGCCGTAAACGTTGGGCACTAGGTGTGGGTCTCAACCAACGGGATCCGTGCCGCAGCTAACGCATTAAGTGCCCCGCCTGGGGAGTACGGCCGCAAGGCTAAAACTCAAAGGAATTGACGGGGGCCCGCACAAGCGGCGGAGCATGTTGCTTAATTCGAGGCAACGCGAAGAACCTTACCTGGGTTTGACATTCTGGGAAAAGCCGCAGAGATGCGGTGTC
ASV225	0	0	0	0	0	0	0	0	0	0	0	0	0	0	0	5	5	0_Bacteria;1_Bacteroidetes;2_Bacteroidia;3_Bacteroidales;4_Porphyromonadaceae;5_Porphyromonas	0.999997	1ebda02a41d03d5d5c3e3ebb776791dd	AGGATTAGATACCCTGGTAGTCCACGCAGTAAACGATGATAACTGGGCGTATGCGATATACAGTATGCTCCTAAGCGAAAGCGTTAAGTTATCCACCTGGGGAGTACGCCGGCAACGGTGAAACTCAAAGGAATTGACGGGGGCCCGCACAAGCGGAGGAACATGTGGTTTAATTCGATGATACGCGAGGAACCTTACCCGGGATTGAAATGTAGATGACCGCTCCTGAAAGGGAGTTTTCCTTC
ASV226	0	0	0	0	0	0	0	0	0	0	0	0	0	0	0	5	5	0_Bacteria;1_Firmicutes;2_Clostridia;3_Clostridiales;4_Family XI;5_Finegoldia;Ambiguous_taxa	0.960385	98d656ad97e17cf87f26f59e77d020a1	AGGATTAGATACCCTGGTAGTCCACGCCGTAAACGATGAATGCTAGGTGTTGGGGGTCAAACCTCGGTGCCGAAGTTAACACATTAAGCATTCCGCCTGGGGAGTACGCACGCAAGTGTGAAACTCAAAGGAATTGACGGGGACCCGCACAAGCAGCGGAGAATGTGGTTTAATTCGATGCAACGCGAAGAACCTTACCAGGGCTTGACATGTGGGTGAAAGGTATAGAGATATACCCCTCTCTT
ASV227	0	0	0	0	0	0	0	0	0	0	0	0	0	0	0	5	5	0_Bacteria;1_Proteobacteria;2_Alphaproteobacteria;3_Rhizobiales;4_Methyloligellaceae;5_uncultured;6_uncultured Rhizobiales bacterium	0.996381	3c8ff847272c120c66a32213448e4308	AGGATTAGATACCCTGGTAGTCCACGCCGTAAACGATGGATGCTAGCCGTCGGACAGTATACTGTTCGGTGGCGCAGTTAACGCATTAAGCATCCCGCCTGGGGAGTACGGTCGCAAGATTAAAACTCAAAGGAATTGACGGGGGCCCGCACAAGCGGTGGAGCATGTGGTTTAATTCGAAGCAACGCGAAGAACCTTACCAGCTCTTGACATACCAATCGCGATTAGTGGAGACACTTTTCTTC
ASV228	0	0	0	0	0	0	5	0	0	0	0	0	0	0	0	0	5	0_Bacteria;1_Proteobacteria;2_Gammaproteobacteria;3_Legionellales;4_Legionellaceae;5_Legionella	0.993116	2a8df115f415d30e527f9b1bbad9b20e	AGGATTAGATACCCTGGTAGTCCACGCTGTAAACGATGTCAACTAGCTGTTGGTCATATAAAGATGATTAGTGGCGTAGCTAACGCGCTAAGTTGACCGCCTGGGGAGTACGGTCGCAAGATTAAAACTCAAAGGAATTGACGGGGGCCCGCACAAGCGGTGGAGCATGTGGTTTAATTCGATGCAACGCGAAGAACCTTACCTACCCTTGACATACTGAGAATCCTGTAGAGATACGGGAGTGC
ASV229	0	0	0	0	0	0	5	0	0	0	0	0	0	0	0	0	5	0_Bacteria;1_Actinobacteria;2_Actinobacteria;3_Micrococcales;4_Dermacoccaceae;5_Dermacoccus	0.909994	b577f837f62f9fcaaef2babc27417fda	AGGATTAGATACCCTGGTAGTCCATGCCGTAAACGTTGGGCGCTAGGTGTGGGACTCATTCCACGAGTTCCGTGCCGCAGCTAACGCATTAAGCGCCCCGCCTGGGGAGTACGGCCGCAAGGCTAAAACTCAAAGGAATTGACGGGGGCCCGCACAAGCGGCGGAGCATGCGGATTAATTCGATGCAACGCGAAGAACCTTACCAAGGCTTGACATACACCGGAATCATGCAGAGATGTGTGCGT
ASV230	0	0	0	0	0	0	0	0	5	0	0	0	0	0	0	0	5	0_Bacteria;1_Chlamydiae;2_Chlamydiae;3_Chlamydiales;4_Chlamydiaceae;5_uncultured;Ambiguous_taxa	0.97155	9b3f4d04d8a95640f45131a640b12a16	AGGATTAGATACCCTGGTAGTCCTTGCCGTAAACTATGTATACTTGGCGTAGCTGGTCTCAACCCCAGCTGTGCCGTAGCTAACGTGTTAAGTATACCGCCTGAGGAGTACACTCGCAAGGGTGAAACTCAAAAGAATTGACGGGGGCTCGCACAAGCAGTGGAGCATGTGGTTTAATTCGACGCAACGCGAAGAACCTTACCTAGGCTTGACATGGACTGGACAGGTACAGAGATGTACTCTTC
ASV231	0	3	0	0	0	0	0	0	2	0	0	0	0	0	0	0	5	0_Bacteria;1_Proteobacteria;2_Gammaproteobacteria;3_Betaproteobacteriales;4_Burkholderiaceae	1	58c496be6aedbd6fd8e9f45008b65f89	AGGATTAGATACCCTGGTAGTCCACGCCCTAAACGATGTCAACTGGTTGTTGGGTCTTAACTGACTCAGTAACGAAGCTAACGCGTGAAGTTGACCGCCTGGGGAGTACGGCCGCAAGGTTGAAACTCAAAGGAATTGACGGGGACCCGCACAAGCGGTGGATGATGTGGTTTAATTCGATGCAACGCGAAAAACCTTACCCACCTTTGACATGTACGGAATCCTTTAGAGATAGAGGAGTACTC
ASV232	0	0	0	0	0	0	0	0	0	0	5	0	0	0	0	0	5	0_Bacteria;1_Chlamydiae;2_Chlamydiae;3_Chlamydiales;4_Chlamydiaceae;5_uncultured;Ambiguous_taxa	0.863665	59deef9fab99861ad442afc204cd903f	AGGATTAGATACCCTGGTAGTCCTTGCCGTAAACGATGTATACTTGGCGTAGTTGGTCTCAACCCCAACTGTGCCGTAGCTAACGTGTTAAGTATACCGCCTGAGGAGTACACTCGCAAGGGTGAAACTCAAAAGAATTGACGGGGGCTCGCACAAGCAGTGGAGCATGTGGTTTAATTCGATGCTACGCGAAGAACCTTACCTAGGTTTGACATGTAGTGGACAGCTACAGAAATGTAGCCTTC
ASV233	0	0	0	0	0	0	0	0	0	0	5	0	0	0	0	0	5	0_Bacteria;1_Proteobacteria;2_Gammaproteobacteria;3_Nitrosococcales;4_Methylophagaceae;5_Methylophaga;6_Methylophaga sp. PBVC023FULL	0.781348	5cb07247424aa21d8e419f49e00ace15	AGGATTAGATACCCTGGTAGTCCACGCCCTAAACGATGTCAACTAGGTGTATGGGAAATATATTTCTTGTGTATCGAAACTAACGCGATAAGTTGACCGCCTGGGGAGTACGGTCGCAAGACTAAACTCAAATGAATTGACGGGGGCCCGCACAAGCGGTGGAGCATGTGGTTTAATTCGATGCAACGCGAAGAACCTTACCTGGCCTTGACATGTAGCGAACTTTCCAGAGATGGATTGGTGCC
ASV234	0	5	0	0	0	0	0	0	0	0	0	0	0	0	0	0	5	0_Bacteria;1_Bacteroidetes;2_Bacteroidia;3_Flavobacteriales;4_Flavobacteriaceae;5_Mesoflavibacter	0.992584	e77a40762119706cf1c7e9e7094a2eab	AGGATTAGATACCCTGGTAGTCCACGCCGTAAACGATGGTCACTAGCTGTTCGGGTTTCGATCTGAGTGGCTAAGCGAAAGTGATAAGTGACCCACCTGGGGAGTACGTTCGCAAGAATGAAACTCGAAGGAATTGACGGGGGCCCGCACAAGCGGTGGAGCATGTGGTTTAATTCGATGATACGCGAGGAACCTTACCAGGGCTTAAATGTGGTTTGACAGCTTTAGAGATAGAGTTTTCTTCG
ASV235	0	0	0	0	0	0	0	0	0	0	0	4	0	0	0	0	4	0_Bacteria;1_Actinobacteria;2_Rubrobacteria;3_Rubrobacterales;4_Rubrobacteriaceae;5_Rubrobacter	1	38918adb9a38054fbc1ebbcd8f6ce893	AGGATTAGATACCCTGGTAGTCCATGCCGTAAACGATGAACACTAGGTGTGGGGGGAGTCGAATCCCTCCGTGCCGAAGCCAACGCGTTAAGTGTTCCGCCTGGGGAGTACGGCCGCAAGGCTAAAACTCAAAAGAATTGACGGGGGCCCGCACAAGCAGCGGAGCATGTTCTTTAATTCGATGCAACGCGAAGAACCTTACCTGGGCTTGACATGGCACTGCAAGCGCACGGAAACGTGTGACC
ASV236	0	0	0	0	0	0	0	0	0	0	0	4	0	0	0	0	4	0_Bacteria;1_Bacteroidetes;2_Bacteroidia;3_Sphingobacteriales;4_Sphingobacteriaceae;5_Arcticibacter;Ambiguous_taxa	0.956607	2a280f81762121d72311b5690813d97c	AGGATTAGATACCCTGGTAGTCCACGCCCTAAACGATGAATACTCGATGTTAGCGATATACAGTTAGCGTCTAAGCGAAAGCGTTAAGTATTCCACCTGGGGAGTACGCCCGCAAGGGTGAAACTCAAAGGAATTGACGGGGGCCCGCACAAGCGGAGGAGCATGTGGTTTAATTCGATGATACGCGAGGAACCTTACCCGGGCTTGAAAGTTACTGAAGTTCTCAGAGATGAGAGCGTCCTTCG
ASV237	0	0	0	0	0	0	0	0	0	0	0	0	4	0	0	0	4	0_Bacteria;1_Firmicutes;2_Bacilli;3_Lactobacillales;4_Carnobacteriaceae;5_Atopostipes;Ambiguous_taxa	0.9675	cacbf5f750d36340fc41a8b37ed614e9	AGGATTAGATACCCTGGTAGTCCACGCCGTAAACGATGAGTGCTAAGTGTTGGAGGGTTTCCGCCCTTCAGTGCTGGAGTTAACGCATTAAGCACTCCGCCTGGGGAGTACGACCGCAAGGTTGAAACTCAAAGGAATTGACGGGGACCCGCACAAGCGGTGGAGCATGTGGTTTAATTCGAAGCAACGCGAAGAACCTTACCAGCTCTTGACATCTTCTGCCAACCCTAGAGATAGGGCGTTCC
ASV238	0	0	0	0	0	0	0	0	0	0	0	0	4	0	0	0	4	0_Bacteria;1_Firmicutes;2_Bacilli;3_Bacillales;4_Bacillaceae;5_Bacillus	0.99931	019a6817f095d4af7c98653652f06846	AGGATTAGATACCCTGGTAGTCCACGCCGTAAACGATGAGTGCTAAGTGTTGGAGGGTTTCCGCCCTTCAGTGCTGCAGCTAACGCATTAAGCACTCCGCCTGGGGAGTACGGTCGCAAGACTGAAACTCAAAGGAATTGACGGGGGCCCGCACAAGCGGTGGAGCATGTGGTTTAATTCGAAGCAACGCGAAGAACCTTACCAGGTCTTGACATCTCCTGACCGCCCTGGAGACAGGGTCTTCC
ASV239	0	0	0	0	0	0	0	0	0	0	0	0	4	0	0	0	4	0_Bacteria;1_Firmicutes;2_Bacilli;3_Lactobacillales;4_Streptococcaceae;5_Streptococcus	0.797686	05a03ac29ca40f55de35fc4c2281dad8	AGGATTAGATACCCTGGTAGTCCACGCCGTAAACGATGAGTGCTAGGTGTTAGACCCTTTCCGGGGTTTAGTGCCGCAGCTAACGCATTAAGCACTCCGCCTGGGGAGTACGACCGCAAGGTTGAAACTCAAAGGAATTGACGGGGGCCCGCACAAGCGGTGGAGCATGTGGTTTAATTCGAAGCAACGCGAAGAACCTTACCAGGTCTTGACATCCCTCTGACCGCTCTAGAGATAGAGCTTTC
ASV240	0	0	0	0	0	0	0	0	0	0	0	0	0	4	0	0	4	0_Bacteria;1_Bacteroidetes;2_Rhodothermia;3_Rhodothermales;4_Rhodothermaceae;5_Rubrivirga;6_uncultured bacterium	0.997215	e224dbf41557c2b2f44ec88ca4cecf49	AGGATTAGATACCCTGGTAGTCCGCGCCGTAAACGATGGACGCTCGATGTTGCACCGCTTCAGGTGCAGTGTCTAAGCTAACGCGTTAAGCGTCCCACCTGGGGAGTACGATCGCAAGGTTGAAACTCAAAGGAATTGACGGGGGCCCGCACAAGCGGTGGAGCATGTGGATTAATTCGATGCAACGCGAAGAACCTTACCCAGGCTCGAACGCGGCCGGACAGCCCCTGAAAGGGGGTCTCCTT
ASV241	0	0	0	0	0	0	0	0	0	0	0	0	0	4	0	0	4	0_Bacteria;1_Bacteroidetes;2_Bacteroidia;3_Flavobacteriales;4_Flavobacteriaceae;5_Arenibacter	0.992278	8a5af8c4405f0db951862fd0490f7dc1	AGGATTAGATACCCTGGTAGTCCACGCCGTAAACGATGGATACTAGCTGTCCGGGTGCAAACCTGGGCGGCCAAGCGAAAGTGATAAGTATCCCACCTGGGGAGTACGTCCGCAAGGATGAAACTCAAAGGAATTGACGGGGGCCCGCACAAGCGGTGGAGCATGTGGTTTAATTCGATGATACGCGAGGAACCTTACCAGGGCTTAAATGTGGTCTGACAGCTTTAGAGATAGGGTTTCCTTCG
ASV242	0	0	0	0	0	0	0	0	0	0	0	0	0	4	0	0	4	0_Bacteria;1_Proteobacteria;2_Alphaproteobacteria;3_Rhizobiales;4_Xanthobacteraceae;5_Bradyrhizobium	0.999597	81dd4f1ffcdbd5ad156cd2d8438fc177	AGGATTAGATACCCTGGTAGTCCACGCCGTAAACGATGAATGCCAGCCGTTAGTGGGTTTACTCACTAGTGGCGCAGCTAACGCTTTAAGCATTCCGCCTGGGGAGTACGGTCGCAAGATTAAAACTCAAAGGAATTGACGGGGGCCCGCACAAGCGGTGGAGCATGTGGTTTAATTCGACGCAACGCGCAGAACCTTACCAGCCCTTGACATCCCGGTCGCGGACTCCAGAGACGGAGTTCTTC
ASV243	0	0	0	0	0	0	0	0	0	0	0	0	0	4	0	0	4	0_Bacteria;1_Proteobacteria;2_Gammaproteobacteria;3_Ga0077536;4_metagenome;5_metagenome;6_metagenome	0.977175	389b1c15c29077a4cdc56989094f779b	AGGATTAGATACCCTGGTAGTCCACGCCCTAAACTATGTCAACTAGCCGTTGGGATCATTGAAGGTCTTAGTGGCGCAGCTAACGCGATAAGTTGACCGCCTGGGGAGTACGGCCGCAAGGTTAAAACTCAAAGGAATTGACGGGGGCCCGCACAAGCGGTGGAGCATGTGGTTTAATTCGATGCAACGCGAAGAACCTTACCAGGCCTTGACATCTAGCGAACTTTCCAGAGATGGATTGGTGC
ASV244	0	0	0	0	0	0	0	0	0	0	0	0	0	4	0	0	4	0_Bacteria;1_Firmicutes;2_Clostridia;3_Clostridiales;4_Ruminococcaceae	0.999992	e88732de18a234bd0f366a5701a5ea81	AGGATTAGATACCCTGGTAGTCCACGCTGTAAACGATGGATACTAGGTGTGGGGGGTCTGACCCCCTCCGTGCCGCAGCTAACGCAATAAGTATCCCACCTGGGGAGTACGATCGCAAGGTTGAAACTCAAAGGAATTGACGGGGGCCCGCACAAGCGGTGGAGTATGTGGTTTAATTCGAAGCAACGCGAAGAACCTTACCAGGGCTTGACATGGGGATGACCGGCGTAGAGATACGCCTTTCC
ASV245	0	0	0	0	0	0	0	0	0	0	0	0	0	4	0	0	4	0_Bacteria;1_Proteobacteria;2_Gammaproteobacteria;3_Cellvibrionales;4_Halieaceae;5_Haliea;Ambiguous_taxa	0.927293	1204a5c2e537241ff54ad32d60582582	AGGATTAGATACCCTGGTAGTCCACGCCGTAAACGATGTCTACTAGCCGTTGGGGAACGTGAGTCCCTGGTGGCGCAGCTAACGCACTAAGTAGACCGCCTGGGGAGTACGGCCGCAAGGTTAAAACTCAAATGAATTGACGGGGGCCCGCACAAGCGGTGGAGCATGTGGTTTAATTCGATGCAACGCGAAGAACCTTACCAGGTCTTGACATCCTCGGAACTTTCCAGAGATGGATTGGTGCC
ASV246	0	0	0	0	0	0	0	0	0	0	0	0	0	0	4	0	4	0_Bacteria;1_Actinobacteria;2_Actinobacteria;3_Corynebacteriales;4_Nocardiaceae;5_Gordonia	0.996267	4ca0a8b808cca8d43314bc6605189e06	AGGATTAGATACCCTGGTAGTCCACGCCGTAAACGGTGGGTACTAGGTGTGGGTTCCTTTTCACGGGATCCGTGCCGTAGCTAACGCATTAAGTACCCCGCCTGGGGAGTACGGCCGCAAGGCTAAAACTCAAAGGAATTGACGGGGGCCCGCACAAGCGGCGGAGCATGTGGATTAATTCGATGCAACGCGAAGAACCTTACCTGGGTTTGACATACACCAGACGCGGCTAGAGATAGTCGTTC
ASV247	0	0	0	0	0	0	0	0	0	0	0	0	0	0	4	0	4	0_Bacteria;1_Proteobacteria;2_Alphaproteobacteria;3_Sphingomonadales;4_Sphingomonadaceae;5_Sphingomonas	0.999977	c3677755ae8bf6eb5a6ecb1f3a28ef45	AGGATTAGATACCCTGGTATTCCACGCCGTAAACGATGATAACTAGCTGTCGGGGCTCTTAGAGCTTCGGTGGCGCAGCTAACGCATTAAGTTATCCGCCTGGGGAGTACGGCCGCAAGGTTAAAACTCAAATGAATTGACGGGGGCCTGCACAAGCGGTGGAGCATGTGGTTTAATTCGAAGCAACGCGCAGAACCTTACCAGCGTTTGACATGTCCGGACGATTTCGGGAGACCGATCTCTTC
ASV248*	4	0	0	0	0	0	0	0	0	0	0	0	0	0	0	0	4	0_Bacteria;1_Actinobacteria;2_Thermoleophilia;3_Gaiellales;4_Gaiellaceae;5_Gaiella	0.752606	3db1f214cbb8e790a44e1c4d183afdff	AGGATTAGATACCCTGGTAGTCCACGCCGTAAACGATGGGTGCTAGGTGTGGGCGGTGTCGACTCCGTCCGTGCCGAAGCTAACGCATTAAGCACCCCGCCTGGGGAGTACGGCCGCAAGGCTAAAACTCAAAGGAATTGACGGGGGCCCGCACAAGCAGCGGAGCATGTTGTTTAATTCGACGCGACGCGAAGAACCTTACCAGGGCTTGACATGCACGGGAATGTCGTAGAAATACGGCAGCC
ASV249	0	0	0	0	0	0	4	0	0	0	0	0	0	0	0	0	4	0_Bacteria;1_Proteobacteria;2_Gammaproteobacteria;3_Betaproteobacteriales;4_Burkholderiaceae;5_Aquabacterium	0.85625	ea55e0db874ea0a5cd77394027c22def	AGGATTAGATACCCTGGTAGTCCACGCCCTAAACGATGTCAACTGGTTGTTGGACGGCTTGCTGTTCAGTAACGAAGCTAACGCGTGAAGTTGACCGCCTGGGGAGTACGGCCGCAAGGTTGAAACTCAAAGGAATTGACGGGGACCCGCACAAGCGGTGGATGATGTGGTTTAATTCGATGCAACGCGAAAAACCTTACCTACCCTTGACATGTCAAGAATTCTGCAGAGATGTGGAAGTGCTC
ASV250	0	0	0	0	0	0	0	0	0	4	0	0	0	0	0	0	4	0_Bacteria;1_Proteobacteria;2_Gammaproteobacteria;3_Alteromonadales;4_Alteromonadaceae;5_Rheinheimera	0.999948	92263db6fcdfa40b3ff21c6b2fffcc5e	AGGATTAGATACCCTGGTAGTCCACGCCGTAAACGATGTCTACTAGCTGTTCGTGGTCTTGTACTGTGAGTAGCGCAGCTAACGCACTAAGTAGACCGCCTGGGGAGTACGGTCGCAAGATTAAAACTCAAATGAATTGACGGGGGCCCGCACAAGCGGTGGAGCATGTGGTTTAATTCGACGCAACGCGAAGAACCTTACCTACTCTTGACATCTACGGAAGACTGCAGAGATGCGGTTGTGCC
ASV251	0	0	0	0	0	0	0	0	0	0	4	0	0	0	0	0	4	0_Bacteria;1_Actinobacteria;2_Actinobacteria;3_Corynebacteriales;4_Corynebacteriaceae;5_Corynebacterium 1	0.770905	d373947832562efb6ccf753e98eac74d	AGGATTAGATACCCTGGTAGTCCATGCCGTAAACGGTGGGCGCTAGGTGTGAGTCCCTTCCACGGGGTTCGTGCCGTAGCTAACGCATTAAGCGCCCCGCCTGGGGAGTACGGCCGCAAGGCTAAAACTCAAAGGAATTGACGGGGGCCCGCACAAGCGGCGGAGCATGTGGATTAATTCGATGCAACGCGAAGAACCTTACCTGGGCTTGACATACACCAGATAGGGCCAGAGATGGTCTTTCC
ASV252	0	4	0	0	0	0	0	0	0	0	0	0	0	0	0	0	4	0_Bacteria;1_Proteobacteria;2_Alphaproteobacteria;3_Rhizobiales;4_Rhizobiaceae;5_Allorhizobium-Neorhizobium-Pararhizobium-Rhizobium	0.980334	552f1f250477c038ff1ce9cbc7d557e4	AGGATTAGATACCCTGGTAGTCCACGCCGTAAACGATGAATGTTAGCCGTCGGCAAGTTTACTTGTCGGTGGCGCAGCTAACGCATTAAACATTCCGCCTGGGGAGTACGGTCGCAAGATTAAAACTCAAAGGAATTGACGGGGGCCCGCACAAGCGGTGGAGCATGTGGTTTAATTCGAAGCAACGCGCAGAACCTTACCAGCTCTTGACATCCCGATCGCGGACAGTGGAGACATTGTCCTTC
ASV253	0	0	4	0	0	0	0	0	0	0	0	0	0	0	0	0	4	0_Bacteria;1_Bacteroidetes;2_Bacteroidia;3_Chitinophagales;4_Chitinophagaceae;5_Chitinophaga;6_uncultured Chitinophaga sp.	0.957047	5c8c7788e4267476ec10540242832a49	AGGATTAGATACCCTGGTAGTCCACGCCCTAAACGATGGATACTCGACATTTGCGATACAAAGTAAGTGTCTGAGCGAAAGCATTAAGTATCCCACCTGGGAAGTACGACCGCAAGGTTGAAACTCAAAGGAATTGACGGGGGTCCGCACAAGCGGTGGAGCATGTGGTTTAATTCGATGATACGCGAGGAACCTTACCTGGGCTAGAATGCAGTCTGACTGTGGATGAAAGTTCACTTTGTAGC
ASV254	0	0	4	0	0	0	0	0	0	0	0	0	0	0	0	0	4	0_Bacteria;1_Proteobacteria;2_Gammaproteobacteria;3_pItb-vmat-80	0.754204	dcca664115516b70c127e0a8c85d0022	AGGATTAGATACCCTGGTAGTCCACGCCGTAAACGATGTCAACTAGCTGTTGGGAGTTTTCTTAGTAGCGCAGCTAACGCGATAAGTTGACCGCCTGGGGAGTACGCGCGCAAGCGTAAAACTCAAAGGAATTGACGGGGGCCCGCACAAGCGGTGGAGCATGTGGTTTAATTCGATGCAACGCGAAGAACCTTACCAGGCCTTGACATCCTGTGAACTTTCTAGAGATAGATTGGTGCCTTCGG
ASV255	0	0	0	4	0	0	0	0	0	0	0	0	0	0	0	0	4	0_Bacteria;1_Proteobacteria;2_Alphaproteobacteria;3_Rhodobacterales;4_Rhodobacteraceae;5_Thalassococcus	0.85153	285191cfd79f2664318c1ebf1652a729	AGGATTAGATACCCTGGTAGTCCACACCGTAAACGATGAATGCCAGTCGTCAGCAAGCATGCTTGTTGGTGACACACCTAACGGATTAAGCATTCCGCCTGGGGAGTACGGTCGCAAGATTAAAACTCAAAGGAATTGACGGGGGCCCGCACAAGCGGTGGAGCATGTGGTTTAATTCGAAGCAACGCGCAGAACTTTACCAACCCTTGACATCCTGTGCTACATCCAGAGATGGATGGTTCCCT
ASV256	0	0	0	0	0	4	0	0	0	0	0	0	0	0	0	0	4	0_Bacteria;1_Bacteroidetes;2_Bacteroidia;3_Flavobacteriales;4_Weeksellaceae;5_Chryseobacterium	0.969984	34bad17521e98a1832b0562b8663f15c	AGGATTAGATACCCTGGTAGTCCACGCCGTAAACGATGCTTACTCGTTTTTGGGGTGAAAATTTCAGAGACTAAGCGAAAGTGATAAGTAAGCCACCTGGGGAGTACGTTCGCAAGAATGAAACTCAAAGGAATTGACGGGGGCCCGCACAAGCGGTGGATTATGTGGTTTAATTCGATGATACGCGAGGAACCTTACCAAGACTTAAATGGGAATTGACAGGTTTAGAAATAGACTTTTCTTCG
ASV257	0	0	0	0	0	4	0	0	0	0	0	0	0	0	0	0	4	0_Bacteria;1_Proteobacteria;2_Gammaproteobacteria;3_Alteromonadales;4_Idiomarinaceae;5_Idiomarina;6_Idiomarina fontislapidosi	0.7165	06d777b152a7710e80d75d6d768c6b01	AGGATTAGATACCCTGGTAGTCCACGCCGTAAACGATGTCAACTAGTTGTTCGTGTCACTAAGACGTGAGTAACGCAGCTAACGCTCTAAGTTGACCGCCTGGGGAGTACGGCCGCAAGGTTAAAACTCAAATGAATTGACGGGGGCCCGCACAAGCGGTGGAGCATGTGGTTTAATTCGATGCAACGCGAAGAACCTTACCATCCCTTGACATCCAGTGAACTTTCTAGAGATAGATTGGTGCC
ASV258	0	0	0	0	0	0	0	0	0	0	0	3	0	0	0	0	3	0_Bacteria;1_Proteobacteria;2_Gammaproteobacteria;3_Enterobacteriales;4_Enterobacteriaceae	0.999246	7c5226c60ccf8f766b611df0c29ce781	AGGATTAGATACCCTGGTAGTCCACGCTGTAAACGATGTCGATTTGGAGGTTGTGCCCTTGAGGCGTGGCTTCCGGAGCTAACGCGTTAAATCGACCGCCTGGGGAGTACGGCCGCAAGGTTAAAACTCAAATGAATTGACGGGGGCCCGCACAAGCGGTGGAGCATGTGGTTTAATTCGATGCAACGCGAAGAACCTTACCTACTCTTGACATCCAGAGAACTTTCCAGAGATGGATTGGTGCC
ASV259	0	0	0	0	0	0	0	0	0	0	0	3	0	0	0	0	3	0_Bacteria;1_Proteobacteria;2_Alphaproteobacteria;3_Reyranellales;4_Reyranellaceae;5_Reyranella;6_alpha proteobacterium Gsoil 1161	0.720617	b17a49a285b5b091d5627d4bbde695c9	AGGATTAGATACCCTGGTAGTCCACGCCGTAAACGATGGGTGCTAGACGTTGGCGAGCTTGCTCGTCAGTGTCGCAGCTAACGCGTTAAGCACCCCGCCTGGGGAGTACGGCCGCAAGGTTGAAACTCAAAGGAATTGACGGGGGCCCGCACAAGCGGTGGAGCATGTGGTTCAATTCGACGCAACGCGCAGAACCTTACCAGCCCTTGACATGGGAGTCGCCGGGACCAGAGACGGTCCCTTCG
ASV260	0	0	0	0	0	0	0	0	0	0	0	0	0	3	0	0	3	0_Bacteria;1_Proteobacteria;2_Alphaproteobacteria;3_SAR11 clade;4_Clade I	0.999668	87ccf6fac49a614b12667c3b4e44e14a	AGGATTAGATACCCTGGTAGTCCATGCCGTAAACGATGTGTGTTAGACGTTGGAAATTTATTTTCAGTGTCGCAGCGAAAGCGATAAACACACCGCCTGGGGAGTACGACCGCAAGGTTAAAACTCAAATGAATTGACGGGGACCCGCACAAGTAGTGGAGCATGTGGTTTAATTCGAAGATACGCGCAGAACCTTACCAACACTTGACATGTTCGTCGCGACTTTAAGAGATTAAAGTTTTCGG
ASV261	0	0	0	0	0	0	0	0	0	0	0	0	0	3	0	0	3	0_Bacteria;1_Firmicutes;2_Negativicutes;3_Selenomonadales;4_Veillonellaceae;5_Sporomusa	0.992884	0cc9ca3d9333b8039084674d1c6f2bd5	AGGATTAGATACCCTGGTAGTCCTGGCCGTAAACGATGGGTACTAGGTGTAGAGGGTATCGACCCCTTCTGTGCCGGAGTTAACGCAATAAGTACCCCGCCTGGGGAGTACGGCCGCAAGGTTGAAACTCAAAGGAATTGACGGGGGCCCGCACAAGCGGTGGAGTATGTGGTTTAATTCGACGCAACGCGAAGAACCTTACCAGGGCTTGACATTGAGTGAAAGGTTCAGAGATGAATCCCTCC
ASV262	0	0	0	0	0	0	0	0	0	0	0	0	0	3	0	0	3	0_Bacteria;1_Firmicutes;2_Clostridia;3_Clostridiales;4_Lachnospiraceae;5_Lachnoclostridium	0.709724	881d66e73ae6c4c695d90172cadbbb68	AGGATTAGATACCCTGGTAGTCCACGCCGTAAACGATGAATACTAGGTGTCGGGTCGCAAAGCGATTCGGTGCCGCAGCAAACGCAATAAGTATTCCACCTGGGGAGTACGTTCGCAAGAATGAAACTCAAAGGAATTGACGGGGACCCGCACAAGCGGTGGAGCATGTGGTTTAATTCGAAGCAACGCGAAGAACCTTACCTAGTCTTGACATCCCTTTGACCGGAACGTAATGGTTCCTTTCC
ASV263	0	0	0	0	0	0	0	0	0	0	0	0	0	3	0	0	3	0_Bacteria;1_Proteobacteria;2_Deltaproteobacteria;3_Myxococcales;4_Blfdi19	0.992587	c6a53a66cacb9ec8c90558f3e4c3c54d	AGGATTAGATACCCTGGTAGTCCACGCCGTAAACGATGAGTGCTAGACGTTGCGGGTATTGACCCCTGCGGTGTCGAAGCTAACGCATTAAGCACTCCGCCTGGGGAGTACGGTCGCAAGATTAAAACTCAAAGGAATTGACGGGGGCCCGCACAAGCGGTGGAGCATGTGGTTTAATTCGACGCAACGCGCAGAACCTTACCTGGGTTTAAACTGCACTGGACCGTCTCAGAGATGAGATTTCC
ASV264	0	0	0	0	0	0	0	0	0	0	0	0	0	3	0	0	3	0_Bacteria;1_Proteobacteria;2_Alphaproteobacteria;3_Rhodobacterales;4_Rhodobacteraceae;5_Paracoccus	0.766038	80e2ce7f983edc2438f687cc390f4f75	AGGATTAGATACCCTGGTAGTCCACGCCGTAAACGATGAATGCCAGACGTCGGCGCGCATGCGTGTCGGTGTCACACCTAACGGATTAAGCATTCCGCCTGGGGAGTACGGTCGCAAGATTAAAACTCAAAGGAATTGACGGGGGCCCGCACAAGCGGTGGAGCATGTGGTTTAATTCGAAGCAACGCGCAGAACCTTACCAACCCTTGACATCCCCGGACCGCTGGCGAGAGCCGGCTTTCTCG
ASV265	0	0	0	0	0	0	0	0	0	0	0	0	0	0	3	0	3	0_Bacteria;1_Proteobacteria;2_Gammaproteobacteria;3_Betaproteobacteriales;4_Burkholderiaceae	1	0716e617c5dfd8fdf51cc670ab4d1b1d	AGGATTAGATACCCTGGTAGTCCACGCCCTAAACGATGTCAACTGGTTGTTGGGTCTTAACTGACTCAGTAACGAAGCTAACGCGTGAAGTTGACCGCCTGGGGAGTACGGCCGCAAGGTTGAAACTCAAAGGAATTGACGGGGACCCGCACAAGCAGTGGATGATGTGGTTTAATTCGATGCAACGCGAAAAACCTTACCCACCTTTGACATGTACGGAATCCTTTAGAGATAGAGGAGTACCC
ASV266	0	0	0	0	0	0	0	0	0	0	0	0	0	0	0	3	3	0_Bacteria;1_Firmicutes;2_Clostridia;3_Clostridiales;4_Ruminococcaceae;5_Ruminococcus 1;6_Clostridium islandicum	0.943065	d479198e1d8ee31cc2f162b554c9f941	AGGATTAGATACCCTGGTAGTCCACGCTGTAAACGATGATTACTAGGTGTGGGGGGACTGACCCCTTCCGTGCCGGAGTTAACACAATAAGTAATCCACCTGGGGAGTACGGCCGCAAGGTTGAAACTCAAAGGAATTGACGGGGGCCCGCACAAGCAGTGGAGTATGTGGTTTAATTCGAAGCAACGCGAAGAACCTTACCAGGTCTTGACATCCAATGAATCCTGCAGAGATACGGGAGTGCC
ASV267	0	0	0	0	0	0	0	0	0	0	0	0	0	0	0	3	3	0_Bacteria;1_Proteobacteria;2_Gammaproteobacteria;3_Alteromonadales;4_Shewanellaceae;5_Shewanella	0.996585	916e81670fd4cb2e204669f8d20b62d6	AGGATTAGATACCCTGGTAGTCCACGCCGTAAACGATGTCTACTCGGAGTTTGGTGTCTTGAGCACTGGGCTCTCAAGCTAACGCATTAAGTAGACCGCCTGGGGAGTACGGCCGCAAGGTTAAAACTCAAATGAATTGACGGGGGCCCGCACAAGCGGTGGAGCATGTGGTTTAATTCGATGCAACGCGAAGAACCTTACCTACTCTTGACATCCACAGAACTTTCCAGAGATGGATTGGTGCC
ASV268	0	0	0	0	0	0	3	0	0	0	0	0	0	0	0	0	3	0_Bacteria;1_Proteobacteria;2_Alphaproteobacteria;3_Rhizobiales;4_Rhizobiaceae;5_Allorhizobium-Neorhizobium-Pararhizobium-Rhizobium	0.995452	bd51d2c63e6ef659eb6ffef3ac0ab68f	AGGATTAGATACCCTGGTAGTCCACGCCGTAAACGATGAATGTTAGCCGTCGGGCAGTATACTGTTCGGTGGCGCAGCTAACGCATTAAACATTCCGCCTGGGGAGTACGGTCGCAAGATTAAAACTCAAAGGAATTGACGGGGGCCCGCACAAGCGGTGGAGCATGTGGTTTAATTCGAAGCAACGCGCAGAACCTTACCAGCTCTTGACATTCGGGGTATGGGCATTGGAGACGATGTCCTTC
ASV269	0	0	0	0	0	0	3	0	0	0	0	0	0	0	0	0	3	0_Bacteria;1_Proteobacteria;2_Gammaproteobacteria;3_Pseudomonadales;4_Pseudomonadaceae;5_Pseudomonas	0.985124	09f7c8711cc64b53d1e7e349e91c7bf0	AGGATTAGATACCCTGGTAGTCCACTCCTTCCCCTCTTTCCCCTCTCCTTTTTCCTCCTTGAGATTTTAGTGGCGCAGCTAACGCATTAAGTTGACCGCCTGGGGAGTACGGCCGCAAGGTTAAAACTCAAATGAATTGACGGGGGCCCGCACAAGCGGTGGAGCATGTGGTTTAATTCGAAGCAACGCGAAGAACCTTACCAGGCCTTGACATGCAGAGAACTTTCCAGAGATGGATTGGTGCC
ASV270	0	0	0	0	0	0	0	3	0	0	0	0	0	0	0	0	3	0_Bacteria;1_Proteobacteria;2_Gammaproteobacteria;3_Legionellales;4_Legionellaceae	0.768577	733a3ad8810f8532acfb89eb7bd9cd6a	AGGATTAGATACCCTGGTAGTCCACGCTGTAAACGATGTCAACTAGCCGTTGGTCTTATGAAGACGACAAGTGGCGCAGCTAACGCGATAAGTTGACCGCCTGGGGAGTACGGTCGCAAGATTAAAACTCAAAGGAATTGACGGGGGCCCGCACAAGCGGTGGAGCATGTGGTTTAATTCGATGCAACGCGAAGAACCTTACCTACTCTTGACATACAGCGAATTCACTTGAATGAGTGAAGTGC
ASV271	0	0	0	0	0	0	0	0	3	0	0	0	0	0	0	0	3	0_Bacteria;1_Proteobacteria;2_Alphaproteobacteria;3_Rhodospirillales;4_Thalassospiraceae;5_Thalassospira	0.999992	05827e1616d9c67432effe5b6b3854c4	AGGATTAGATACCCTGGTAGTCCACGCCGTAAACGATGAGTGCTAGTTGTCGGGATTTCGATTTCGGTGACGCAGCTAACGCATTAAGCACTCCGCCTGGGGAGTACGGTCGCAAGATTAAAACTCAAAGGAATTGACGGGGGCCCGCACAAGCGGTGGAGCATGTGGTTTAATTCGAAGCAACGCGCAGAACCTTACCAACCCTTGACATCCCTATCGCGATTACCAGAGATGGTTTTCATCAG
ASV272	0	0	0	0	0	0	0	0	3	0	0	0	0	0	0	0	3	0_Bacteria;1_Proteobacteria;2_Alphaproteobacteria;3_Caulobacterales;4_Caulobacteraceae;5_Brevundimonas	0.733972	3d142866ef647a3cf599ba3be97ad676	AGGATTAGATACCCTGGTAGTCCATGCCGTAAACGATGTCTACTAGCCGTTGGGGCCTTTGAGGCTTTAGTGGCGCAGCTAACGCGATAGGTAGACCGCCTGGGGAGTACGGTCGCAAGATTAAAACTCAAAGGAATTGACGGGGGCCCGCACAAGCGGTGGAGCATGTGGTTTAATTCGAAGCAACGCGCAGAACCTTACCACCTTTTGACATGCCTGGACCGCCACGGAGACGTGGCTTTCCC
ASV273	0	0	0	0	0	0	0	0	0	0	3	0	0	0	0	0	3	0_Bacteria;1_Proteobacteria;2_Gammaproteobacteria;3_Steroidobacterales;4_Woeseiaceae;5_Woeseia	0.772522	ab35b45a8239a79916eba1de769e6c77	AGGATTAGATACCCTGGTAGTCCACGCCGTAAACGATGAGAACTAGATGTCGGGAGGATTTGCCTTTCGGTGTCGCAGCTAACGCGTTAAGTTCTCCGCCTGGGGAGTACGCCGGCAACGGTAAAACTCAAAGGAATTGACGGGGACCCGCACAAGCGGTGGAGCATGTGGTTTAATTCGATGCAACGCGAAGAACCTTACCTGCCCTTGACATTGACAGAATCCTGTAGAGATACGGGAGTGCT
ASV274	0	3	0	0	0	0	0	0	0	0	0	0	0	0	0	0	3	0_Bacteria;1_Proteobacteria;2_Gammaproteobacteria;3_Aeromonadales;4_Aeromonadaceae;5_Aeromonas;6_Aeromonas salmonicida	0.826322	7e0201a15e3ecf6f87e267a947e7b026	AGGATTAGATACCCTGGTAGTCCACGCCGTAAACGATGTCGATTTGGAGGCTGTGTCCTTGAGACGTGGCTTCCGGAGCTAACGCGTTAAATCGACCGCCTGGGGAGTACGGCCGCAAGGTTAAAACTCAAATGAATTGACGGGGGCCCGCACAAGCGGTGGAGCATGTGGTTTAATTCGATGCAACGCGAAGAACCTTACCTGGCCTTGACATGTCTGGAATCCTGCAGAGATGCGGGAGTGCC
ASV275	0	0	3	0	0	0	0	0	0	0	0	0	0	0	0	0	3	0_Bacteria;1_Proteobacteria;2_Alphaproteobacteria;3_Rhizobiales;4_Beijerinckiaceae;5_Methylobacterium	0.999999	7e77877b6485ea2ac583be6c26147ebf	AGGATTAGATACCCTGGTAGTCCACGCCGTAAACGATGAATGCCAGCTGTTGGGGTGCTTGCACCGCAGTAGCGCAGCTAACGCTTTGAGCATTCCGCCTGGGGAGTACGGTCGCAAGATTAAAACTCAAAGGAATTGACGGGGGCCCGCACAAGCGGTGGAGCATGTGGTTTAATTCGAAGCAACGCGCAGAACCTTACCATCCTTTGACATGGGGTGTTACCCAGAGAGATCTGGGGTCCCCT
ASV276	0	0	3	0	0	0	0	0	0	0	0	0	0	0	0	0	3	0_Bacteria;1_Firmicutes;2_Bacilli;3_Bacillales;4_Family XII;5_Exiguobacterium	0.999998	9436c3e58a668ec7891916666e14bac6	AGGATTAGATACCCTGGTAGTCCACGCCGTAAACGATGAGTGCTAGGTGTTGGAGGGTTTCCGCCCTTCAGTGCTGAAGCTAACGCATTAAGCACTCCGCCTGGGGAGTACGGTCGCAAGGCTGAAACTCAAAGGAATTGACGGGGACCCGCACAAGCGGTGGAGCATGTGGTTTAATTCGAAGCAACGCGAAGAACCTTACCAACTCTTGACATCCCCCTGACCGGTACAGAGATGTGCCTTCC
ASV277	0	0	3	0	0	0	0	0	0	0	0	0	0	0	0	0	3	0_Bacteria;1_Proteobacteria;2_Alphaproteobacteria;3_Caulobacterales;4_Hyphomonadaceae;5_Oceanicaulis;6_uncultured bacterium	0.792858	e23d2582650e162aa378b2afa2e7518c	AGGATTAGATACCCTGGTAGTCCACGCCGTAAACGACGAGAGCTAGTTGTCAGGCAGCATGCTGTCTGGTGACGCAGCTAACGCATTAAGCTCTCCGCCTGGGGAGTACGGCCGCAAGGTTAAAACTCAAAGAAATTGACGGGGGCCCGCACAAGCGGTGGAGCATGTGGTTTAATTCGAAGCAACGCGAAGAACCTTACCTGCGCTTGACATCCCTATCGCGGATTAGAGAGATCTTTTCCTTC
ASV278	0	0	0	0	0	3	0	0	0	0	0	0	0	0	0	0	3	0_Bacteria;1_Firmicutes;2_Bacilli;3_Bacillales;4_Family X;5_Thermicanus;6_Geobacillus sp.	0.861572	6231fd52398e35c5285783392001437a	AGGATTAGATACCCTGGTAGTCCACGCTGTAAACGATGAGTGCTAGGTGTGAGAGGTTTCAACACCTTTCGTGCCGCAGTTAACACAATAAGCACTCCGCCTGGGGAGTACGGTCGCAAGACTGAAACTCAAAGGAATTGACGGGGGCCCGCACAAGCGGTGGAGCATGTGGTTTAATTCGAAGCAACGCGAAGAACCTTACCAGGGCTTGACATCCCTCTGACGGCTCTAGAGATAGGGCGTCC
ASV279	0	0	0	0	0	0	0	0	0	0	0	2	0	0	0	0	2	0_Bacteria;1_Bacteroidetes;2_Bacteroidia;3_Chitinophagales;4_Chitinophagaceae	1	fdd19619cdf324594622a1e3be1270a5	AGGATTAGATACCCTGGTAGTCCACGCCCTAAACTATGGATACTCGACATACGCGATACACGGTGTGTGTCTGAGCGAAAGCATTAAGTATCCCACCTGGGAAGTACGACCGCAAGGTTGAAACTCAAAGGAATTGGCGGGGGTCCGCACAAGCGGTGGAGCATGTGGTTTAATTCGATGATACGCGAGGAACCTTACCTGGGCTAGAATGCTAAGTGACCGTGGGTGAAAGCTCATTTTGTAGC
ASV280	0	0	0	0	0	0	0	0	0	0	0	2	0	0	0	0	2	0_Bacteria;1_Firmicutes;2_Clostridia;3_Clostridiales;4_Family XI;5_Peptoniphilus	0.999815	aa918182a8df68ee27e63a7f9654dea7	AGGATTAGATACCCTGGTAGTCCACGCTGTAAACGATGAGTGCTAGGTATCGGAATAATTCGGTGCCGCAGTTAACACATTAAGCACTCCGCCTGGGGAGTACGTGCGCAAGCATGAAACTCAAAGGAATTGACGGGGACCCGCACAAGCAGCGGAGCATGTGGTTTAATTCGAAGCAACGCGAAGAACCTTACCAGGGCTTGACATACTGAGGACCGGTATAGAGATATTACCCTCTTCTTCGG
ASV281	0	0	0	0	0	0	0	0	0	0	0	2	0	0	0	0	2	0_Bacteria;1_Proteobacteria;2_Gammaproteobacteria;3_Betaproteobacteriales;4_Burkholderiaceae;5_Burkholderia-Caballeronia-Paraburkholderia	0.876774	83d24243e756df4e146c8e7f1c9a35b9	AGGATTAGATACCCTGGTAGTCCACGCCCTAAACGATGTCAACTAGTTGTTGGGGATTCATTTCCTTAGTAACGTAGCTAACGCGTGAAGTTGACCGCCTGGGGAGTACGGTCGCAAGATTAAAACTCAAAGGAATTGACGGGGACCCGCACAAGCGGTGGATGATGTGGATTAATTCGATGCAACGCGAAAAACCTTACCTACCCTTGACATGGTCGGAATCCCGCTGAGAGGTGGGAGTGCTC
ASV282	0	0	0	0	0	0	0	0	0	0	0	0	0	2	0	0	2	0_Bacteria;1_Proteobacteria;2_Alphaproteobacteria;3_Acetobacterales;4_Acetobacteraceae;5_Acidisoma;6_uncultured alpha proteobacterium	0.941636	04779ded436cbb1648d18958c323de85	AGGATTAGATACCCTGGTAGTCCATGCTGTAAACGATGTGTGCTGGATGTTGGGTAACCTAGTTACTCAGTGTCGTAGCTAACGCGATAAGCACACCGCCTGGGGAGTACGGCCGCAAGGTTGAAACTCAAAGGAATTGACGGGGGCCCGCACAAGCGGTGGAGCATGTGGTTTAATTCGAAGCAACGCGCAGAACCTTACCAGGGCTTGACATGGGAGGGCCGCGTCCAGAGATGGGCGTTTCC
ASV283	0	0	0	0	0	0	0	0	0	0	0	0	0	2	0	0	2	0_Bacteria;1_Proteobacteria;2_Gammaproteobacteria;3_Cellvibrionales;4_Spongiibacteraceae;5_BD1-7 clade;6_uncultured organism	0.997456	c9e185b05bd17250cfb563b21f79a19f	AGGATTAGATACCCTGGTAGTCCACGCCGTAAACGATGTCTACTAGCCGTTGGGAGGCTTGTTCTCTTAGTGGTGCAGCTAACGCGATAAGTAGACCGCCTGGGGAGTACGGCCGCAAGGTTAAAACTCAAATGAATTGACGGGGGCCCGCACAAGCGGTGGAGCATGTGGTTTAATTCGATGCAACGCGAAGAACCTTACCAAGTCTTGACATCCTGCGAATTTTCTAGAGATAGATTAGTGCC
ASV284	0	0	0	0	0	0	0	0	0	0	0	0	0	0	2	0	2	0_Bacteria;1_Proteobacteria;2_Alphaproteobacteria;3_Reyranellales;4_Reyranellaceae;5_Reyranella	0.999612	499fa7a9f2e34e61d34e8a83d329790c	AGGATTAGATACCCTGGTAGTCCACGCCGTAAACGATGGGTGCTAGACGTTGGCGGGCTTGCTCGTCAGTGTCGCAGCTAACGCGTTAAGCACCCCGCCTGGGGAGTACGGCCGCAAGGTTGAAACTCAAAGGAATTGACGGGGGCCCGCACAAGCGGTGGAGCATGTGGTTCAATTCGACGCAACGCGCAGAACCTTACCAGCCCTTGACATGGGAGTCGCCGGGACCAGAGACGGTCCCTTCG
ASV285	0	0	0	0	0	0	0	0	0	0	0	0	0	0	0	2	2	0_Bacteria;1_Proteobacteria;2_Alphaproteobacteria;3_Rhizobiales;4_Rhizobiaceae;5_Mesorhizobium	0.978903	a855c686fe8d5307df2e5f6c70b5ce34	AGGATTAGATACCCTGGTAGTCCACGCTGTAAACGATGGAAGCTAGCCGTCGGCAAGTTTACTTGTCGGTGGCGCAGCTAACGCATTAAGCTTCCCGCCTGGGGAGTACGGTCGCAAGATTAAAACTCAAAGGAATTGACGGGGGCCCGCACAAGCGGTGGAGCATGTGGTTTAATTCGAAGCAACGCGCAGAACCTTACCAGCCCTTGACATCCCGGTCGCGGCCTAGAGAGATTTAGGCCTTC
ASV286	0	0	0	0	0	0	0	0	0	0	0	0	0	0	0	2	2	0_Bacteria;1_Proteobacteria;2_Gammaproteobacteria;3_Pseudomonadales;4_Pseudomonadaceae;5_Pseudomonas	0.956772	19c60cdcdc4af1bdf4704adcbb726f8e	AGGATTAGATACCCTGGTAGTCCACGCCGTAAACGATGTCAACTAGCCGTTGGGATCCTTGAGATTTTAGTGGCGCAGCTAACGCATTAAGTTGACCGCCTGGGGAGTACGGCCGCAAGGTTAAAACTCAAAGGAATTGACGGGGGCCCGCACAAGCGGTGGAGCATGTGGTTTAATTCGAAGCAACGCGCAGAACCTTACCATCCCTTGACATGGCATGTTACCTCGAGAGATCGGGGATCCTC
ASV287*	2	0	0	0	0	0	0	0	0	0	0	0	0	0	0	0	2	0_Bacteria;1_Proteobacteria;2_Gammaproteobacteria;3_Vibrionales;4_Vibrionaceae;5_Vibrio	0.90183	0083ffc0770af70609d1a2d9b017b605	AGGATTAGATACCCTGGTAGTCCACGCCGTAAACGATGTCTACTTGGAGGTTGTGGCCTTGAGCCGTGGCTTTCGGAGCTAACGCGTTAAGTAGACCGCCTGGGGAGTACGGTCGCAAGATTAAAACTCAAATGAATTGACGGGGGCCCGCACAAGCGGTGGAGCATGTGGTTTAATTCGATGCAACGCGAAGAACCTTACCTACTCTTGACATCCAGAGAATCCTGCGGAGACGCGGGAGTGCC
ASV288	0	0	0	0	0	0	2	0	0	0	0	0	0	0	0	0	2	0_Bacteria;1_Bacteroidetes;2_Bacteroidia;3_Flavobacteriales;4_Flavobacteriaceae	0.999998	c4b7a505062314f6a5f3a9ff19f93874	AGGATTAGATACCCTGGTAGTCCACGCCGTAAACGATGGACACTAGTTGTTGGAATTATTCAGTGACTAAGCGAAAGTGATAAGTGTCCCACCTGGGGAGTACGATCGCAAGATTGAAACTCAAAGGAATTGACGGGGGCCCGCACAAGCGGTGGAGCATGTGGTTTAATTCGATGATACGCGAGGAACCTTACCAGGGCTTAAATGTAGAGTGACAGTTCTAGAGATAGAATTTTCTTCGGACA
ASV289	0	0	0	0	0	0	2	0	0	0	0	0	0	0	0	0	2	0_Bacteria;1_Proteobacteria;2_Gammaproteobacteria;3_Aeromonadales;4_Succinivibrionaceae;5_Anaerobiospirillum;Ambiguous_taxa	0.999799	a2b3575d0057bb6cc08f00a2add37b6f	AGGATTAGATACCCTGGTAGTCCACGCCGTAAACGATGTCGATTAAAAGCTTGAGCATATGCTTGGGTTTTGAAGTTAACACGATAAATCGACCGCCTGGGGAGTACGGCCGCAAGGTTAAAACTCAAATGAATTGACGGGGGCCCGCACAAGCGGTGGAGCATGTGGTTTAATTCGAAGCAACGCGAAGAACCTTACCTGACCTTGACATCGTAGGAACCTTTCAGAAGTGAGAGGGTGCCTTC
ASV290	0	0	0	0	0	0	2	0	0	0	0	0	0	0	0	0	2	0_Bacteria;1_Actinobacteria;2_Actinobacteria;3_Corynebacteriales;4_Nocardiaceae;5_Gordonia	0.99915	1b1bc8e766d6c2bdfb3f591a2b8ea96c	AGGATTAGATACCCTGGTAGTCCACGCCGTAAACGGTGGGTACTAGGTGTGGGGCTCATTTCACGAGTTCCGTGCCGTAGCTAACGCATTAAGTACCCCGCCTGGGGAGTACGGCCGCAAGGCTAAAACTCAAAGGAATTGACGGGGGCCCGCACAAGCGGCGGAGCATGTGGATTAATTCGATGCAACGCGAAGAACCTTACCTGGGTTTGACATACACCAGACGCGGCTAGAGATAGTCGTTC
ASV291	0	0	0	0	0	0	0	2	0	0	0	0	0	0	0	0	2	0_Bacteria;1_Proteobacteria;2_Alphaproteobacteria;3_Sphingomonadales;4_Sphingomonadaceae;5_Porphyrobacter	0.915814	9935148636f7dccd906f64060e90da80	AGGATTAGATACCCTGGTAGTCCACGCCGTAAACGATGATAACTAGCTGTCCGGGTTCATGGAACTTGGGTGGCGCAGCTAACGCATTAAGTTATCCGCCTGGGGAGTACGGTCGCAAGATTAAAACTCAAAGGAATTGACGGGGGCCTGCACAAGCGGTGGAGCATGTGGTTTAATTCGAAGCAACGCGCAGAACCTTACCAGCCTTTGACATCCTAGGACGACTTCTGGAGACAGATTTCTTC
ASV292	0	0	0	0	0	0	0	2	0	0	0	0	0	0	0	0	2	0_Bacteria;1_Proteobacteria;2_Gammaproteobacteria;3_Betaproteobacteriales;4_Burkholderiaceae	0.999933	232c57ab9c754db40602e1b34dec1936	AGGATTAGATACCCTGGTAGTCCACGCCCTAAACGATGCCAACTGGTTGTTGGGAGGGTTTCTTCTCAGTAACGTAGCTAACGCGTGAAGTTGACCGCCTGGGGAGTACGGCCGCAAGGTTGAAACTCAAAGGAATTGACGGGGACCCGCACAAGCGGTGGATGATGTGGTTTAATTCGATGCAACGCGAAAAACCTTACCTACCCTTGACATGCCAGGAATCCTGAAGAGATTTGGGAGTGCTC
ASV293	0	0	0	0	0	0	0	0	2	0	0	0	0	0	0	0	2	0_Bacteria;1_Actinobacteria;2_Actinobacteria;3_Corynebacteriales;4_Corynebacteriaceae;5_Corynebacterium 1;6_Corynebacterium amycolatum	0.965634	3af6bd621ea8b2903b6d8679ae9d8a82	AGGATTAGATACCCTGGTAGTCCATGCCGTAAACGGTGGGCGCTAGGTGTGGGTTTCCTTCCACGGGATCCGTGCCGTAGCTAACGCATTAAGCGCCCCGCCTGGGGAGTACGGCCGCAAGGCTAAAACTCAAAGGAATTGACGGGGGCCCGCACAAGCGGCGGAGCATGTGGATTAATTCGATGCAACGCGAAGAACCTTACCTGGGCTTGACATATACAAGATCGCGCCAGAGATGGTGTTTC
ASV294	0	0	0	0	0	0	0	0	0	2	0	0	0	0	0	0	2	0_Bacteria;1_Proteobacteria;2_Deltaproteobacteria	0.827757	1a16f2d5a9d8bfded11c987088114cae	AGGATTAGATACCCTGGTAGTCCACGCTGTAAACGATGGGTACTAGGTGTCGGCCCTTTATGGGTCGGTGCCGCAGCTAACGCATTAAGTACCCCGCCTGGGAAGTACGGTCGCAAGGCTGAAACTCAAAGAAATTGACGGGGGCCCGCACAAGCGGTGGAGTATGTGGTTCAATTCGACGCAACGCGAACAACCTTACCTGGACTTGACATCCTGAGAATCCTTTAGAAATAAGGGAGTGCCCT
ASV295	0	0	0	0	0	0	0	0	0	2	0	0	0	0	0	0	2	0_Bacteria;1_Proteobacteria;2_Gammaproteobacteria;3_Pseudomonadales;4_Pseudomonadaceae;5_Pseudomonas	0.957117	bc74807757868134e91a911e859c9be4	AGGATTAGATACCCTGGTAGTCCACGCCGTAAACTATGAGAGCCAGACGTCGGGCAGCATGCTGTTCGGTGTCGCAGTTAACGCATTGAGCTCTCCGCCTGGGGAGTACGGCCGCAAGGTTAAAACTCAAAGGAATTGACGGGGGCCCGCACAAGCGGTGGAGCATGTGGTTTAATTCGAAGCAACGCGAAGAACCTTACCAGGCCTTGACATGCAGAGAACTTTCCAGAGATGGATTGGTGCCT
ASV296	0	0	0	0	0	0	0	0	0	0	2	0	0	0	0	0	2	0_Bacteria;1_Proteobacteria;2_Deltaproteobacteria;3_NB1-j	0.998365	5bad10f55cc327801cbd00a5c8764ac0	AGGATTAGATACCCTGGTAGTCCACGCCGTAAACGTTGGGTGCTAGGCGTCGGGGGTATTGACCCCTTCGGTGCCGAAGCTAACGCATTAAGCACCCCGCCTGGGGAGTACGGTCGCAAGACTAAAACTCAAAGGAATTGACGGGGGCCCGCACAAGCGGTGGAGCATGTGGTTTAATTCGAAGCAACGCGCAGAACCTTACCTGGGTTTGACATCTGGAGAATTCCCTGGAAACAGGGAAGTGC
ASV297	0	0	0	0	0	0	0	0	0	0	2	0	0	0	0	0	2	0_Bacteria;1_Proteobacteria;2_Gammaproteobacteria;3_Betaproteobacteriales;4_Burkholderiaceae;5_Pigmentiphaga	0.961544	248a08f7ebe0365daf9c32099a790cc7	AGGATTAGATACCCTGGTAGTCCACGCCCTAAACGATGTCAACTAGCTGTCGGGGTCTTCGGACTTTGGTAGCGCAGCTAACGCGTGAAGTTGACCGCCTGGGGAGTACGGTCGCAAGATTAAAACTCAAAGGAATTGACGGGGACCCGCACAAGCGGTGGATGATGTGGATTAATTCGATGCAACGCGAAAAACCTTACCTACCCTTGACATGTCTGGAATCCCGAAGAGATTTGGGAGTGCTC
ASV298	0	0	2	0	0	0	0	0	0	0	0	0	0	0	0	0	2	0_Bacteria;1_Proteobacteria;2_Alphaproteobacteria;3_Rhizobiales;4_Stappiaceae;5_Stappia	0.998254	64340e993811b81c8bef0cbd472e73a8	AGGATTAGATACCCTGGTAGTCCACGCCGTAAACGATGGAAGCTAGCTGTCAGGTAGCATGCTATTTGGTGGCGCAGCTAACGCATTAAGCTTCCCGCCTGGGGAGTACGGTCGCAAGATTAAAACTCAAAGGAATTGACGGGGGCCCGCACAAGCGGTGGAGCATGTGGTTTAATTCGAAGCAACGCGCAGAACCTTACCAGCCCTTGACATGTCCGGCACACGATAGAGATGTCGTTTTCCCT
ASV299	0	0	2	0	0	0	0	0	0	0	0	0	0	0	0	0	2	0_Bacteria;1_Proteobacteria;2_Gammaproteobacteria;3_Betaproteobacteriales;4_Burkholderiaceae	1	0e1d96e3eef73c89742d6d5a1853c833	AGGATTAGATACCCTGGTAGTCCACGCCCTAAACGATGTCAATTGGTTGTTGGGTCTTAACTGACTCAGTAACGAAGCTAACGCGTGAAGTTGACCGCCTGGGGAGTACGGCCGCAAGGTTGAAACTCAAAGGAATTGACGGGGACCCGCACAAGCGGTGGATGATGTGGTTTAATTCGATGCAACGCGAAAAACCTTACCCACCTTTGACATGTACGGAATCCTTTAGAGATAGAGGAGTGCTC
ASV300	0	0	2	0	0	0	0	0	0	0	0	0	0	0	0	0	2	0_Bacteria;1_Proteobacteria;2_Gammaproteobacteria;3_Pseudomonadales;4_Moraxellaceae;5_Acinetobacter	0.985704	946248937c4ae489613891ffcf454ad4	AGGATTAGATACCCTGGTAGTCCACGCCCTAAACGGTGTCTACTAGTTGTCGGGTTTTAATTAACTTGGTAACGCAGCTAACGCGTGAAGTTGACCGCCTGGGGAGTACGGTCGCAAGACTAAAACTCAAATGAATTGACGGGGGCCCGCACAAGCGGTGGAGCATGTGGTTTAATTCGATGCAACGCGAAGAACCTTACCTGGTCTTGACATAGTAAGAACTTTCCAGAGATGGATTGGTGCCT
ASV301	0	0	0	2	0	0	0	0	0	0	0	0	0	0	0	0	2	0_Bacteria;1_Bacteroidetes;2_Bacteroidia;3_Flavobacteriales;4_Flavobacteriaceae;5_Muriicola;6_Muriicola marianensis	0.73051	4e6ccebc18a522f2b1e0558dbb6d6e96	AGGATTAGATACCCTGGTAGTCCACGCCGTAAACGATGGATACTAGCTGTCGGGTTTTCGGACTCGGCGGCCAAGCGAAAGTGATAAGTATCCCACCTGGGGAGTACGTTCGCAAGAATGAAACTCAAAGGAATTGACGGGGGCCCGCACAAGCGGTGGAGCATGTGGTTTAATTCGATGATACGCGAGGAACCTTACCAGGGCTTAAATGCAGAATGACAGGTTTAGAGATAGACTTTTCTTCG
ASV302	0	0	0	0	2	0	0	0	0	0	0	0	0	0	0	0	2	0_Bacteria;1_Proteobacteria;2_Gammaproteobacteria;3_Betaproteobacteriales;4_Burkholderiaceae;5_Burkholderia-Caballeronia-Paraburkholderia	0.999844	803455a06a67909321e1c8fdb1272b16	AGGATTAGATACCCTGGTAGTCCACGCCCTAAACGATGTCAACTAGTTGTCGGGTCTTCATTGACTTGGTAACGTAGCTAACGCGTGAAGTTGACCGCCTGGGGAGTACGGTCGCAAGATTAAAACTCAAAGGAATTGACGGGGACCCGCACAAGCGGTGGATGATGTGGATTAATTCGATGCAACGCGAAAAACCTTACCTACCCTTGACATGTATGGAATCCTGCTGAGAGGTGGGAGTGCCC
ASV303	0	0	0	0	0	2	0	0	0	0	0	0	0	0	0	0	2	0_Bacteria;1_Bacteroidetes;2_Bacteroidia;3_Chitinophagales;4_Chitinophagaceae	0.999998	0d3309e91e932832526ba2c2d89dd0b4	AGGATTAGATACCCTGGTAGTCCACGCCCTAAACGATGGATACTCGACATACGCGATACACTGTGTGTGTCTGAGCGAAAGCATTAAGTATCCCACCTGGGAAGTACGTCCGCAAGGATGAAACTCAAAGGAATTGGCGGGGGTCCGCACAAGCGGTGGAGCATGTGGTTTAATTCGATGATACGCGAGGAACCTTACCTGGGCTAGAATGCTGGGGGAATATAGGTGAAAGCTTATAGCGTAGC

## Sheet: S3 - SIA results
Table S3. Detailed stable isotope values of Cassiopea xamachana and its associated Symbiodiniaceae in symbiotic-light (SymL), symbiotic-dark (SymD), aposymbiotic-light (ApoL) treatments and upon heterotrophic feeding.
Experiment	Fraction	Incubation	Treatment	Sample_ID	number of measurements	d13C	d15N	AP13C	AP15N	%C (drymass)	%N (drymass)	C:N
Pulse-Chase	Algal	None/Control	Sym	SymControl1	2	-22.4	5.3	1.0812	0.3682	47.4	8.3	5.7
Pulse-Chase	Algal	None/Control	Sym	SymControl2	2	-23.9	4.4	1.0795	0.3679	48.5	8.1	6
Pulse-Chase	Algal	None/Control	Sym	SymControl3	2	-23.3	5	1.0802	0.3681	48.2	7.4	6.6
Pulse-Chase	Algal	None/Control	Sym	SymControl4	2	-22.3	4.8	1.0813	0.3681	26.9	4.7	5.7
Pulse-Chase	Algal	None/Control	Sym	SymControl5	2	-23.4	4.7	1.0801	0.368	50.8	8.6	5.9
Pulse-Chase	Host	None/Control	Sym	SymControl1	2	-20.8	5.2	1.0829	0.3682	3.4	0.6	5.7
Pulse-Chase	Host	None/Control	Sym	SymControl2	2	-22.4	4.5	1.0812	0.3679	3.1	0.5	5.9
Pulse-Chase	Host	None/Control	Sym	SymControl3	2	-21.6	3.8	1.082	0.3677	3.5	0.6	6.2
Pulse-Chase	Host	None/Control	Sym	SymControl4	2	-21.7	5	1.0819	0.3681	3.6	0.6	6.4
Pulse-Chase	Host	None/Control	Sym	SymControl5	2	-22.9	4.7	1.0806	0.368	4.9	0.8	6.2
Pulse-Chase	Host	None/Control	Apo	ApoControl1	2	-21.9	5	1.0817	0.3681	9.1	1.5	6
Pulse-Chase	Host	None/Control	Apo	ApoControl2	2	-19.7	5.5	1.0841	0.3683	3.6	0.7	4.9
Pulse-Chase	Host	None/Control	Apo	ApoControl3	2	-20.4	5.1	1.0833	0.3682	3.3	0.6	5
Pulse-Chase	Host	None/Control	Apo	ApoControl4	2	-20.6	5	1.0831	0.3681	5.1	1	5.1
Pulse-Chase	Host	None/Control	Apo	ApoControl5	2	-19.6	5.5	1.0842	0.3683	3.3	0.6	5.2
Pulse-Chase	Algal	Pul	SymL	SymLPul1	2	1476.2	10.8	2.6939	0.3702	48.4	7.8	6.2
Pulse-Chase	Algal	Pul	SymL	SymLPul2	2	1393.5	11.1	2.6062	0.3704	49.6	7.5	6.6
Pulse-Chase	Algal	Pul	SymL	SymLPul3	2	1552.3	11.2	2.7744	0.3704	49.4	8	6.1
Pulse-Chase	Algal	Pul	SymL	SymLPul4	2	1734.7	11.2	2.9667	0.3704	50.6	7.4	6.8
Pulse-Chase	Algal	Pul	SymL	SymLPul5	2	1359.9	11	2.5706	0.3703	49.2	7	7
Pulse-Chase	Host	Pul	SymL	SymLPul1	2	688.8	1106.6	1.8531	0.7685	2.8	0.5	5.5
Pulse-Chase	Host	Pul	SymL	SymLPul2	2	617.8	1470.3	1.7766	0.9	2.5	0.4	5.9
Pulse-Chase	Host	Pul	SymL	SymLPul3	2	592.9	1042.6	1.7497	0.7454	3.7	0.7	5.7
Pulse-Chase	Host	Pul	SymL	SymLPul4	2	407.4	763.3	1.5491	0.6441	5.4	0.9	6.1
Pulse-Chase	Host	Pul	SymL	SymLPul5	2	347.4	1037.2	1.4841	0.7434	3.5	0.6	5.8
Pulse-Chase	Algal	Pul	SymD	SymDPul1	1	-14.8	8.1	1.0895	0.3693	41.6	6.2	6.7
Pulse-Chase	Algal	Pul	SymD	SymDPul2	2	-13.3	7.6	1.0911	0.3691	48.1	8.3	5.8
Pulse-Chase	Algal	Pul	SymD	SymDPul3	2	-14.2	7.4	1.0901	0.369	49.5	8.6	5.7
Pulse-Chase	Algal	Pul	SymD	SymDPul4	2	-14.2	8	1.0901	0.3692	47.4	8.3	5.7
Pulse-Chase	Algal	Pul	SymD	SymDPul5	2	-13	8.4	1.0914	0.3694	49.3	8	6.1
Pulse-Chase	Host	Pul	SymD	SymDPul1	2	17.8	1267.7	1.1251	0.8268	1.4	0.3	4.7
Pulse-Chase	Host	Pul	SymD	SymDPul2	2	-3.8	1072	1.1015	0.756	2.1	0.4	4.8
Pulse-Chase	Host	Pul	SymD	SymDPul3	2	0.2	1185.3	1.1059	0.797	2.2	0.4	4.9
Pulse-Chase	Host	Pul	SymD	SymDPul4	2	-10.5	1038.5	1.0942	0.7439	2	0.4	5.4
Pulse-Chase	Host	Pul	SymD	SymDPul5	2	4	907.9	1.11	0.6966	3.1	0.6	5.4
Pulse-Chase	Host	Pul	ApoL	ApoLPul1	2	-6.5	1157	1.0986	0.7868	1.9	0.4	5.4
Pulse-Chase	Host	Pul	ApoL	ApoLPul2	2	-14.9	1105.5	1.0894	0.7681	2.3	0.4	5.5
Pulse-Chase	Host	Pul	ApoL	ApoLPul3	2	-6.3	1350	1.0988	0.8566	1.7	0.3	5.7
Pulse-Chase	Host	Pul	ApoL	ApoLPul4	2	-17.5	1106.3	1.0865	0.7684	2.4	0.4	5.5
Pulse-Chase	Host	Pul	ApoL	ApoLPul5	2	-8.2	1206.6	1.0967	0.8047	1.9	0.4	5.2
Pulse-Chase	Algal	Ch.3h	SymL	SymLCh.3h1	2	1526.4	14.1	2.747	0.3714	48.1	7.4	6.5
Pulse-Chase	Algal	Ch.3h	SymL	SymLCh.3h2	2	2099.9	15.2	3.3497	0.3719	49.3	7.7	6.4
Pulse-Chase	Algal	Ch.3h	SymL	SymLCh.3h3	2	2001	14.6	3.2463	0.3716	47	7	6.7
Pulse-Chase	Algal	Ch.3h	SymL	SymLCh.3h4	2	1793.7	13.9	3.0288	0.3714	49	7.3	6.7
Pulse-Chase	Algal	Ch.3h	SymL	SymLCh.3h5	2	1904.9	14.6	3.1456	0.3716	49.3	6.8	7.2
Pulse-Chase	Host	Ch.3h	SymL	SymLCh.3h1	2	533	116	1.685	0.4086	3.3	0.6	5.7
Pulse-Chase	Host	Ch.3h	SymL	SymLCh.3h2	2	543.4	85.5	1.6963	0.3975	3.5	0.6	5.7
Pulse-Chase	Host	Ch.3h	SymL	SymLCh.3h3	2	1036.1	95.8	2.2257	0.4013	3	0.5	5.7
Pulse-Chase	Host	Ch.3h	SymL	SymLCh.3h4	2	493.1	157.7	1.6419	0.4238	3.7	0.6	6.5
Pulse-Chase	Host	Ch.3h	SymL	SymLCh.3h5	2	1011.1	56.8	2.199	0.387	4.8	0.8	6.1
Pulse-Chase	Algal	Ch.3h	SymD	SymDCh.3h1	2	-11.6	8.8	1.093	0.3695	49	8.2	6
Pulse-Chase	Algal	Ch.3h	SymD	SymDCh.3h2	2	-12.3	8.2	1.0922	0.3693	47.6	8.2	5.8
Pulse-Chase	Algal	Ch.3h	SymD	SymDCh.3h3	2	-14.3	6.3	1.09	0.3686	48.5	9	5.4
Pulse-Chase	Algal	Ch.3h	SymD	SymDCh.3h4	2	-11.8	8.4	1.0928	0.3694	48.6	8.1	6
Pulse-Chase	Algal	Ch.3h	SymD	SymDCh.3h5	2	-4.8	12.2	1.1004	0.3708	51.5	8.2	6.3
Pulse-Chase	Host	Ch.3h	SymD	SymDCh.3h1	2	-13.2	138	1.0912	0.4166	2.2	0.4	5
Pulse-Chase	Host	Ch.3h	SymD	SymDCh.3h2	2	-15.4	85.9	1.0888	0.3976	3.6	0.6	5.5
Pulse-Chase	Host	Ch.3h	SymD	SymDCh.3h3	2	-15.3	120.2	1.0889	0.4102	4	0.8	4.9
Pulse-Chase	Host	Ch.3h	SymD	SymDCh.3h4	2	-13.7	95.2	1.0907	0.401	3.4	0.7	5.1
Pulse-Chase	Host	Ch.3h	SymD	SymDCh.3h5	2	-12.1	86.8	1.0924	0.398	4.3	0.8	5.3
Pulse-Chase	Host	Ch.3h	ApoL	ApoLCh.3h1	2	-17.5	45.4	1.0865	0.3829	4.7	0.9	5.1
Pulse-Chase	Host	Ch.3h	ApoL	ApoLCh.3h2	2	-16.4	87.6	1.0877	0.3983	3.7	0.6	5.7
Pulse-Chase	Host	Ch.3h	ApoL	ApoLCh.3h3	2	-17.6	51	1.0864	0.3849	3.8	0.7	5.6
Pulse-Chase	Host	Ch.3h	ApoL	ApoLCh.3h4	2	-17.4	33.3	1.0866	0.3785	3.7	0.6	5.9
Pulse-Chase	Host	Ch.3h	ApoL	ApoLCh.3h5	2	-17.4	67.5	1.0866	0.3909	4.6	0.8	5.8
Pulse-Chase	Algal	Ch.6h	SymL	SymLCh.6h1	2	1653.9	14.9	2.8816	0.3717	48.3	6.9	7
Pulse-Chase	Algal	Ch.6h	SymL	SymLCh.6h2	2	1913.7	15.3	3.1548	0.3719	46.6	6	7.7
Pulse-Chase	Algal	Ch.6h	SymL	SymLCh.6h3	1	1811	13.5	3.047	0.3712	47.7	6.9	6.9
Pulse-Chase	Algal	Ch.6h	SymL	SymLCh.6h4	2	1750.7	14.2	2.9836	0.3715	45.6	6.6	6.9
Pulse-Chase	Algal	Ch.6h	SymL	SymLCh.6h5	2	1490.8	15.7	2.7093	0.372	49.5	6.6	7.5
Pulse-Chase	Host	Ch.6h	SymL	SymLCh.6h1	2	378.4	35.8	1.5177	0.3794	3.6	0.7	5.1
Pulse-Chase	Host	Ch.6h	SymL	SymLCh.6h2	2	765.6	38	1.9358	0.3802	5	0.8	6
Pulse-Chase	Host	Ch.6h	SymL	SymLCh.6h3	2	490.5	19.3	1.6391	0.3733	4.8	0.8	6.2
Pulse-Chase	Host	Ch.6h	SymL	SymLCh.6h4	2	533.8	34.9	1.6859	0.379	4.5	0.8	5.7
Pulse-Chase	Host	Ch.6h	SymL	SymLCh.6h5	2	443.5	33.9	1.5882	0.3787	3.7	0.6	6
Pulse-Chase	Algal	Ch.6h	SymD	SymDCh.6h1	2	-12.8	7.5	1.0917	0.369	41.9	7.7	5.4
Pulse-Chase	Algal	Ch.6h	SymD	SymDCh.6h2	2	-10.4	8.9	1.0943	0.3696	47.3	8.4	5.7
Pulse-Chase	Algal	Ch.6h	SymD	SymDCh.6h3	2	-11.8	8.8	1.0928	0.3695	43.5	7.9	5.5
Pulse-Chase	Algal	Ch.6h	SymD	SymDCh.6h4	2	-10.2	10.8	1.0945	0.3702	49	8.1	6
Pulse-Chase	Algal	Ch.6h	SymD	SymDCh.6h5	1	-10.6	9.2	1.0941	0.3697	47.4	8.1	5.8
Pulse-Chase	Host	Ch.6h	SymD	SymDCh.6h1	2	-16.4	22.8	1.0877	0.3746	5.2	0.9	6
Pulse-Chase	Host	Ch.6h	SymD	SymDCh.6h2	2	-15.4	25.6	1.0888	0.3756	4.5	0.8	5.7
Pulse-Chase	Host	Ch.6h	SymD	SymDCh.6h3	2	-15.8	44.7	1.0884	0.3826	3.4	0.6	5.6
Pulse-Chase	Host	Ch.6h	SymD	SymDCh.6h4	2	-16.8	37	1.0873	0.3798	4.9	0.8	6.2
Pulse-Chase	Host	Ch.6h	SymD	SymDCh.6h5	2	-15	27.5	1.0893	0.3763	3.9	0.7	5.8
Pulse-Chase	Host	Ch.6h	ApoL	ApoLCh.6h1	2	-17.4	18.4	1.0866	0.373	3.5	0.6	5.4
Pulse-Chase	Host	Ch.6h	ApoL	ApoLCh.6h2	2	-18.7	16	1.0852	0.3721	4	0.7	6.1
Pulse-Chase	Host	Ch.6h	ApoL	ApoLCh.6h3	2	-16.9	13.7	1.0872	0.3713	3.4	0.6	5.6
Pulse-Chase	Host	Ch.6h	ApoL	ApoLCh.6h4	2	-17.1	16.6	1.087	0.3724	3.5	0.7	5.2
Pulse-Chase	Host	Ch.6h	ApoL	ApoLCh.6h5	2	-17.7	12.4	1.0863	0.3708	3.9	0.8	5.2
Heterotrophy	Host	5-6 h	supplied with 24h enriched Artemia salina	24h_1	1	27.8	248.1	1.136	0.4568	5.05	0.7	7.21
Heterotrophy	Host	5-6 h	supplied with 24h enriched Artemia salina	24h_2	1	27.4	259	1.1356	0.4607	5.13	0.75	6.84
Heterotrophy	Host	5-6 h	supplied with 48h enriched Artemia salina	48h_1	1	86.3	645.4	1.1999	0.6013	5.21	0.75	6.95
Heterotrophy	Host	5-6 h	supplied with 48h enriched Artemia salina	48h_2	1	56.8	603.2	1.1677	0.586	4.03	0.58	6.95
Heterotrophy	Algal	5-6 h	supplied with 24h enriched Artemia salina	24h_1	1	-5.5	164.3	1.0996	0.4262	51	5.72	8.92
Heterotrophy	Algal	5-6 h	supplied with 24h enriched Artemia salina	24h_2	1	-5	194.8	1.1002	0.4373	49.06	6.39	7.68
Heterotrophy	Algal	5-6 h	supplied with 48h enriched Artemia salina	48h_1	1	17.9	445.9	1.1252	0.5288	64.41	8.62	7.47
Heterotrophy	Algal	5-6 h	supplied with 48h enriched Artemia salina	48h_2	1	12.1	436.9	1.1189	0.5255	51.33	6.16	8.33

## Sheet: S4 - SIA statistics
Table S4. Stable isotope analysis enrichment statistics.
S4a. Results of pairwise Welch two-sample t-test between samples ("Incubated") and respective control group ("Control") of AP13C and AP15N with Holm correction for multiple comprarisons.
Data	Incubated	Control	t	df	puncorrected	pHolm
AP13C	SymL_Pul_Host	Sym_Host	8.5124	4.0003	0.0005	0.0031	**
AP13C	SymD_Pul_Host	Sym_Host	4.9593	4.0491	0.0037	0.0075	**
AP13C	ApoL_Pul_Host	Apo_Host	4.1605	4.271	0.0062	0.0075	**
AP13C	SymL_Pul_Algal	Sym_Algal	23.2464	4.0002	0	0.0001	***
AP13C	SymD_Pul_Algal	Sym_Algal	20.2789	7.9966	0	0	***
AP13C	SymL_Ch.3h_Host	Sym_Host	6.1127	4.0001	0.0018	0.0054	**
AP13C	SymD_Ch.3h_Host	Sym_Host	10.875	6.4479	0	0.0001	***
AP13C	ApoL_Ch.3h_Host	Apo_Host	6.6718	5.9412	0.0003	0.0023	**
AP13C	SymL_Ch.3h_Algal	Sym_Algal	19.4912	4.0001	0	0.0002	***
AP13C	SymD_Ch.3h_Algal	Sym_Algal	7.3615	4.305	0.0007	0.0031	**
AP13C	SymL_Ch.6h_Host	Sym_Host	8.2972	4.0003	0.0006	0.0031	**
AP13C	SymD_Ch.6h_Host	Sym_Host	12.1722	7.9063	0	0	***
AP13C	ApoL_Ch.6h_Host	Apo_Host	5.4926	7.322	0.0004	0.0027	**
AP13C	SymL_Ch.6h_Algal	Sym_Algal	24.7284	4.0002	0	0.0001	***
AP13C	SymD_Ch.6h_Algal	Sym_Algal	20.459	6.8279	0	0	***
AP15N	SymL_Pul_Host	Sym_Host	9.5721	4	0.0003	0.0027	**
AP15N	SymD_Pul_Host	Sym_Host	17.6746	4.0001	0	0.0003	***
AP15N	ApoL_Pul_Host	Apo_Host	26.1671	4.0001	0	0.0001	***
AP15N	SymL_Pul_Algal	Sym_Algal	35.1812	7.5708	0	0	***
AP15N	SymD_Pul_Algal	Sym_Algal	13.0767	7.2746	0	0	***
AP15N	SymL_Ch.3h_Host	Sym_Host	5.8184	4.0016	0.0022	0.0065	**
AP15N	SymD_Ch.3h_Host	Sym_Host	9.7911	4.0042	0.0003	0.0027	**
AP15N	ApoL_Ch.3h_Host	Apo_Host	5.4978	4.0014	0.0027	0.0065	**
AP15N	SymL_Ch.3h_Algal	Sym_Algal	33.5619	6.2597	0	0	***
AP15N	SymD_Ch.3h_Algal	Sym_Algal	4.0493	4.1632	0.0071	0.0071	**
AP15N	SymL_Ch.6h_Host	Sym_Host	8.2171	4.0391	0.0006	0.0029	**
AP15N	SymD_Ch.6h_Host	Sym_Host	6.5688	4.0267	0.0014	0.0054	**
AP15N	ApoL_Ch.6h_Host	Apo_Host	9.4366	4.1043	0.0003	0.0027	**
AP15N	SymL_Ch.6h_Algal	Sym_Algal	23.6352	4.9939	0	0	***
AP15N	SymD_Ch.6h_Algal	Sym_Algal	7.7388	4.5594	0.0004	0.0027	**
S4b
H0:	AP13C of SymL is not different between incubations (pulse and chase)
Test:	Nested ANOVA (linear mixed effect model)
	Fixed:	Incubation
	Random:	Fraction
	R code:	nlme:: lme(AP13C ~ Incubation, random = ~1 | Fraction, data, method = "REML")
Results:	Comparison	Value	Std.Error	DF	t-value	PLME
	Pul-Ch3h:	-0.29409	0.0902465	26	-3.25874	0.0031	**
	Pul-Ch6h:	-0.11186	0.0902427	26	-1.23955	0.2262
	Ch3h-Ch6h:	-0.18222	0.0902465	26	-2.01914	0.0539
S4c
H0:	AP15N of the algal fraction (of both SymL and SymD) is not different between incubations (pulse and chases)
Test:	Nested ANOVA (linear mixed effect model)
	Fixed:	Incubation
	Random:	Treatment
	R code:	nlme:: lme(AP15N ~ Incubation, random = ~1 | Treatment, data = alg, method = "REML"
Results:	Comparison	Value	Std.Error	DF	t-value	PLME
	Pul-Ch3h:	-0.00078	0.000204011	26	-3.8233	0.0007	***
	Pul-Ch6h:	0.00086	0.000204011	26	4.2155	0.0003	***
	Ch3h-Ch6h:	8e-05	0.000204011	26	0.3921	0.6982
S4d
H0:	AP15N of the host fraction at pulse (15N uptake) is not different between treatments
Test:	One-way ANOVA
	R code:	aov(data = pul, AP15N ~ Treatment)
Results:	Df	Sum Sq	Mean Sq	F value	PANOVA
	2	0.00406	0.00203	0.497	0.62
S4e
H0:	AP15N of the host fraction at chase (15N loss of turnover) is not different between treatments
Test:	Nested ANOVA (linear mixed effect model)
	Fixed:	Treatment
	Random:	Incubation
	R code:	nlme:: lme(AP15N ~ Treatment, random = ~1 | Incubation, data = cha, method = "REML")
Results:	Comparison	Value	Std.Error	DF	t-value	PLME
	ApoL-SymL:	0.01137	0.00345427	26	3.29158	0.0029	**
	ApoL-SymD:	0.01172	0.00345427	26	3.39291	0.0022	**
	SymL-SymD:	0.00035	0.00345427	26	0.10132	0.9201
S4f
H0:	AP15N of the algal fraction of SymL and of SymD are not different (across all incubations)
Test:	Nested ANOVA (linear mixed effect model)
	Fixed:	Treatment
	Random:	Incubation
	R code:	nlme::lme(AP15N ~ Treatment, random = ~1 | Incubation, data = zzld, method = "REML"
Results:	Comparison	Value	Std.Error	DF	t-value	PLME
	SymL-SymD	0.0017533	0.000166574	26	10.5258	0	***
S4g
H0:	AP13C of the algal fraction of SymD is not different between incubations
Test:	Kruskal-Wallis
	R code:	kruskal.test(AP13C ~ Incubation, data = ad)
	Wilcoxon rank sum exact test (multiple comparison p-adjustment method = "holm")
	R code:	pairwise.wilcox.test(ad$AP13C, ad$Incubation, p.adjust.method = "holm", paired = F)
Results:	chi-squared	df	Pkruskal
	7.1405	2	0.02815
	Comparison	PWilcox
	Pul-Ch3h:	0.143
	Pul-Ch6h:	0.024	*
	Ch3h-Ch6h:	0.548
S4h
H0:	Oxygen evolution rates (positive = Pn, negtive = R) are not different among treatments
Test:	Kruskal-Wallis
	R code:	kruskal.test(Pn_mg ~ Treatment)
	Wilcoxon rank sum exact test
	R code:	pairwise.wilcox.test(Pn_mg, Treatment, p.adjust.method = "holm", paired = F)
Results:	chi-squared	df	Pkruskal
	39.167	2	3.127e-09	***
	Comparison	PWilcox
	SymL-SymD	6.8e-06	***
	SymL-ApoL	6.8e-06	***
	SymD-ApoL	3.9e-08	***

## Sheet: S5 - plankton labelling
Table S5. Stable isotope labelling of Isochrysis galbana and Artemia salina. 13C and 15N enriched Isochrysis galbana algae were employed to label Artemia salina as a heterotrophic food source for C. xamachana.
Organism	n	Labelling through	Labelling time	iACET_cut	sample : iACET	d13C	d15N	AP13C	AP15N	%C (drymass)	%N (drymass)	C:N
Artemia sp	1	-	-	no	-	-19.8	6.35	1.084	0.3686	55.54	8.1	6.86
Artemia sp	1	-	-	no	-	-18.57	5.55	1.0853	0.3683	51.92	9.2	5.64
Isochrysis sp	1	Culture medium	4d	yes	1 : 21	9119.4	53143.6	10.1638	16.6013	71.7	9.8	7.32
Isochrysis sp	1	Culture medium	4d	yes	1 : 33	8215.2	45243.4	9.3405	14.5309	72.24	9.85	7.33
Artemia sp	1	Labelled Isochrysis (4d)	24h	yes	1 : 4	1961.8	5192.1	3.2052	2.2259	65.74	9.94	6.61
Artemia sp	1	Labelled Isochrysis (4d)	24h	yes	1 : 3	2040.2	5353.9	3.2873	2.2827	63.8	9.89	6.45
Artemia sp	1	Labelled Isochrysis (4d)	48h	yes	1 : 11	2466.2	6369.5	3.7307	2.6379	68.84	10.03	6.86
Artemia sp	1	Labelled Isochrysis (4d)	48h	yes	1 : 7	2954.4	7304.6	4.2339	2.9627	67.9	9.84	6.9

## Sheet: S6 - OTU abundance table
Table S6. OTU abundance table detailing OTU numbers over samples, including taxonomy and representative sequences. Number of OTUs 697, of which 9 are contaminants (marked with *), core microbiome members in bold, 'symbiome' members underlined for symbiotic samples and 'apobiome' members underlined for aposymbiotic samples.
	Control	ApoLPul1	ApoLPul2	ApoLPul3	ApoLPul4	ApoLPul5	SymDPul1	SymDPul2	SymDPul3	SymDPul4	SymDPul5	SymLPul1	SymLPul2	SymLPul3	SymLPul4	SymLPul5	total number	Taxonomy	Representative Sequence
Otu001	40	9141	10057	8149	7041	11666	7472	9855	7264	8059	8370	6517	7606	6577	9484	7635	124933	Bacteria(100);Proteobacteria(100);Gammaproteobacteria(100);Pseudomonadales(100);Moraxellaceae(100);Acinetobacter(100);	GGATTAGATACCCTGGTAGTCCATGCCGTAAACGATGTCTACTAGCCGTTGGGGCCTTTGAGGCTTTAGTGGCGCAGCTAACGCGATAAGTAGACCGCCTGGGGAGTACGGTCGCAAGACTAAAACTCAAATGAATTGACGGGGGCCCGCACAAGCGGTGGAGCATGTGGTTTAATTCGATGCAACGCGAAGAACCTTACCTGGTCTTGACATAGTAAGAACTTTCCAGAGATGGATTGGTGCCTTCGGGAACTTACATACAGGTGCTGCATGGCTGTCGTCAGCTCGTGCC
Otu002	15	2842	2965	1302	2330	3315	2736	3495	2762	2709	3047	2633	2565	2333	3166	2894	41109	Bacteria(100);Proteobacteria(100);Gammaproteobacteria(100);Pseudomonadales(100);Pseudomonadaceae(100);Pseudomonas(100);	GGATTAGATACCCTGGTAGTCCACGCCGTAAACGATGTCAACTAGCCGTTGGAATCCTTGAGATTTTAGTGGCGCAGCTAACGCATTAAGTTGACCGCCTGGGGAGTACGGCCGCAAGGTTAAAACTCAAATGAATTGACGGGGGCCCGCACAAGCGGTGGAGCATGTGGTTTAATTCGAAGCAACGCGAAGAACCTTACCAGGCCTTGACATGCAGAGAACTTTCCAGAGATGGATTGGTGCCTTCGGGAACTCTGACACAGGTGCTGCATGGCTGTCGTCAGCTCGTGCC
Otu003	0	518	636	285	576	468	611	771	572	606	664	523	652	548	684	629	8743	Bacteria(100);Proteobacteria(100);Gammaproteobacteria(100);Pseudomonadales(100);Pseudomonadaceae(100);Pseudomonas(100);	GGATTAGATACCCTGGTAGTCCACGCCGTAAACGATGTCAACTAGCCGTTGGGAGCCTTGAGCTCTTAGTGGCGCAGCTAACGCATTAAGTTGACCGCCTGGGGAGTACGGCCGCAAGGTTAAAACTCAAATGAATTGACGGGGGCCCGCACAAGCGGTGGAGCATGTGGTTTAATTCGAAGCAACGCGAAGAACCTTACCAGGCCTTGACATCCAATGAACTTTCCAGAGATGGATTGGTGCCTTCGGGAACATTGAGACAGGTGCTGCATGGCTGTCGTCAGCTCGTGCC
Otu004	3	410	389	388	218	347	220	354	279	215	249	211	246	220	286	240	4275	Bacteria(100);Proteobacteria(100);Gammaproteobacteria(100);Burkholderiales(100);Oxalobacteraceae(100);Massilia(100);	GGATTAGATACCCTGGTAGTCCACGCCCTAAACGATGTCTACTAGTTGTCGGGTTTTAATTAACTTGGTAACGCAGCTAACGCGTGAAGTAGACCGCCTGGGGAGTACGGTCGCAAGATTAAAACTCAAAGGAATTGACGGGGACCCGCACAAGCGGTGGATGATGTGGATTAATTCGATGCAACGCGAAAAACCTTACCTACCCTTGACATGTCAGGAAGACCGAAGAGATTTGGTTGTGCCCGAAAGGGAACCTGAACACAGGTGCTGCATGGCTGTCGTCAGCTCGTGCC
Otu005	1	304	237	121	204	190	206	269	221	266	282	193	258	238	281	201	3472	Bacteria(100);Proteobacteria(100);Gammaproteobacteria(100);Pseudomonadales(100);Moraxellaceae(100);Acinetobacter(100);	GGATTAGATACCCTGGTAGTCCATGCCGTAAACGATGTCTACTAGCCGTTGGGGCCTTTGAGGCTTTAGTGGCGCAGCTAACGCGATAAGTAGACCGCCTGGGGAGTACGGTCGCAAGACTAAAACTCAAATGAATTGACGGGGGCCCGCACAAGCGGTGGAGCATGTGGTTTAATTCGATGCAACGCGAAGAACCTTACCTGGCCTTGACATACTAGAAACTTTCCAGAGATGGATTGGTGCCTTCGGGAATCTAGATACAGGTGCTGCATGGCTGTCGTCAGCTCGTGCC
Otu006	0	83	79	63	44	144	52	75	46	60	59	58	59	50	59	65	996	Bacteria(100);Proteobacteria(100);Gammaproteobacteria(100);Burkholderiales(100);Oxalobacteraceae(100);Massilia(100);	GGATTAGATACCCTGGTAGTCCACGCCCTAAACGATGTCTACTAGTTGTCGGGTTTTAATTAACTTGGTAACGCAGCTAACGCGTGAAGTAGACCGCCTGGGGAGTACGGTCGCAAGATTAAAACTCAAAGGAATTGACGGGGACCCGCACAAGCGGTGGATGATGTGGATTAATTCGATGCAACGCGAAAAACCTTACCTACCCTTGACATGTCAGGAATGCCGAAGAGATTTGGCAGTGCCCGAAAGGGAACCTGAACACAGGTGCTGCATGGCTGTCGTCAGCTCGTGCT
Otu007	0	24	23	127	12	59	24	30	12	29	14	12	17	15	21	15	434	Bacteria(100);Proteobacteria(100);Alphaproteobacteria(100);Caulobacterales(100);Caulobacteraceae(100);Brevundimonas(100);	GGATTAGATACCCTGGTAGTCCACGCCGTAAACGATGATTGCTAGTTGTCGGGATGCATGCATTTCGGTGACGCAGCTAACGCATTAAGCAATCCGCCTGGGGAGTACGGTCGCAAGATTAAAACTCAAAGGAATTGACGGGGGCCCGCACAAGCGGTGGAGCATGTGGTTTAATTCGAAGCAACGCGCAGAACCTTACCACCTTTTGACATGCCTGGACCGCCACGGAGACGTGGCTTTCCCTTCGGGGACTAGGACACAGGTGCTGCATGGCTGTCGTCAGCTCGTGCC
Otu008	2	52	31	65	2	100	4	1	11	9	9	9	5	6	22	5	333	Bacteria(100);Actinobacteriota(100);Actinobacteria(100);Propionibacteriales(100);Propionibacteriaceae(100);Cutibacterium(100);	GGATTAGATACCCTGGTAGTCCACGCTGTAAACGGTGGGTACTAGGTGTGGGGTCCATTCCACGGGTTCCGTGCCGTAGCTAACGCTTTAAGTACCCCGCCTGGGGAGTACGGCCGCAAGGCTAAAACTCAAAGGAATTGACGGGGCCCCGCACAAGCGGCGGAGCATGCGGATTAATTCGATGCAACGCGTAGAACCTTACCTGGGTTTGACATGGATCGGGAGTGCTCAGAGATGGGTGTGCCTCTTTTGGGGTCGGTTCACAGGTGGTGCATGGCTGTCGTCAGCTCGTGCC
Otu009	0	44	65	105	4	67	6	4	2	4	1	3	5	0	3	1	314	Bacteria(100);Proteobacteria(100);Alphaproteobacteria(100);Sphingomonadales(100);Sphingomonadaceae(100);Sphingomonas(100);	GGATTAGATACCCTGGTAGTCCACGCCGTAAACGATGATAACTAGCTGTCGGGGCTCTTAGAGCTTCGGTGGCGCAGCTAACGCATTAAGTTATCCGCCTGGGGAGTACGGCCGCAAGGTTAAAACTCAAATGAATTGACGGGGGCCTGCACAAGCGGTGGAGCATGTGGTTTAATTCGAAGCAACGCGCAGAACCTTACCAGCGTTTGACATGTCCGGACGATTTCGGGAGACCGATCTCTTCCCTTCGGGGACTGGAACACAGGTGCTGCATGGCTGTCGTCAGCTCGTGCC
Otu010	0	11	15	7	20	13	15	16	15	13	17	33	13	16	20	25	249	Bacteria(100);Proteobacteria(100);Alphaproteobacteria(100);Sphingomonadales(100);Sphingomonadaceae(100);Sphingobium(100);	GGATTAGATACCCTGGTAGTCCACGCCGTAAACGATGATAACTAGCTGTCAGGGCACATGGTGTTTTGGTGGCGCAGCTAACGCATTAAGTTATCCGCCTGGGGAGTACGGTCGCAAGATTAAAACTCAAAGGAATTGACGGGGGCCTGCACAAGCGGTGGAGCATGTGGTTTAATTCGAAGCAACGCGCAGAACCTTACCAACGTTTGACATCCCTATCGCGGATCGTGGAGACACTTTCCTTCAGTTCGGCTGGATAGGTGACAGGTGCTGCATGGCTGTCGTCAGCTCGTGCC
Otu011	0	12	34	39	6	23	21	18	17	15	6	9	14	11	12	7	244	Bacteria(100);Proteobacteria(100);Gammaproteobacteria(100);Xanthomonadales(100);Xanthomonadaceae(100);Stenotrophomonas(100);	GGATTAGATACCCTGGTAGTCCACGCCCTAAACGATGCGAACTGGATGTTGGGTGCAATTTGGCACGCAGTATCGAAGCTAACGCGTTAAGTTCGCCGCCTGGGGAGTACGGTCGCAAGACTGAAACTCAAAGGAATTGACGGGGGCCCGCACAAGCGGTGGAGTATGTGGTTTAATTCGATGCAACGCGAAGAACCTTACCTGGCCTTGACATGTCGAGAACTTTCCAGAGATGGATTGGTGCCTTCGGGAACTCGAACACAGGTGCTGCATGGCTGTCGTCAGCTCGTGCC
Otu012	0	10	29	26	6	19	23	11	12	6	5	14	6	9	8	18	202	Bacteria(100);Proteobacteria(100);Gammaproteobacteria(100);Xanthomonadales(100);Xanthomonadaceae(100);Stenotrophomonas(100);	GGATTAGATACCCTGGTAGTCCACGCCCTAAACGATGCGAACTGGATGTTGGGTGCAATTTGGCACGCAGTATCGAAGCTAACGCGTTAAGTTCGCCGCCTGGGGAGTACGGTCGCAAGACTGAAACTCAAAGGAATTGACGGGGGCCCGCACAAGCGGTGGAGTATGTGGTTTAATTCGATGCAACGCGAAGAACCTTACCTGGCCTTGACATGTCGAGAACTTTCCAGAGATGGATTGGTGCCTTCGGGAACTCGAACACAGGTGCTGCATGGCTGTCGTCAGCTCGTGCT
Otu013	0	21	10	11	8	8	20	8	13	16	16	17	13	13	9	13	196	Bacteria(100);Proteobacteria(100);Alphaproteobacteria(100);Sphingomonadales(100);Sphingomonadaceae(100);Sphingobium(100);	GGATTAGATACCCTGGTAGTCCACGCCGTAAACGATGATAACTAGCTGTCAGGGCACATGGTGTTTTGGTGGCGCAGCTAACGCATTAAGTTATCCGCCTGGGGAGTACGGTCGCAAGATTAAAACTCAAAGGAATTGACGGGGGCCTGCACAAGCGGTGGAGCATGTGGTTTAATTCGAAGCAACGCGCAGAACCTTACCAACGTTTGACATCCCTATCGCGGATCGTGGAGACACTTTCCTTCAGTTCGGCTGGATAGGTGACAGGTGCTGCATGGCTGTCGTCAGCTCGTGCT
Otu014	0	5	14	65	0	60	4	12	3	5	7	2	0	6	5	0	188	Bacteria(100);Proteobacteria(100);Gammaproteobacteria(100);Pseudomonadales(100);Moraxellaceae(100);Alkanindiges(100);	GGATTAGATACCCTGGTAGTCCATGCCGTAAACGATGTCAACTAGCCGTTGGGGGATTTGATCCTTTAGTGGCGCAGCTAACGCGATAAGTTGACCGCCTGGGGAGTACGGTCGCAAGACTAAAACTCAAATGAATTGACGGGGGCCCGCACAAGCGGTGGAGCATGTGGTTTAATTCGATGCAACGCGAAGAACCTTACCTGGTCTTGACATAGTGAGAATCCTGCAGAGATGCGGGAGTGCCTTCGGGAATTCACATACAGGTGCTGCATGGCTGTCGTCAGCTCGTGCT
Otu015	0	12	7	6	7	6	12	12	8	13	11	19	9	12	15	11	160	Bacteria(100);Proteobacteria(100);Alphaproteobacteria(100);Sphingomonadales(100);Sphingomonadaceae(100);Sphingobium(100);	GGATTAGATACCCTGGTAGTCCACGCCGTAAACGATGATAACTAGCTGTCAGGGCACATGGTGTTTTGGTGGCGCAGCTAACGCATTAAGTTATCCGCCTGGGGAGTACGGTCGCAAGATTAAAACTCAAAGGAATTGACGGGGGCCTGCACAAGCGGTGGAGCATGTGGTTTAATTCGAAGCAACGCGCAGAACCTTACCAACGTTTGACATCCCTATCGCGGATCGTGGAGACACTTTCCTTCAGTTCGGCTGGATAGGTGACAGGTGCTGCATGGCTGTCGTCAGCTCGTGTC
Otu016	0	9	15	63	2	32	4	3	0	8	0	2	0	1	0	4	143	Bacteria(100);Proteobacteria(100);Gammaproteobacteria(100);Cellvibrionales(100);Cellvibrionaceae(100);Cellvibrio(100);	GGATTAGATACCCTGGTAGTCCACGCCGTAAACGATGTCTACTAGCCGTTGGGAGCCTTGAGCTCTTAGTGGCGCAGCTAACGCACTAAGTAGACCGCCTGGGGAGTACGGTCGCAAGATTAAAACTCAAATGAATTGACGGGGGCCCGCACAAGCGGTGGAGCATGTGGTTTAATTCGACGCAACGCGAAGAACCTTACCAGGTCTTGACATCCTAGAAACTTTCCAGAGATGGATTGGTGCCTTCGGGAATCTAGAGACAGGTGCTGCATGGCTGTCGTCAGCTCGTGCC
Otu017	0	0	0	0	4	0	6	6	8	16	2	51	6	18	15	10	142	Bacteria(100);Proteobacteria(100);Alphaproteobacteria(100);Rhodobacterales(100);Rhodobacteraceae(100);Rhodobacteraceae_unclassified(100);	GGATTAGATACCCTGGTAGTCCACACCGTAAACGATGAATGCCAGTCGTCGGGTAGCATGCTATTCGGTGACACACCTAACGGATTAAGCATTCCGCCTGGGGAGTACGGTCGCAAGATTAAAACTCAAAGGAATTGACGGGGGCCCGCACAAGCGGTGGAGCATGTGGTTTAATTCGAAGCAACGCGCAGAACCTTACCAACCCTTGACATCCTCGGACCGCCAGAGAGATTTGGCTTTCACTTCGGTGACCGAGTGACAGGTGCTGCATGGCTGTCGTCAGCTCGTGCC
Otu018	0	12	0	97	2	7	0	6	0	2	0	0	1	0	1	0	128	Bacteria(100);Firmicutes(100);Bacilli(100);Exiguobacterales(100);Exiguobacteraceae(100);Exiguobacterium(100);	GGATTAGATACCCTGGTAGTCCACGCCGTAAACGATGAGTGCTAGGTGTTGGAGGGTTTCCGCCCTTCAGTGCTGAAGCTAACGCATTAAGCACTCCGCCTGGGGAGTACGGTCGCAAGGCTGAAACTCAAAGGAATTGACGGGGACCCGCACAAGCGGTGGAGCATGTGGTTTAATTCGAAGCAACGCGAAGAACCTTACCAACTCTTGACATCCCCCTGACCGGTACAGAGATGTACCTTCCCCTTCGGGGGCAGGGGTGACAGGTGGTGCATGGTTGTCGTCAGCTCGTGCC
Otu019	0	12	5	9	6	6	5	6	6	14	10	10	6	9	14	10	128	Bacteria(100);Proteobacteria(100);Alphaproteobacteria(100);Sphingomonadales(100);Sphingomonadaceae(100);Sphingobium(100);	GGATTAGATACCCTGGTAGTCCACGCCGTAAACGATGATAACTAGCTGTCAGGGCACATGGTGTTTTGGTGGCGCAGCTAACGCATTAAGTTATCCGCCTGGGGAGTACGGTCGCAAGATTAAAACTCAAAGGAATTGACGGGGGCCTGCACAAGCGGTGGAGCATGTGGTTTAATTCGAAGCAACGCGCAGAACCTTACCAACGTTTGACATCCCTATCGCGGATCGTGGAGACACTTTCCTTCAGTTCGGCTGGATAGGTGACAGGTGCTGCATGGCTGTCGTCAGCTCGTGTT
Otu020	0	8	13	51	1	35	7	4	0	1	0	3	0	0	0	1	124	Bacteria(100);Proteobacteria(100);Gammaproteobacteria(100);Cellvibrionales(100);Cellvibrionaceae(100);Cellvibrio(100);	GGATTAGATACCCTGGTAGTCCACGCCGTAAACGATGTCTACTAGCCGTTGGGAGCCTTGAGCTCTTAGTGGCGCAGCTAACGCACTAAGTAGACCGCCTGGGGAGTACGGTCGCAAGATTAAAACTCAAATGAATTGACGGGGGCCCGCACAAGCGGTGGAGCATGTGGTTTAATTCGACGCAACGCGAAGAACCTTACCAGGTCTTGACATCCTAGAAACTTTCCAGAGATGGATTGGTGCCTTCGGGAATCTAGAGACAGGTGCTGCATGGCTGTCGTCAGCTCGTGCT
Otu021	0	5	17	15	1	12	3	9	5	5	8	5	8	3	9	9	114	Bacteria(100);Proteobacteria(100);Gammaproteobacteria(100);Xanthomonadales(100);Xanthomonadaceae(100);Stenotrophomonas(100);	GGATTAGATACCCTGGTAGTCCACGCCCTAAACGATGCGAACTGGATGTTGGGTGCAATTTGGCACGCAGTATCGAAGCTAACGCGTTAAGTTCGCCGCCTGGGGAGTACGGTCGCAAGACTGAAACTCAAAGGAATTGACGGGGGCCCGCACAAGCGGTGGAGTATGTGGTTTAATTCGATGCAACGCGAAGAACCTTACCTGGCCTTGACATGTCGAGAACTTTCCAGAGATGGATTGGTGCCTTCGGGAACTCGAACACAGGTGCTGCATGGCTGTCGTCAGCTCGTGTC
Otu022	0	19	17	7	3	1	7	16	4	3	10	2	2	8	12	1	112	Bacteria(100);Proteobacteria(100);Gammaproteobacteria(100);Burkholderiales(100);Oxalobacteraceae(100);Oxalobacteraceae_unclassified(100);	GGATTAGATACCCTGGTAGTCCACGCCCTAAACGATGTCTACTAGTTGTCGGGTTTTAATTAACTTGGTAACGCAGCTAACGCGTGAAGTAGACCGCCTGGGGAGTACGGTCGCAAGATTAAAACTCAAAGGAATTGACGGGGACCCGCACAAGCGGTGGATGATGTGGATTAATTCGATGCAACGCGAAAAACCTTACCTACCCTTGACATGTCAGGAAGGCCGAAGAGATTTGGCAGTGCCCGAGAGGGAACCTGAACACAGGTGCTGCATGGCTGTCGTCAGCTCGTGCC
Otu023	0	4	15	13	3	14	6	9	8	4	7	2	4	7	9	6	111	Bacteria(100);Proteobacteria(100);Gammaproteobacteria(100);Xanthomonadales(100);Xanthomonadaceae(100);Stenotrophomonas(100);	GGATTAGATACCCTGGTAGTCCACGCCCTAAACGATGCGAACTGGATGTTGGGTGCAATTTGGCACGCAGTATCGAAGCTAACGCGTTAAGTTCGCCGCCTGGGGAGTACGGTCGCAAGACTGAAACTCAAAGGAATTGACGGGGGCCCGCACAAGCGGTGGAGTATGTGGTTTAATTCGATGCAACGCGAAGAACCTTACCTGGCCTTGACATGTCGAGAACTTTCCAGAGATGGATTGGTGCCTTCGGGAACTCGAACACAGGTGCTGCATGGCTGTCGTCAGCTCGTGTT
Otu024	4	8	15	34	0	20	1	4	0	0	4	5	3	4	1	7	110	Bacteria(100);Proteobacteria(100);Alphaproteobacteria(100);Caulobacterales(100);Caulobacteraceae(100);Caulobacteraceae_unclassified(100);	GGATTAGATACCCTGGTAGTCCACGCCGTAAACGATGAGTGCTAGTTGTCGGCATGCATGCATGTCGGTGACGCAGCTAACGCATTAAGCACTCCGCCTGGGGAGTACGGTCGCAAGATTAAAACTCAAAGGAATTGACGGGGGCCCGCACAAGCGGTGGAGCATGTGGTTTAATTCGAAGCAACGCGCAGAACCTTACCAGCTTTTGACATGCCCGGACCGCCCGAGAGATCGGGTTTTCCCTTCGGGGACTGGGACACAGGTGCTGCATGGCTGTCGTCAGCTCGTGCC
Otu025	2	27	62	9	0	0	0	0	0	0	0	0	0	0	1	2	103	Bacteria(100);Firmicutes(100);Bacilli(100);Staphylococcales(100);Staphylococcaceae(100);Staphylococcus(100);	GGATTAGATACCCTGGTAGTCCACGCCGTAAACGATGAGTGCTAAGTGTTAGGGGGTTTCCGCCCCTTAGTGCTGCAGCTAACGCATTAAGCACTCCGCCTGGGGAGTACGACCGCAAGGTTGAAACTCAAAGGAATTGACGGGGACCCGCACAAGCGGTGGAGCATGTGGTTTAATTCGAAGCAACGCGAAGAACCTTACCAAATCTTGACATCCTCTGACCCCTCTAGAGATAGAGTTTTCCCCTTCGGGGGACAGAGTGACAGGTGGTGCATGGTTGTCGTCAGCTCGTGCC
Otu026	0	7	11	4	4	17	6	4	8	4	10	3	1	6	5	2	92	Bacteria(100);Proteobacteria(100);Gammaproteobacteria(100);Burkholderiales(100);Oxalobacteraceae(100);Oxalobacteraceae_unclassified(100);	GGATTAGATACCCTGGTAGTCCACGCCCTAAACGATGTCTACTAGTTGTCGGGTTTTAATTAACTTGGTAACGCAGCTAACGCGTGAAGTAGACCGCCTGGGGAGTACGGTCGCAAGATTAAAACTCAAAGGAATTGACGGGGACCCGCACAAGCGGTGGATGATGTGGATTAATTCGATGCAACGCGAAAAACCTTACCTACCCTTGACATGTCAGGAATGCCGAAGAGATTTGGTAGTGCCCGAAAGGGAACCTGAACACAGGTGCTGCATGGCTGTCGTCAGCTCGTGCC
Otu027	0	4	6	64	0	10	2	0	0	0	0	1	0	0	1	4	92	Bacteria(100);Actinobacteriota(100);Actinobacteria(100);Micrococcales(100);Micrococcaceae(100);Micrococcus(100);	GGATTAGATACCCTGGTAGTCCATGCCGTAAACGTTGGGCACTAGGTGTGGGGACCATTCCACGGTTTCCGCGCCGCAGCTAACGCATTAAGTGCCCCGCCTGGGGAGTACGGCCGCAAGGCTAAAACTCAAAGGAATTGACGGGGGCCCGCACAAGCGGCGGAGCATGCGGATTAATTCGATGCAACGCGAAGAACCTTACCAAGGCTTGACATGTTCTCGATCGCCGTAGAGATACGGTTTCCCCTTTGGGGCGGGTTCACAGGTGGTGCATGGTTGTCGTCAGCTCGTGCT
Otu028	5	14	13	23	1	8	0	1	3	5	5	4	1	1	3	0	87	Bacteria(100);Proteobacteria(100);Gammaproteobacteria(100);Burkholderiales(100);Burkholderiaceae(100);Ralstonia(100);	GGATTAGATACCCTGGTAGTCCACGCCCTAAACGATGTCAACTAGTTGTTGGGGATTCATTTCCTTAGTAACGTAGCTAACGCGTGAAGTTGACCGCCTGGGGAGTACGGTCGCAAGATTAAAACTCAAAGGAATTGACGGGGACCCGCACAAGCGGTGGATGATGTGGATTAATTCGATGCAACGCGAAAAACCTTACCTACCCTTGACATGCCACTAACGAAGCAGAGATGCATTAGGTGCTCGAAAGAGAAAGTGGACACAGGTGCTGCATGGCTGTCGTCAGCTCGTGCC
Otu029	3	17	6	28	0	32	0	0	0	0	1	0	0	0	0	0	87	Bacteria(100);Proteobacteria(100);Alphaproteobacteria(100);Sphingomonadales(100);Sphingomonadaceae(100);Sphingomonas(100);	GGATTAGATACCCTGGTAGTCCACGCCGTAAACGATGATAACTAGCTGTCCGGGGACTTGGTCTTTGGGTGGCGCAGCTAACGCATTAAGTTATCCGCCTGGGGAGTACGGCCGCAAGGTTAAAACTCAAATGAATTGACGGGGGCCTGCACAAGCGGTGGAGCATGTGGTTTAATTCGAAGCAACGCGCAGAACCTTACCAGCGTTTGACATGTCCGGACGATTTCCAGAGATGGATCTCTTCCCTTCGGGGACTGGAACACAGGTGCTGCATGGCTGTCGTCAGCTCGTGCT
Otu030	0	5	11	47	0	12	2	0	0	0	0	1	0	0	1	3	82	Bacteria(100);Proteobacteria(100);Gammaproteobacteria(100);Burkholderiales(100);Oxalobacteraceae(100);Massilia(100);	GGATTAGATACCCTGGTAGTCCACGCCCTAAACGATGTCTACTAGTTGTCGGGTTTTAATTAACTTGGTAACGCAGCTAACGCGTGAAGTAGACCGCCTGGGGAGTACGGTCGCAAGATTAAAACTCAAAGGAATTGACGGGGACCCGCACAAGCGGTGGATGATGTGGATTAATTCGATGCAACGCGAAAAACCTTACCTACCCTTGACATGTACGGAATGCCGAAGAGATTTGGCAGTGCTCGAAAGAGAACCGTAACACAGGTGCTGCATGGCTGTCGTCAGCTCGTGCT
Otu031	0	2	7	40	1	21	1	0	0	0	0	1	0	2	0	2	77	Bacteria(100);Proteobacteria(100);Gammaproteobacteria(100);Cellvibrionales(100);Cellvibrionaceae(100);Cellvibrio(100);	GGATTAGATACCCTGGTAGTCCACGCCGTAAACGATGTCTACTAGCCGTTGGGAGCCTTGAGCTCTTAGTGGCGCAGCTAACGCACTAAGTAGACCGCCTGGGGAGTACGGTCGCAAGATTAAAACTCAAATGAATTGACGGGGGCCCGCACAAGCGGTGGAGCATGTGGTTTAATTCGACGCAACGCGAAGAACCTTACCAGGTCTTGACATCCTAGAAACTTTCCAGAGATGGATTGGTGCCTTCGGGAATCTAGAGACAGGTGCTGCATGGCTGTCGTCAGCTCGTGTC
Otu032	0	0	0	66	0	0	0	0	0	0	0	0	0	0	0	0	66	Bacteria(100);Bacteroidota(100);Bacteroidia(100);Cytophagales(100);Spirosomaceae(100);Spirosomaceae_unclassified(100);	GGATTAGATACCCTGGTAGTCCATGCCGTAAACGATGATTACTGGCTGTCTGCGCTAGGCGTGGGTGGCTGAGCGAAAGCGTTAAGTAATCCACCTGGGGAGTACGCCGGCAACGGTGAAACTCAAAGGAATTGACGGGGGTCCGCACAAGCGGTGGAGCATGTGGTTTAATTCGATGATACGCGAGGAACCTTACCTGGGCTAGAATGTGAGAGAAGGATTTGGAAACAGATCTGTGCAGCAATGTACTCAAAACAAGGTGCTGCATGGCTGTCGTCAGCTCGTGCT
Otu033	5	14	8	19	1	2	1	0	1	0	5	0	0	3	2	3	64	Bacteria(100);Proteobacteria(100);Gammaproteobacteria(100);Burkholderiales(100);Burkholderiaceae(100);Ralstonia(100);	GGATTAGATACCCTGGTAGTCCACGCCCTAAACGATGTCAACTAGTTGTTGGGGATTCATTTCCTTAGTAACGTAGCTAACGCGTGAAGTTGACCGCCTGGGGAGTACGGTCGCAAGATTAAAACTCAAAGGAATTGACGGGGACCCGCACAAGCGGTGGATGATGTGGATTAATTCGATGCAACGCGAAAAACCTTACCTACCCTTGACATGCCACTAACGAAGCAGAGATGCATTAGGTGCTCGAAAGAGAAAGTGGACACAGGTGCTGCATGGCTGTCGTCAGCTCGTGCT
Otu034	0	2	0	23	0	27	2	6	0	2	0	0	0	0	0	0	62	Bacteria(100);Proteobacteria(100);Gammaproteobacteria(100);Enterobacterales(100);Enterobacterales_unclassified(100);Enterobacterales_unclassified(100);	GGATTAGATACCCTGGTAGTCCACGCCGTAAACGATGTCGACTTGGAGGTTGTGCCCTTGAGGCGTGGCTTCCGGAGCTAACGCGTTAAGTCGACCGCCTGGGGAGTACGGCCGCAAGGTTAAAACTCAAATGAATTGACGGGGGCCCGCACAAGCGGTGGAGCATGTGGTTTAATTCGATGCAACGCGAAGAACCTTACCTACTCTTGACATCCAGAGAACTTAGCAGAGATGCTTTGGTGCCTTCGGGAACTCTGAGACAGGTGCTGCATGGCTGTCGTCAGCTCGTGCC
Otu035	0	0	0	44	0	17	0	0	0	0	0	0	0	0	0	0	61	Bacteria(100);Bacteroidota(100);Bacteroidia(100);Bacteroidales(100);Prevotellaceae(100);Alloprevotella(100);	GGATTAGATACCCTGGTAGTCCACACAGTAAACGATGTATACTCGCGGTTTGCGATATATTGTAAGCCGCCAAGCGAAAGCATTAAGTATACCACCTGGGGAGTACGCCGGCAACGGTGAAACTCAAAGGAATTGACGGGGGCCCGCACAAGCGGAGGAACATGTGGTTTAATTCGATGATACGCGAGGAACCTTACCCGGGCTTGAACTAAGAGTGACAGATTTAGAGATAGATCTTTCTTCGGACACTCTTGGAGGTGCTGCATGGTTGTCGTCAGCTCGTGCT
Otu036	0	0	5	44	0	0	6	0	0	1	0	0	0	0	0	0	56	Bacteria(100);Proteobacteria(100);Gammaproteobacteria(100);Alteromonadales(100);Alteromonadaceae(100);Rheinheimera(100);	GGATTAGATACCCTGGTAGTCCACGCCGTAAACGATGTCTACTAGCTGTTCGTGACCTTGTGTTGTGAGTAGCGCAGCTAACGCATTAAGTAGACCGCCTGGGGAGTACGGTCGCAAGATTAAAACTCAAATGAATTGACGGGGGCCCGCACAAGCGGTGGAGCATGTGGTTTAATTCGACGCAACGCGAAGAACCTTACCTACTCTTGACATCTACAGAAGACTGCAGAGATGCGGTTGTGCCTTCGGGAACTGTAAGACAGGTGCTGCATGGCTGTCGTCAGCTCGTGCC
Otu037	0	6	4	22	0	13	0	4	0	3	0	3	0	0	0	0	55	Bacteria(100);Proteobacteria(100);Gammaproteobacteria(100);Cellvibrionales(100);Cellvibrionaceae(100);Cellvibrio(100);	GGATTAGATACCCTGGTAGTCCACGCCGTAAACGATGTCTACTAGCCGTTGGGAGCCTTGAGCTCTTAGTGGCGCAGCTAACGCACTAAGTAGACCGCCTGGGGAGTACGGTCGCAAGATTAAAACTCAAATGAATTGACGGGGGCCCGCACAAGCGGTGGAGCATGTGGTTTAATTCGACGCAACGCGAAGAACCTTACCAGGTCTTGACATCCTAGAAACTTTCCAGAGATGGATTGGTGCCTTCGGGAATCTAGAGACAGGTGCTGCATGGCTGTCGTCAGCTCGTGTT
Otu038	0	2	5	28	0	8	1	1	0	2	0	2	0	0	0	0	49	Bacteria(100);Bacteroidota(100);Bacteroidia(100);Flavobacteriales(100);Flavobacteriaceae(100);Flavobacterium(100);	GGATTAGATACCCTGGTAGTCCACGCCGTAAACGATGGATACTAGCTGTTGGGGGCAACTTCAGTGGCTAAGCGAAAGTGATAAGTATCCCACCTGGGGAGTACGAACGCAAGTTTGAAACTCAAAGGAATTGACGGGGGCCCGCACAAGCGGTGGAGCATGTGGTTTAATTCGATGATACGCGAGGAACCTTACCAAGGCTTAAATGCAGACTGACCGATTTGGAAACAGATCTTTCGCAAGACAGTTTACAAGGTGCTGCATGGTTGTCGTCAGCTCGTGCT
Otu039	0	0	6	15	0	0	0	2	4	0	1	5	1	2	0	12	48	Bacteria(100);Proteobacteria(100);Gammaproteobacteria(100);Alteromonadales(100);Pseudoalteromonadaceae(100);Pseudoalteromonas(100);	GGATTAGATACCCTGGTAGTCCACGCCGTAAACGATGTCTACTAGAAGCTCGGGTCTTCGGACTTGTTTTTCAAAGCTAACGCATTAAGTAGACCGCCTGGGGAGTACGGCCGCAAGGTTAAAACTCAAATGAATTGACGGGGGCCCGCACAAGCGGTGGAGCATGTGGTTTAATTCGATGCAACGCGAAGAACCTTACCTACACTTGACATACAGAGAACTTACCAGAGATGGTTTGGTGCCTTCGGGAACTCTGATACAGGTGCTGCATGGCTGTCGTCAGCTCGTGCC
Otu040	0	1	0	16	0	25	0	3	0	2	0	0	0	0	0	0	47	Bacteria(100);Bacteroidota(100);Bacteroidia(100);Flavobacteriales(100);Weeksellaceae(100);Chryseobacterium(100);	GGATTAGATACCCTGGTAGTCCACGCCGTAAACGATGCTAACTCGTTTTTGGGTTTTCGGATTCAGAGACTAAGCGAAAGTGATAAGTTAGCCACCTGGGGAGTACGTTCGCAAGAATGAAACTCAAAGGAATTGACGGGGGCCCGCACAAGCGGTGGATTATGTGGTTTAATTCGATGATACGCGAGGAACCTTACCAAGGCTTAAATGGGAATTGACAGGTTTAGAAATAGACTTTTCTTCGGACAATTTTCAAGGTGCTGCATGGTTGTCGTCAGCTCGTGCC
Otu041	2	6	6	9	1	6	0	2	1	6	2	0	0	3	0	2	46	Bacteria(100);Proteobacteria(100);Gammaproteobacteria(100);Burkholderiales(100);Burkholderiaceae(100);Ralstonia(100);	GGATTAGATACCCTGGTAGTCCACGCCCTAAACGATGTCAACTAGTTGTTGGGGATTCATTTCCTTAGTAACGTAGCTAACGCGTGAAGTTGACCGCCTGGGGAGTACGGTCGCAAGATTAAAACTCAAAGGAATTGACGGGGACCCGCACAAGCGGTGGATGATGTGGATTAATTCGATGCAACGCGAAAAACCTTACCTACCCTTGACATGCCACTAACGAAGCAGAGATGCATTAGGTGCTCGAAAGAGAAAGTGGACACAGGTGCTGCATGGCTGTCGTCAGCTCGTGTC
Otu042	0	7	0	18	0	9	0	4	0	6	0	0	0	0	0	0	44	Bacteria(100);Proteobacteria(100);Gammaproteobacteria(100);Burkholderiales(100);Comamonadaceae(100);Comamonadaceae_unclassified(100);	GGATTAGATACCCTGGTAGTCCACGCCCTAAACGATGTCAACTGGTTGTTGGGTCTTCACTGACTCAGTAACGAAGCTAACGCGTGAAGTTGACCGCCTGGGGAGTACGGCCGCAAGGTTGAAACTCAAAGGAATTGACGGGGACCCGCACAAGCGGTGGATGATGTGGTTTAATTCGATGCAACGCGAAAAACCTTACCCACCTTTGACATGTACGGAACTCGCCAGAGATGGCTTGGTGCTCGAAAGAGAACCGTAACACAGGTGCTGCATGGCTGTCGTCAGCTCGTGCC
Otu043	0	0	0	18	0	14	4	3	0	4	0	0	0	0	0	0	43	Bacteria(100);Bacteroidota(100);Bacteroidia(100);Flavobacteriales(100);Weeksellaceae(100);Chryseobacterium(100);	GGATTAGATACCCTGGTAGTCCACGCCGTAAACGATGCTAACTCGTTTTTGGGTTTTCGGATTCAGAGACTAAGCGAAAGTGATAAGTTAGCCACCTGGGGAGTACGTTCGCAAGAATGAAACTCAAAGGAATTGACGGGGGCCCGCACAAGCGGTGGATTATGTGGTTTAATTCGATGATACGCGAGGAACCTTACCAAGGCTTAAATGGGAATTGACAGGTTTAGAAATAGACTTTTCTTCGGACAATTTTCAAGGTGCTGCATGGTTGTCGTCAGCTCGTGCT
Otu044	0	1	2	12	1	5	2	3	0	4	1	2	1	0	3	5	42	Bacteria(100);Proteobacteria(100);Gammaproteobacteria(100);Pseudomonadales(100);Moraxellaceae(100);Alkanindiges(100);	GGATTAGATACCCTGGTAGTCCATGCCGTAAACGATGTCAACTAGCCGTTGGGGGATTTGATCCTTTAGTGGCGCAGCTAACGCGATAAGTTGACCGCCTGGGGAGTACGGTCGCAAGACTAAAACTCAAATGAATTGACGGGGGCCCGCACAAGCGGTGGAGCATGTGGTTTAATTCGATGCAACGCGAAGAACCTTACCTGGTCTTGACATAGTGAGAATTGGGCAGAGATGCCCGAGTGCCTTCGGGAATTCACATACAGGTGCTGCATGGCTGTCGTCAGCTCGTGTC
Otu045	0	1	4	25	0	7	0	1	0	1	0	1	0	0	0	0	40	Bacteria(100);Bacteroidota(100);Bacteroidia(100);Flavobacteriales(100);Flavobacteriaceae(100);Flavobacterium(100);	GGATTAGATACCCTGGTAGTCCACGCCGTAAACGATGGATACTAGCTGTTGGGGGCAACTTCAGTGGCTAAGCGAAAGTGATAAGTATCCCACCTGGGGAGTACGAACGCAAGTTTGAAACTCAAAGGAATTGACGGGGGCCCGCACAAGCGGTGGAGCATGTGGTTTAATTCGATGATACGCGAGGAACCTTACCAAGGCTTAAATGCAGACTGACCGATTTGGAAACAGATCTTTCGCAAGACAGTTTACAAGGTGCTGCATGGTTGTCGTCAGCTCGTGCC
Otu046	0	0	2	30	0	0	1	0	0	1	0	0	0	0	0	0	34	Bacteria(100);Firmicutes(100);Bacilli(100);Bacillales(100);Planococcaceae(100);Planomicrobium(100);	GGATTAGATACCCTGGTAGTCCACGCCGTAAACGATGAGTGCTAAGTGTTAGGGGGTTTCCGCCCCTTAGTGCTGCAGCTAACGCATTAAGCACTCCGCCTGGGGAGTACGGCCGCAAGGCTGAAACTCAAAGGAATTGACGGGGGCCCGCACAAGCGGTGGAGCATGTGGTTTAATTCGAAGCAACGCGAAGAACCTTACCAGGTCTTGACATCCCGCTGACCGCCTTAGAGATAAGGCTTTCCCTTCGGGGACAGCGGTGACAGGTGGTGCATGGTTGTCGTCAGCTCGTGCC
Otu047	0	0	0	29	0	0	0	0	0	2	0	0	0	0	2	0	33	Bacteria(100);Proteobacteria(100);Gammaproteobacteria(100);Pseudomonadales(100);Moraxellaceae(100);Psychrobacter(100);	GGATTAGATACCCTGGTAGTCCACGCCGTAAACGATGTCTACTAGTCGTTGGGTCCCTTGAGGACTTAGTGACGCAGCTAACGCAATAAGTAGACCGCCTGGGGAGTACGGCCGCAAGGTTAAAACTCAAATGAATTGACGGGGGCCCGCACAAGCGGTGGAGCATGTGGTTTAATTCGATGCAACGCGAAGAACCTTACCTGGTCTTGACATACACAGAATCTTGTAGAGATACGAGAGTGCCTTCGGGAATTGTGATACAGGTGCTGCATGGCTGTCGTCAGCTCGTGCC
Otu048	0	0	0	26	0	0	2	3	0	1	0	0	0	0	0	0	32	Bacteria(100);Firmicutes(100);Bacilli(100);Bacillales(100);Planococcaceae(100);Planomicrobium(100);	GGATTAGATACCCTGGTAGTCCACGCCGTAAACGATGAGTGCTAAGTGTTAGGGGGTTTCCGCCCCTTAGTGCTGCAGCTAACGCATTAAGCACTCCGCCTGGGGAGTACGGCCGCAAGGCTGAAACTCAAAGGAATTGACGGGGGCCCGCACAAGCGGTGGAGCATGTGGTTTAATTCGAAGCAACGCGAAGAACCTTACCAGGTCTTGACATCCCGCTGACCGCCTTAGAGATAAGGCTTTCCCTTCGGGGACAGCGGTGACAGGTGGTGCATGGTTGTCGTCAGCTCGTGCT
Otu049	0	0	0	6	0	0	0	0	0	0	3	13	1	0	3	5	31	Bacteria(100);Proteobacteria(100);Gammaproteobacteria(100);Alteromonadales(100);Alteromonadaceae(100);Alteromonas(100);	GGATTAGATACCCTGGTAGTCCACACCGTAAACGCTGTCTACTAGCTGTGTGTGCCTTTAAGGCGTGCGTAGCGAAGCTAACGCGCTAAGTAGACCGCCTGGGGAGTACGGCCGCAAGGTTAAAACTCAAATGAATTGACGGGGGCCCGCACAAGCGGTGGAGCATGTGGTTTAATTCGATGCAACGCGAAGAACCTTACCTACACTTGACATGCTGAGAAGTTACTAGAGATAGTTTCGTGCCTTCGGGAACTCAGACACAGGTGCTGCATGGCTGTCGTCAGCTCGTGTC
Otu050	0	0	0	0	0	31	0	0	0	0	0	0	0	0	0	0	31	Bacteria(100);Firmicutes(100);Bacilli(100);Exiguobacterales(100);Exiguobacteraceae(100);Exiguobacterium(100);	GGATTAGATACCCTGGTAGTCCACGCCGTAAACGATGAGTGCTAGGTGTTGGGGGGTTTCCGCCCCTCAGTGCTGAAGCTAACGCATTAAGCACTCCGCCTGGGGAGTACGGCCGCAAGGCTGAAACTCAAAGGAATTGACGGGGACCCGCACAAGCGGTGGAGCATGTGGTTTAATTCGAAGCAACGCGAAGAACCTTACCAACTCTTGACATCCCATTGACCGCTTGAGAGATCAAGTTTTCCCTTCGGGGACAATGGTGACAGGTGGTGCATGGTTGTCGTCAGCTCGTGCC
Otu051	0	11	0	0	2	0	1	4	1	1	4	0	1	0	0	4	29	Bacteria(100);Proteobacteria(100);Alphaproteobacteria(100);Sphingomonadales(100);Sphingomonadaceae(100);Sphingomonas(100);	GGATTAGATACCCTGGTAGTCCACGCCGTAAACGATGATAACTAGCTGTCCGGGGACTTGGTCTTTGGGTGGCGCAGCTAACGCATTAAGTTATCCGCCTGGGGAGTACGGCCGCAAGGTTAAAACTCAAATGAATTGACGGGGGCCTGCACAAGCGGTGGAGCATGTGGTTTAATTCGAAGCAACGCGCAGAACCTTACCAGCGTTTGACATGGCAGGACGACTTCTGGAGACAGATTTCTTCCCTTCGGGGACCTGCACACAGGTGCTGCATGGCTGTCGTCAGCTCGTGCT
Otu052	2	7	8	1	0	5	0	0	0	0	0	2	0	1	1	2	29	Bacteria(100);Proteobacteria(100);Gammaproteobacteria(100);Burkholderiales(100);Burkholderiaceae(100);Ralstonia(100);	GGATTAGATACCCTGGTAGTCCACGCCCTAAACGATGTCAACTAGTTGTTGGGGATTCATTTCCTTAGTAACGTAGCTAACGCGTGAAGTTGACCGCCTGGGGAGTACGGTCGCAAGATTAAAACTCAAAGGAATTGACGGGGACCCGCACAAGCGGTGGATGATGTGGATTAATTCGATGCAACGCGAAAAACCTTACCTACCCTTGACATGCCACTAACGAAGCAGAGATGCATTAGGTGCTCGAAAGAGAAAGTGGACACAGGTGCTGCATGGCTGTCGTCAGCTCGTGTT
Otu053	0	0	5	0	0	15	0	2	0	0	1	0	0	0	0	6	29	Bacteria(100);Proteobacteria(100);Gammaproteobacteria(100);Burkholderiales(100);Comamonadaceae(100);Comamonadaceae_unclassified(100);	GGATTAGATACCCTGGTAGTCCACGCCCTAAACGATGTCAACTGGTTGTTGGATCTTGATCGATTCAGTAACGAAGCTAACGCGTGAAGTTGACCGCCTGGGGAGTACGGCCGCAAGGTTGAAACTCAAAGGAATTGACGGGGACCCGCACAAGCGGTGGATGATGTGGTTTAATTCGATGCAACGCGAAAAACCTTACCCACCTTTGACATGGCAGGAAGGCTCCAGAGATGGGGCTGTGCTCGCAAGAGAACCTGCACACAGGTGCTGCATGGCTGTCGTCAGCTCGTGCC
Otu054	0	0	2	23	1	1	0	1	0	0	0	0	0	0	0	0	28	Bacteria(100);Proteobacteria(100);Gammaproteobacteria(100);Pseudomonadales(100);Moraxellaceae(100);Enhydrobacter(100);	GGATTAGATACCCTGGTAGTCCACGCCGTAAACGATGTCTACTAGCCGTTGGGGTCCTTGAGACTTTAGTGGCGCAGTTAACGCGATAAGTAGACCGCCTGGGGAGTACGGCCGCAAGGTTAAAACTCAAATGAATTGACGGGGGCCCGCACAAGCGGTGGAGCATGTGGTTTAATTCGATGCAACGCGAAGAACCTTACCTGGTCTTGACATAGTGAGAATCCTGCAGAGATGCGGGAGTGCCTTCGGGAATTCACATACAGGTGCTGCATGGCTGTCGTCAGCTCGTGCC
Otu055	0	1	0	27	0	0	0	0	0	0	0	0	0	0	0	0	28	Bacteria(100);Proteobacteria(100);Alphaproteobacteria(100);Sphingomonadales(100);Sphingomonadaceae(100);Sphingomonas(100);	GGATTAGATACCCTGGTAGTCCACGCCGTAAACGATGATAACTAGCTGTCCGGGGACATGGTCTTTGGGTGGCGCAGCTAACGCATTAAGTTATCCGCCTGGGGAGTACGGTCGCAAGATTAAAACTCAAAGGAATTGACGGGGGCCTGCACAAGCGGTGGAGCATGTGGTTTAATTCGAAGCAACGCGCAGAACCTTACCAGCGTTTGACATGTCCGGACGACTTCGAGAGATCGATTTCTTCCCTTCGGGGACTGGAACACAGGTGCTGCATGGCTGTCGTCAGCTCGTGCC
Otu056	0	0	14	9	0	0	0	0	4	0	0	0	0	0	0	0	27	Bacteria(100);Proteobacteria(100);Gammaproteobacteria(100);Pseudomonadales(100);Moraxellaceae(100);Acinetobacter(100);	GGATTAGATACCCTGGTAGTCCATGCCGTAAACGATGTCTACTAGCCGTTGGGGCCCTTGAGGCTTTAGTGGCGCAGCTAACGCGATAAGTAGACCGCCTGGGGAGTACGGTCGCAAGACTAAAACTCAAATGAATTGACGGGGGCCCGCACAAGCGGTGGAGCATGTGGTTTAATTCGATGCAACGCGAAGAACCTTACCTGGCCTTGACATACAGAGAACTTTCCAGAGATGGATTGGTGCCTTCGGGAACTCTGATACAGGTGCTGCATGGCTGTCGTCAGCTCGTGCC
Otu057	0	1	0	19	0	3	1	2	0	0	0	1	0	0	0	0	27	Bacteria(100);Bacteroidota(100);Bacteroidia(100);Flavobacteriales(100);Flavobacteriaceae(100);Flavobacterium(100);	GGATTAGATACCCTGGTAGTCCACGCCGTAAACGATGGATACTAGCTGTTGGGGGCAACTTCAGTGGCTAAGCGAAAGTGATAAGTATCCCACCTGGGGAGTACGAACGCAAGTTTGAAACTCAAAGGAATTGACGGGGGCCCGCACAAGCGGTGGAGCATGTGGTTTAATTCGATGATACGCGAGGAACCTTACCAAGGCTTAAATGCAGACTGACCGATTTGGAAACAGATCTTTCGCAAGACAGTTTACAAGGTGCTGCATGGTTGTCGTCAGCTCGTGTT
Otu058	1	0	2	19	0	1	1	0	0	0	0	0	0	0	0	1	25	Bacteria(100);Proteobacteria(100);Gammaproteobacteria(100);Pseudomonadales(100);Moraxellaceae(100);Enhydrobacter(100);	GGATTAGATACCCTGGTAGTCCACGCCGTAAACGATGTCTACTAGCCGTTGGGGTCCTTGAGACTTTAGTGGCGCAGTTAACGCGATAAGTAGACCGCCTGGGGAGTACGGCCGCAAGGTTAAAACTCAAATGAATTGACGGGGGCCCGCACAAGCGGTGGAGCATGTGGTTTAATTCGATGCAACGCGAAGAACCTTACCTGGTCTTGACATAGTGAGAATCCTGCAGAGATGCGGGAGTGCCTTCGGGAATTCACATACAGGTGCTGCATGGCTGTCGTCAGCTCGTGCT
Otu059	0	1	6	17	0	0	0	0	0	0	0	0	0	0	0	0	24	Bacteria(100);Proteobacteria(100);Alphaproteobacteria(100);Rhizobiales(100);Beijerinckiaceae(100);Methylobacterium-Methylorubrum(100);	GGATTAGATACCCTGGTAGTCCACGCCGTAAACGATGAATGCTAGCTGTTGGGGTGCATGCACCGCAGTAGCGCAGCTAACGCATTAAGCATTCCGCCTGGGGAGTACGGTCGCAAGATTAAAACTCAAAGGAATTGACGGGGGCCCGCACAAGCGGTGGAGCATGTGGTTTAATTCGAAGCAACGCGCAGAACCTTACCATCCTTTGACATGGCGTGTTACCTGGAGAGATCCAGGGTCCTCTTCGGAGGCGCGCACACAGGTGCTGCATGGCTGTCGTCAGCTCGTGCT
Otu060	0	0	0	13	0	8	2	1	0	0	0	0	0	0	0	0	24	Bacteria(100);Proteobacteria(100);Gammaproteobacteria(100);Enterobacterales(100);Enterobacterales_unclassified(100);Enterobacterales_unclassified(100);	GGATTAGATACCCTGGTAGTCCACGCCGTAAACGATGTCGACTTGGAGGTTGTGCCCTTGAGGCGTGGCTTCCGGAGCTAACGCGTTAAGTCGACCGCCTGGGGAGTACGGCCGCAAGGTTAAAACTCAAATGAATTGACGGGGGCCCGCACAAGCGGTGGAGCATGTGGTTTAATTCGATGCAACGCGAAGAACCTTACCTACTCTTGACATCCAGAGAACTTAGCAGAGATGCTTTGGTGCCTTCGGGAACTCTGAGACAGGTGCTGCATGGCTGTCGTCAGCTCGTGTT
Otu061	0	0	2	15	0	4	1	1	0	1	0	0	0	0	0	0	24	Bacteria(100);Bacteroidota(100);Bacteroidia(100);Flavobacteriales(100);Flavobacteriaceae(100);Flavobacterium(100);	GGATTAGATACCCTGGTAGTCCACGCCGTAAACGATGGATACTAGCTGTTGGGGGCAACTTCAGTGGCTAAGCGAAAGTGATAAGTATCCCACCTGGGGAGTACGAACGCAAGTTTGAAACTCAAAGGAATTGACGGGGGCCCGCACAAGCGGTGGAGCATGTGGTTTAATTCGATGATACGCGAGGAACCTTACCAAGGCTTAAATGCAGACTGACCGATTTGGAAACAGATCTTTCGCAAGACAGTTTACAAGGTGCTGCATGGTTGTCGTCAGCTCGTGTC
Otu062	0	0	0	1	3	4	1	3	0	1	0	0	4	2	2	3	24	Bacteria(100);Proteobacteria(100);Alphaproteobacteria(100);Sphingomonadales(100);Sphingomonadaceae(100);Sphingobium(100);	GGATTAGATACCCTGGTAGTCCACGCCGTAAACGATGATAACTAGCTGTCAGGGCACATGGTGTTTTGGTGGCGCAGCTAACGCATTAAGTTATCCGCCTGGGGAGTACGGTCGCAAGATTAAAACTCAAAGGAATTGACGGGGGCCTGCACAAGCGGTGGAGCATGTGGTTTAATTCGAAGCAACGCGCAGAACCTTACCAACGTTTGACATCCCTATCGCGGATCGTGGAGACACTTTCCTTCAGTTCGGCTGGATAGGTGACAGGTGCTGCATGGCCGTCGTCAGCTCGTGCC
Otu063	0	2	4	1	2	3	1	2	3	0	0	0	0	0	3	2	23	Bacteria(100);Proteobacteria(100);Gammaproteobacteria(100);Xanthomonadales(100);Xanthomonadaceae(100);Stenotrophomonas(100);	GGATTAGATACCCTGGTAGTCCACGCCCTAAACGATGCGAACTGGATGTTGGGTGCAATTTGGCACGCAGTATCGAAGCTAACGCGTTAAGTTCGCCGCCTGGGGAGTACGGTCGCAAGACTGAAACTCAAAGGAATTGACGGGGGCCCGCACAAGCGGTGGAGTATGTGGTTTAATTCGATGCAACGCGAAGAACCTTACCTGGCCTTGACATGTCGAGAACTTTCCAGAGATGGATTGGTGCCTTCGGGAACTCGAACACAGGTGCTGCATGGCCGTCGTCAGCTCGTGCC
Otu064	0	0	2	0	1	0	1	0	0	1	0	8	4	0	4	2	23	Bacteria(100);Proteobacteria(100);Alphaproteobacteria(100);Rhodobacterales(100);Rhodobacteraceae(100);Rhodobacteraceae_unclassified(100);	GGATTAGATACCCTGGTAGTCCACACCGTAAACGATGAATGCCAGTCGTCAGCAAGCATGCTTGTTGGTGACACACCTAACGGATTAAGCATTCCGCCTGGGGAGTACGGTCGCAAGATTAAAACTCAAAGGAATTGACGGGGGCCCGCACAAGCGGTGGAGCATGTGGTTTAATTCGAAGCAACGCGCAGAACCTTACCAACCCTTGACATCCTGTGCTACATCCAGAGATGGATGGTTCCCTTCGGGGACGCAGTGACAGGTGCTGCATGGCTGTCGTCAGCTCGTGCC
Otu065	0	2	0	4	0	10	0	2	0	2	0	0	0	0	2	0	22	Bacteria(100);Proteobacteria(100);Alphaproteobacteria(100);Caulobacterales(100);Caulobacteraceae(100);Caulobacteraceae_unclassified(100);	GGATTAGATACCCTGGTAGTCCACGCCGTAAACGATGATTGCTAGTTGTCGGGCTGCATGCAGTTCGGTGACGCAGCTAACGCATTAAGCAATCCGCCTGGGGAGTACGGTCGCAAGATTAAAACTCAAAGGAATTAACGGGGGCCCGCACAAGCGGTGGAGCATGTGGTTTAATTCGAAGCAACGCGCAGAACCTTACCACCTTTTGACATGCCTGGACCGCCACGGAGACGTGGCTTTCCCTTCGGGGACTAGGACACAGGTGCTGCATGGCTGTCGTCAGCTCGTGCC
Otu066	0	5	0	7	0	3	2	2	0	2	0	0	0	0	0	1	22	Bacteria(100);Actinobacteriota(100);Actinobacteria(100);Micrococcales(100);Microbacteriaceae(100);Microbacterium(100);	GGATTAGATACCCTGGTAGTCCACCCCGTAAACGTTGGGAACTAGTTGTGGGGTCCATTCCACGGATTCCGTGACGCAGCTAACGCATTAAGTTCCCCGCCTGGGGAGTACGGCCGCAAGGCTAAAACTCAAAGGAATTGACGGGGACCCGCACAAGCGGCGGAGCATGCGGATTAATTCGATGCAACGCGAAGAACCTTACCAAGGCTTGACATATACGAGAACGGGCCAGAAATGGTCAACTCTTTGGACACTCGTAAACAGGTGGTGCATGGTTGTCGTCAGCTCGTGCC
Otu067	0	0	2	7	1	1	1	2	0	2	0	2	2	2	0	0	22	Bacteria(100);Proteobacteria(100);Alphaproteobacteria(100);Sphingomonadales(100);Sphingomonadaceae(100);Sphingomonas(100);	GGATTAGATACCCTGGTAGTCCACGCCGTAAACGATGATAACTAGCTGTCCGGGGACCTGGTCTTTGGGTGGCGCAGCTAACGCATTAAGTTATCCGCCTGGGGAGTACGGCCGCAAGGTTAAAACTCAAATGAATTGACGGGGGCCTGCACAAGCGGTGGAGCATGTGGTTTAATTCGAAGCAACGCGCAGAACCTTACCAGCGTTTGACATGGCAGGACGGTTTCCAGAGATGGATTTCTTCCCTTCGGGGACCTGCACACAGGTGCTGCATGGCTGTCGTCAGCTCGTGTC
Otu068	0	0	0	0	0	0	0	0	0	0	0	16	0	0	4	1	21	Bacteria(100);Proteobacteria(100);Alphaproteobacteria(100);Rhodobacterales(100);Rhodobacteraceae(100);Rhodobacteraceae_unclassified(100);	GGATTAGATACCCTGGTAGTCCACACCGTAAACGATGAATGCCAGTCGTCGGGTAGTATACTATTCGGTGACACACCTAACGGATTAAGCATTCCGCCTGGGGAGTACGGTCGCAAGATTAAAACTCAAAGGAATTGACGGGGGCCCGCACAAGCGGTGGAGCATGTGGTTTAATTCGAAGCAACGCGCAGAACCTTACCAACCCTTGACATCCTGTGCTACATCCAGAGATGGATGGTTCCCTTCGGGGACGCAGTGACAGGTGCTGCATGGCTGTCGTCAGCTCGTGCT
Otu069	0	0	0	21	0	0	0	0	0	0	0	0	0	0	0	0	21	Bacteria(100);Proteobacteria(100);Alphaproteobacteria(100);Rhizobiales(100);Hyphomicrobiaceae(100);Filomicrobium(100);	GGATTAGATACCCTGGTAGTCCACGCCGTAAACGATGGATGCTAGGCGTCGGCAAGCATGCTTGTCGGTGCCGCAGCTAACGCATTAAGCATCCCGCCTGGGGAGTACGGCCGCAAGGTTAAAACTCAAAGGAATTGACGGGGGCCCGCACAAGCGGTGGAGCATGTGGTTTAATTCGAAGCAACGCGAAGAACCTTACCAGCTCTTGACATTTAGCGTCGGTTTCCGGAGACGGATTCCTCCCAGCAATGGGCGCTAGGACAGGTGCTGCATGGCTGTCGTCAGCTCGTGCC
Otu070	0	0	0	0	0	19	0	2	0	0	0	0	0	0	0	0	21	Bacteria(100);Proteobacteria(100);Gammaproteobacteria(100);Burkholderiales(100);Oxalobacteraceae(100);Massilia(100);	GGATTAGATACCCTGGTAGTCCACGCCCTAAACGATGTCTACTAGTTGTCGGGTTTTAATTAACTTGGTAACGCAGCTAACGCGTGAAGTAGACCGCCTGGGGAGTACGGTCGCAAGATTAAAACTCAAAGGAATTGACGGGGACCCGCACAAGCGGTGGATGATGTGGATTAATTCGATGCAACGCGAAAAACCTTACCTACCCTTGACATGTCAGGAATCCTCGAGAGATTGAGGAGTGCCCGAAAGGGAACCTGAACACAGGTGCTGCATGGCTGTCGTCAGCTCGTGCC
Otu071	0	0	0	3	1	12	1	1	1	2	0	0	0	0	0	0	21	Bacteria(100);Proteobacteria(100);Alphaproteobacteria(100);Rhodobacterales(100);Rhodobacteraceae(100);Paracoccus(100);	GGATTAGATACCCTGGTAGTCCACGCCGTAAACGATGAATGCCAGACGTCGGCAAGCATGCTTGTCGGTGTCACACCTAACGGATTAAGCATTCCGCCTGGGGAGTACGGTCGCAAGATTAAAACTCAAAGGAATTGACGGGGGCCCGCACAAGCGGTGGAGCATGTGGTTTAATTCGAAGCAACGCGCAGAACCTTACCAACCCTTGACATGGCAGGACCGCTGGAGAGATTCAGCTTTCTCGTAAGAGACCTGCACACAGGTGCTGCATGGCTGTCGTCAGCTCGTGCC
Otu072	0	0	0	0	0	0	0	0	0	0	0	0	0	0	0	20	20	Bacteria(100);Actinobacteriota(100);Actinobacteria(100);Corynebacteriales(100);Corynebacteriaceae(100);Corynebacterium(100);	GGATTAGATACCCTGGTAGTCCATGCCGTAAACGGTGGGCGCTAGGTGTAGGGGTCTTCCACGACTTCTGTGCCGTAGCTAACGCATTAAGCGCCCCGCCTGGGGAGTACGGCCGCAAGGCTAAAACTCAAAGGAATTGACGGGGGCCCGCACAAGCGGCGGAGCATGTGGATTAATTCGATGCAACGCGAAGAACCTTACCTGGGCTTGACATATACAGGACTGGGCCAGAGATGGTCTTTCCCTTTGTGGCTTGTATACAGGTGGTGCATGGTTGTCGTCAGCTCGTGCT
Otu073	0	1	3	1	0	1	1	1	0	0	3	4	2	0	1	2	20	Bacteria(100);Proteobacteria(100);Gammaproteobacteria(100);Gammaproteobacteria_unclassified(100);Gammaproteobacteria_unclassified(100);Gammaproteobacteria_unclassified(100);	GGATTAGATACCCTGGTAGTCCACGCCGTAAACGATGTCAACTAGCCGTTGGAATCCTTGAGATTTTAGTGGCGCAGCTAACGCATTAAGTTGACCGCCTGGGGAGTACGGCCGCAAGGTTAAAACTCAAATGAATTGACGGGGGCCCGCACAAGCGGTGGAGCATGTGGTTTAATTCGAAGCAACGCGAAGAACCTTACCAGGCCTTGACATGCAGAGAACTTTCCAGGGATGGATTGGTGCCTTCGGGAACTCTGACACAGGTGCTGCATGGCCGTCGTCAGCTCGTGCC
Otu074	0	0	2	0	0	1	2	1	2	3	3	1	2	1	1	0	19	Bacteria(100);Proteobacteria(100);Alphaproteobacteria(100);Sphingomonadales(100);Sphingomonadaceae(100);Sphingobium(100);	GGATTAGATACCCTGGTAGTCCACGCCGTAAACGATGATAACTAGCTGTCAGGGCACATGGTGTTTTGGTGGCGCAGCTAACGCATTAAGTTATCCGCCTGGGGAGTACGGTCGCAAGATTAAAACTCAAAGGAATTGACGGGGGCCTGCACAAGCGGTGGAGCATGTGGTTTAATTCGAAGCAACGCGCAGAACCTTACCAACGTTTGACATCCCTATCGCGGATCGTGGAGACACTTTCCTTCAGTTCGGCTGGATAGGTGACAGGTGCTGCATGGCCGTCGTCAGCTCGTGCT
Otu075	0	1	0	17	0	0	0	0	0	0	0	0	0	0	0	0	18	Bacteria(100);Firmicutes(100);Bacilli(100);Bacillales(100);Planococcaceae(100);Planomicrobium(100);	GGATTAGATACCCTGGTAGTCCACGCCGTAAACGATGAGTGCTAAGTGTTAGGGGGTTTCCGCCCCTTAGTGCTGCAGCTAACGCATTAAGCACTCCGCCTGGGGAGTACGGCCGCAAGGCTGAAACTCAAAGGAATTGACGGGGGCCCGCACAAGCGGTGGAGCATGTGGTTTAATTCGAAGCAACGCGAAGAACCTTACCAGGTCTTGACATCCCGCTGACCGCCTTAGAGATAAGGCTTTCCCTTCGGGGACAGCGGTGACAGGTGGTGCATGGTTGTCGTCAGCTCGTGTC
Otu076	0	1	2	4	0	1	0	2	1	1	1	2	0	1	0	2	18	Bacteria(100);Proteobacteria(100);Gammaproteobacteria(100);Xanthomonadales(100);Xanthomonadaceae(100);Stenotrophomonas(100);	GGATTAGATACCCTGGTAGTCCACGCCCTAAACGATGCGAACTGGATGTTGGGTGCAATTTGGCACGCAGTATCGAAGCTAACGCGTTAAGTTCGCCGCCTGGGGAGTACGGTCGCAAGACTGAAACTCAAAGGAATTGACGGGGGCCCGCACAAGCGGTGGAGTATGTGGTTTAATTCGATGCAACGCGAAGAACCTTACCTGGCCTTGACATGTCGAGAACTTTCCAGAGATGGATTGGTGCCTTCGGGAACTCGAACACAGGTGCTGCATGGCCGTCGTCAGCTCGTGCT
Otu077	0	0	17	0	0	0	0	0	0	0	0	0	0	0	0	0	17	Bacteria(100);Proteobacteria(100);Gammaproteobacteria(100);Burkholderiales(100);Oxalobacteraceae(100);Massilia(100);	GGATTAGATACCCTGGTAGTCCACGCCCTAAACGATGTCTACTAGTTGTCGGGTTTTAATTAACTTGGTAACGCAGCTAACGCGTGAAGTAGACCGCCTGGGGAGTACGGTCGCAAGATTAAAACTCAAAGGAATTGACGGGGACCCGCACAAGCGGTGGATGATGTGGATTAATTCGATGCAACGCGAAAAACCTTACCTACCCTTGACATGTACGGAAGCCACGAGAGATCGAGGTGTGCTCGAAAGAGAGCCGTAACACAGGTGCTGCATGGCTGTCGTCAGCTCGTGTC
Otu078	0	0	0	13	0	0	2	0	0	2	0	0	0	0	0	0	17	Bacteria(100);Bacteroidota(100);Bacteroidia(100);Sphingobacteriales(100);Sphingobacteriaceae(100);Pedobacter(100);	GGATTAGATACCCTGGTAGTCCACGCCCTAAACGATGAATACTCGCTGTTAGCGATATACAGTTAGCGGCTAAGCGAAAGCGTTAAGTATTCCACCTGGGGAGTACGCTCGCAAGAGTGAAACTCAAAGGAATTGACGGGGGCCCGCACAAGCGGAGGAGCATGTGGTTTAATTCGATGATACGCGAGGAACCTTACCCGGGCTTGAAAGTTAGTGAAGTTTCCAGAGATGGGAGCGTCCGCAAGGACACGAAACTAGGTGCTGCATGGCTGTCGTCAGCTCGTGCC
Otu079	0	0	0	0	0	0	0	0	0	0	0	0	0	0	2	14	16	Bacteria(100);Bacteroidota(100);Bacteroidia(100);Flavobacteriales(100);Weeksellaceae(100);Weeksellaceae_unclassified(100);	GGATTAGATACCCTGGTAGTCCACGCCGTAAACGATGCTCACTCGTTTTTGGGGCGTAAGCTTCAGAGACCAAGCGAAAGTGATAAGTGAGCCACCTGGGGAGTACGTTCGCAAGAATGAAACTCAAAGGAATTGACGGGGGCCCGCACAAGCGGTGGATTATGTGGTTTAATTCGATGATACGCGAGGAACCTTACCAAGACTTAAATGGGAATTGACAGATTTAGAGATAGATCATTCTTCGGACAATTTTCAAGGTGCTGCATGGTTGTCGTCAGCTCGTGTT
Otu080	1	1	3	0	0	9	0	1	0	0	1	0	0	0	0	0	16	Bacteria(100);Proteobacteria(100);Gammaproteobacteria(100);Burkholderiales(100);Methylophilaceae(100);Methylophilaceae_unclassified(100);	GGATTAGATACCCTGGTAGTCCACGCCCTAAACGATGTCTACTAGTTGTTGGTGGAGTAAAATCCATTAGTAACGCAGCTAACGCGTGAAGTAGACCGCCTGGGGAGTACGGTCGCAAGATTAAAACTCAAATGAATTGACGGGGGCCCGCACAAGCGGTGGATTATGTGGATTAATTCGATGCAACGCGAAAAACCTTACCTGGCCTTGACATGCCACTAACGAAGCAGAGATGCATTAGGTGCTCGAAAGAGAAAGTGGACACAGGTGCTGCATGGCTGTCGTCAGCTCGTGCT
Otu081	0	0	2	14	0	0	0	0	0	0	0	0	0	0	0	0	16	Bacteria(100);Proteobacteria(100);Gammaproteobacteria(100);Pseudomonadales(100);Moraxellaceae(100);Enhydrobacter(100);	GGATTAGATACCCTGGTAGTCCACGCCGTAAACGATGTCTACTAGCCGTTGGGGTCCTTGAGACTTTAGTGGCGCAGTTAACGCGATAAGTAGACCGCCTGGGGAGTACGGCCGCAAGGTTAAAACTCAAATGAATTGACGGGGGCCCGCACAAGCGGTGGAGCATGTGGTTTAATTCGATGCAACGCGAAGAACCTTACCTGGTCTTGACATAGTGAGAATCCTGCAGAGATGCGGGAGTGCCTTCGGGAATTCACATACAGGTGCTGCATGGCTGTCGTCAGCTCGTGTC
Otu082	1	3	0	8	0	0	0	2	0	0	0	0	1	0	0	0	15	Bacteria(100);Proteobacteria(100);Gammaproteobacteria(100);Burkholderiales(100);Comamonadaceae(100);Comamonadaceae_unclassified(100);	GGATTAGATACCCTGGTAGTCCACGCCCTAAACGATGTCAACTGGTTGTTGGGAGGGTTTCTTCTCAGTAACGTAGCTAACGCGTGAAGTTGACCGCCTGGGGAGTACGGCCGCAAGGTTGAAACTCAAAGGAATTGACGGGGACCCGCACAAGCGGTGGATGATGTGGTTTAATTCGATGCAACGCGAAAAACCTTACCTACCCTTGACATGCCAGGAATCCTGAAGAGATTTGGGAGTGCTCGAAAGAGAACCTGGACACAGGTGCTGCATGGCCGTCGTCAGCTCGTGCT
Otu083	0	0	1	13	0	0	1	0	0	0	0	0	0	0	0	0	15	Bacteria(100);Firmicutes(100);Bacilli(100);Bacillales(100);Planococcaceae(100);Planomicrobium(100);	GGATTAGATACCCTGGTAGTCCACGCCGTAAACGATGAGTGCTAAGTGTTAGGGGGTTTCCGCCCCTTAGTGCTGCAGCTAACGCATTAAGCACTCCGCCTGGGGAGTACGGCCGCAAGGCTGAAACTCAAAGGAATTGACGGGGGCCCGCACAAGCGGTGGAGCATGTGGTTTAATTCGAAGCAACGCGAAGAACCTTACCAGGTCTTGACATCCCGCTGACCGCCTTAGAGATAAGGCTTTCCCTTCGGGGACAGCGGTGACAGGTGGTGCATGGTTGTCGTCAGCTCGTGTT
Otu084	0	0	0	0	0	15	0	0	0	0	0	0	0	0	0	0	15	Bacteria(100);Actinobacteriota(100);Actinobacteria(100);Micrococcales(100);Microbacteriaceae(100);Microbacterium(100);	GGATTAGATACCCTGGTAGTCCACCCCGTAAACGTTGGGAACTAGTTGTGGGGTCCATTCCACGGATTCCGTGACGCAGCTAACGCATTAAGTTCCCCGCCTGGGGAGTACGGCCGCAAGGCTAAAACTCAAAGGAATTGACGGGGACCCGCACAAGCGGCGGAGCATGCGGATTAATTCGATGCAACGCGAAGAACCTTACCAAGGCTTGACATACACGAGAACGCTGCAGAAATGTAGAACTCTTTGGACACTCGTGAACAGGTGGTGCATGGTTGTCGTCAGCTCGTGTC
Otu085	0	0	1	0	2	0	0	1	0	3	0	3	2	2	0	0	14	Bacteria(100);Proteobacteria(100);Gammaproteobacteria(100);Burkholderiales(100);Comamonadaceae(100);Comamonadaceae_unclassified(100);	GGATTAGATACCCTGGTAGTCCACGCCCTAAACGATGTCAACTGGTTGTTGGGTCTTAACTGACTCAGTAACGAAGCTAACGCGTGAAGTTGACCGCCTGGGGAGTACGGCCGCAAGGTTGAAACTCAAAGGAATTGACGGGGACCCGCACAAGCGGTGGATGATGTGGTTTAATTCGATGCAACGCGAAAAACCTTACCCACCTTTGACATGTACGGAATCCTTTAGAGATAGAGGAGTGCTCGAAAGAGAGCCGTAACACAGGTGCTGCATGGCTGTCGTCAGCTCGTGCC
Otu086	0	0	0	4	0	10	0	0	0	0	0	0	0	0	0	0	14	Bacteria(100);Proteobacteria(100);Alphaproteobacteria(100);Rhizobiales(100);Beijerinckiaceae(100);Methylobacterium-Methylorubrum(100);	GGATTAGATACCCTGGTAGTCCACGCCGTAAACGATGAATGCCAGCCGTTGGCCTGCTTGCAGGTCAGTGGCGCCGCTAACGCATTAAGCATTCCGCCTGGGGAGTACGGTCGCAAGATTAAAACTCAAAGGAATTGACGGGGGCCCGCACAAGCGGTGGAGCATGTGGTTTAATTCGAAGCAACGCGCAGAACCTTACCATCCCTTGACATGGCATGTTACCTCGAGAGATCGGGGATCCTCTTCGGAGGCGTGCACACAGGTGCTGCATGGCTGTCGTCAGCTCGTGTT
Otu087	0	1	2	1	0	0	0	0	3	2	0	0	1	0	0	4	14	Bacteria(100);Proteobacteria(100);Gammaproteobacteria(100);Xanthomonadales(100);Xanthomonadaceae(100);Stenotrophomonas(100);	GGATTAGATACCCTGGTAGTCCACGCCCTAAACGATGCGAACTGGATGTTGGGTGCAATTTGGCACGCAGTATCGAAGCTAACGCGTTAAGTTCGCCGCCTGGGGAGTACGGTCGCAAGACTGAAACTCAAAGGAATTGACGGGGGCCCGCACAAGCGGTGGAGTATGTGGTTTAATTCGATGCAACGCGAAGAACCTTACCTGGCCTTGACATGTCGAGAACTTTCCAGAGATGGATTGGTGCCTTCGGGAACTCGAACACAGGTGCTGCATGGCCGTCGTCAGCTCGTGTC
Otu088	0	0	0	12	1	1	0	0	0	0	0	0	0	0	0	0	14	Bacteria(100);Proteobacteria(100);Gammaproteobacteria(100);Pseudomonadales(100);Moraxellaceae(100);Enhydrobacter(100);	GGATTAGATACCCTGGTAGTCCACGCCGTAAACGATGTCTACTAGCCGTTGGGGTCCTTGAGACTTTAGTGGCGCAGTTAACGCGATAAGTAGACCGCCTGGGGAGTACGGCCGCAAGGTTAAAACTCAAATGAATTGACGGGGGCCCGCACAAGCGGTGGAGCATGTGGTTTAATTCGATGCAACGCGAAGAACCTTACCTGGTCTTGACATAGTGAGAATCCTGCAGAGATGCGGGAGTGCCTTCGGGAATTCACATACAGGTGCTGCATGGCTGTCGTCAGCTCGTGTT
Otu089	0	0	0	14	0	0	0	0	0	0	0	0	0	0	0	0	14	Bacteria(100);Proteobacteria(100);Gammaproteobacteria(100);Pasteurellales(100);Pasteurellaceae(100);Pasteurellaceae_unclassified(100);	GGATTAGATACCCTGGTAGTCCACGCTGTAAACCCTGTCGATTTGGGGATTGGGCTTAGAGCTTGGTGCCCGTAGCTAACGTGATAAATCGACCGCCTGGGGAGTACGGCCGCAAGGTTAAAACTCAAATGAATTGACGGGGGCCCGCACAAGCGGTGGAGCATGTGGTTTAATTCGATGCAACGCGAAGAACCTTACCTACTCTTGACATCCATGGAATCCTGTAGAGATACGGGAGTGCCTTCGGGAACCATGAGACAGGTGCTGCATGGCTGTCGTCAGCTCGTGTC
Otu090	0	0	0	11	0	0	2	0	0	0	0	0	0	0	0	0	13	Bacteria(100);Bacteroidota(100);Bacteroidia(100);Sphingobacteriales(100);Sphingobacteriaceae(100);Pedobacter(100);	GGATTAGATACCCTGGTAGTCCACGCCCTAAACGATGAATACTCGCTGTTAGCGATATACAGTTAGCGGCTAAGCGAAAGCGTTAAGTATTCCACCTGGGGAGTACGCTCGCAAGAGTGAAACTCAAAGGAATTGACGGGGGCCCGCACAAGCGGAGGAGCATGTGGTTTAATTCGATGATACGCGAGGAACCTTACCCGGGCTTGAAAGTTAGTGAAGTTTCCAGAGATGGGAGCGTCCGCAAGGACACGAAACTAGGTGCTGCATGGCTGTCGTCAGCTCGTGTC
Otu091	0	0	1	1	0	0	0	1	1	0	3	1	3	0	2	0	13	Bacteria(100);Proteobacteria(100);Alphaproteobacteria(100);Sphingomonadales(100);Sphingomonadaceae(100);Sphingobium(100);	GGATTAGATACCCTGGTAGTCCACGCCGTAAACGATGATAACTAGCTGTCAGGGCACATGGTGTTTTGGTGGCGCAGCTAACGCATTAAGTTATCCGCCTGGGGAGTACGGTCGCAAGATTAAAACTCAAAGGAATTGACGGGGGCCTGCACAAGCGGTGGAGCATGTGGTTTAATTCGAAGCAACGCGCAGAACCTTACCAACGTTTGACATCCCTATCGCGGATCGTGGAGACACTTTCCTTCAGTTCGGCTGGATAGGTGACAGGTGCTGCATGGCCGTCGTCAGCTCGTGTC
Otu092	0	0	2	2	1	1	2	1	0	0	0	1	1	0	1	1	13	Bacteria(100);Proteobacteria(100);Gammaproteobacteria(100);Xanthomonadales(100);Xanthomonadaceae(100);Stenotrophomonas(100);	GGATTAGATACCCTGGTAGTCCACGCCCTAAACGATGCGAACTGGATGTTGGGTGCAATTTGGCACGCAGTATCGAAGCTAACGCGTTAAGTTCGCCGCCTGGGGAGTACGGTCGCAAGACTGAAACTCAAAGGAATTGACGGGGGCCCGCACAAGCGGTGGAGTATGTGGTTTAATTCGATGCAACGCGAAGAACCTTACCTGGCCTTGACATGTCGAGAACTTTCCAGAGATGGATTGGTGCCTTCGGGAACTCGAACACAGGTGCTGCATGGCCGTCGTCAGCTCGTGTT
Otu093	0	0	0	10	0	0	0	2	1	0	0	0	0	0	0	0	13	Bacteria(100);Proteobacteria(100);Alphaproteobacteria(100);Rhizobiales(100);Beijerinckiaceae(100);Methylobacterium-Methylorubrum(100);	GGATTAGATACCCTGGTAGTCCACGCCGTAAACGATGAATGCCAGCTGTTGGGGTGCTTGCACCGCAGTAGCGCAGCTAACGCTTTGAGCATTCCGCCTGGGGAGTACGGTCGCAAGATTAAAACTCAAAGGAATTGACGGGGGCCCGCACAAGCGGTGGAGCATGTGGTTTAATTCGAAGCAACGCGCAGAACCTTACCATCCTTTGACATGGCGTGTTACCCAGAGAGATTTGGGGTCCACTTCGGTGGCGCGCACACAGGTGCTGCATGGCTGTCGTCAGCTCGTGCC
Otu094	0	1	2	0	0	4	0	5	0	0	0	0	0	1	0	0	13	Bacteria(100);Proteobacteria(100);Gammaproteobacteria(100);Burkholderiales(100);Methylophilaceae(100);Methylophilaceae_unclassified(100);	GGATTAGATACCCTGGTAGTCCACGCCCTAAACGATGTCTACTAGTTGTTGGTGGAGTAAAATCCATTAGTAACGCAGCTAACGCGTGAAGTAGACCGCCTGGGGAGTACGGTCGCAAGATTAAAACTCAAATGAATTGACGGGGGCCCGCACAAGCGGTGGATTATGTGGATTAATTCGATGCAACGCGAAAAACCTTACCTGGCCTTGACATGCCACTAACGAAGCAGAGATGCATTAGGTGCTCGAAAGAGAAAGTGGACACAGGTGCTGCATGGCTGTCGTCAGCTCGTGCC
Otu095	0	0	0	13	0	0	0	0	0	0	0	0	0	0	0	0	13	Bacteria(100);Proteobacteria(100);Alphaproteobacteria(100);Rhizobiales(100);Hyphomicrobiaceae(100);Filomicrobium(100);	GGATTAGATACCCTGGTAGTCCACGCCGTAAACGATGGATGCTAGGCGTCGGCAAGCATGCTTGTCGGTGCCGCAGCTAACGCATTAAGCATCCCGCCTGGGGAGTACGGCCGCAAGGTTAAAACTCAAAGGAATTGACGGGGGCCCGCACAAGCGGTGGAGCATGTGGTTTAATTCGAAGCAACGCGAAGAACCTTACCAGCTCTTGACATTTAGCGTCGGTTTCCGGAGACGGATTCCTCCCAGCAATGGGCGCTAGGACAGGTGCTGCATGGCTGTCGTCAGCTCGTGCT
Otu096	0	0	12	0	0	0	0	0	0	0	0	0	0	0	0	0	12	Bacteria(100);Proteobacteria(100);Gammaproteobacteria(100);Burkholderiales(100);Oxalobacteraceae(100);Oxalobacteraceae_unclassified(100);	GGATTAGATACCCTGGTAGTCCACGCCCTAAACGATGTCTACTAGTTGTCGGGTTTTAATTAACTTGGTAACGCAGCTAACGCGTGAAGTAGACCGCCTGGGGAGTACGGTCGCAAGATTAAAACTCAAAGGAATTGACGGGGACCCGCACAAGCGGTGGATGATGTGGATTAATTCGATGCAACGCGAAAAACCTTACCTACCCTTGACATGTACGGAAGCCACGAGAGATCGAGGTGTGCTCGAAAGAGAGCCGTAACACAGGTGCTGCATGGCTGTCGTCAGCTCGTGCC
Otu097	0	0	0	0	0	9	0	0	0	0	0	0	0	0	2	0	11	Bacteria(100);Firmicutes(100);Bacilli(100);Lactobacillales(100);Streptococcaceae(100);Lactococcus(100);	GGATTAGATACCCTGGTAGTCCACGCCGTAAACGATGAGTGCTAGATGTAGGGAGCTATAAGTTCTCTGTATCGCAGCTAACGCAATAAGCACTCCGCCTGGGGAGTACGACCGCAAGGTTGAAACTCAAAGGAATTGACGGGGGCCCGCACAAGCGGTGGAGCATGTGGTTTAATTCGAAGCAACGCGAAGAACCTTACCAGGTCTTGACATACTCGTGCTATTCCTAGAGATAGGAAGTTCCTTCGGGACACGGGATACAGGTGGTGCATGGTTGTCGTCAGCTCGTGCC
Otu098	0	2	0	4	0	3	0	2	0	0	0	0	0	0	0	0	11	Bacteria(100);Proteobacteria(100);Gammaproteobacteria(100);Cellvibrionales(100);Cellvibrionaceae(100);Cellvibrio(100);	GGATTAGATACCCTGGTAGTCCACGCCGTAAACGATGTCTACTAGCCGTTGGGAGCCTTGAGCTCTTAGTGGCGCAGCTAACGCACTAAGTAGACCGCCTGGGGAGTACGGTCGCAAGATTAAAACTCAAATGAATTGACGGGGGCCCGCACAAGCGGTGGAGCATGTGGTTTAATTCGACGCAACGCGAAGAACCTTACCAGGTCTTGACATCCTAGAAACTTTCCAGAGATGGATTGGTGCCTTCGGGAATCTAGAGACAGGTGCTGCATGGCCGTCGTCAGCTCGTGTC
Otu099	0	0	0	0	0	9	0	0	0	2	0	0	0	0	0	0	11	Bacteria(100);Proteobacteria(100);Alphaproteobacteria(100);Caulobacterales(100);Caulobacteraceae(100);Caulobacteraceae_unclassified(100);	GGATTAGATACCCTGGTAGTCCACGCCGTAAACGATGATTGCTAGTTGTCGGGATGCATGCATTTCGGTGACGCAGCTAACGCATTAAGCAATCCGCCTGGGGAGTACGGTCGCAAGATTAAAACTCAAAGGAACTGACGGGGGCCCGCACAAGCGGTGGAGCATGTGGTTTAATTCGAAGCAACGCGCAGAACCTTACCACCTTTTGACATGCCTGGACCGCCAGAGAGATCTGGCTTTCCCTTCGGGGACTAGGACACAGGTGCTGCATGGCTGTCGTCAGCTCGTGCT
Otu100	0	0	0	11	0	0	0	0	0	0	0	0	0	0	0	0	11	Bacteria(100);Proteobacteria(100);Alphaproteobacteria(100);Alphaproteobacteria_unclassified(100);Alphaproteobacteria_unclassified(100);Alphaproteobacteria_unclassified(100);	GGATTAGATACCCTGGTAGTCCACGCTGTAAACGATGAGTGCTAGACGTCGGGGAGCTTGCTCTTCGGTGTCGCCGCTAACGCATTAAGCACTCCGCCTGGGGAGTACGGTCGCAAGATTAAAACTCAAAGGAATTGACGGGGGCCCGCACAAGCGGTGGAGCATGTGGTTTAATTCGAAGCAACGCGCAGAACCTTACCAGCCCTTGACATGGGACGTATGGGCCTCGGAAACGGGGCTCTTCAGTTCGGCTGGCGTCCACACAGGTGCTGCATGGCTGTCGTCAGCTCGTGTC
Otu101	0	1	0	0	0	1	0	2	1	0	0	1	3	0	2	0	11	Bacteria(100);Verrucomicrobiota(100);Chlamydiae(100);Chlamydiales(100);Chlamydiaceae(100);uncultured(100);	GGATTAGATACCCTGGTAGTCCTTGCCGTAAACAATGTATACTTGGCGTAGTTGGTCTCAACCCCAACTGTGTCGTAGCTAACGTGTTAAGTATACCGCCTGAGGAGTACACTCGCAAGGGTGAAACTCAAAAGAATTGACGGGGGCTCGCACAAGCAGTGGAGCATGTGGTTTAATTCGACGCTACGCGAAGAACCTTACCTAGGCTTGACATGTACTGGACAGCTACAGAGATGTAGTTTTCTTCGGACCAGTACACAGGTGCTGCATGGCTGTCGTCAGCTCGTGCC
Otu102	0	0	0	0	0	11	0	0	0	0	0	0	0	0	0	0	11	Bacteria(100);Proteobacteria(100);Alphaproteobacteria(100);Rhizobiales(100);Beijerinckiaceae(100);Methylobacterium-Methylorubrum(100);	GGATTAGATACCCTGGTAGTCCACGCCGTAAACGATGAATGCCAGCTGTTGGGGTGCTTGCACCGCAGTAGCGCAGCTAACGCTTTGAGCATTCCGCCTGGGGAGTACGGTCGCAAGATTAAAACTCAAAGGAATTGACGGGGGCCCGCACAAGCGGTGGAGCATGTGGTTTAATTCGAAGCAACGCGCAGAACCTTACCATCCTTTGACATGGCGTGTTACGTGGAGAGATTCACGGTCCCCTTCGGGGGCGCGCACACAGGTGCTGCATGGCTGTCGTCAGCTCGTGCC
Otu103	0	0	0	10	0	0	0	0	0	0	0	0	0	0	0	0	10	Bacteria(100);Proteobacteria(100);Alphaproteobacteria(100);Rhizobiales(100);Hyphomicrobiaceae(100);Filomicrobium(100);	GGATTAGATACCCTGGTAGTCCACGCCGTAAACGATGGATGCTAGGCGTCGGCAAGCATGCTTGTCGGTGCCGCAGCTAACGCATTAAGCATCCCGCCTGGGGAGTACGGCCGCAAGGTTAAAACTCAAAGGAATTGACGGGGGCCCGCACAAGCGGTGGAGCATGTGGTTTAATTCGAAGCAACGCGAAGAACCTTACCAGCTCTTGACATTTAGCGTCGGTTTCCGGAGACGGATTCCTCCCAGCAATGGGCGCTAGGACAGGTGCTGCATGGCTGTCGTCAGCTCGTGTT
Otu104	0	0	0	10	0	0	0	0	0	0	0	0	0	0	0	0	10	Bacteria(100);Proteobacteria(100);Alphaproteobacteria(100);Rhodobacterales(100);Rhodobacteraceae(100);Rhodobacteraceae_unclassified(100);	GGATTAGATACCCTGGTAGTCCACACCGTAAACGATGAATGCCAGTCGTCGGGTAGCATGCTATTCGGTGACACACCTAACGGATTAAGCATTCCGCCTGGGGAGTACGGTCGCAAGATTAAAACTCAAAGGAATTGACGGGGGCCCGCACAAGCGGTGGAGCATGTGGTTTAATTCGAAGCAACGCGCAGAACCTTACCAACCCTTGACATCCTGTGCTAACCCGAGAGATCGGGCGTCCACTTCGGTGGCGCAGTGACAGGTGCTGCATGGCTGTCGTCAGCTCGTGCC
Otu105	0	0	0	0	0	0	0	2	1	1	1	1	1	1	1	1	10	Bacteria(100);Proteobacteria(100);Alphaproteobacteria(100);Sphingomonadales(100);Sphingomonadaceae(100);Sphingobium(100);	GGATTAGATACCCTGGTAGTCCACGCCGTAAACGATGATAACTAGCTGTCAGGGCACATGGTGTTTTGGTGGCGCAGCTAACGCATTAAGTTATCCGCCTGGGGAGTACGGTCGCAAGATTAAAACTCAAAGGAATTGACGGGGGCCTGCACAAGCGGTGGAGCATGTGGTTTAATTCGAAGCAACGCGCAGAACCTTACCAACGTTTGACATCCCTATCGCGGATCGTGGAGACACTTTCCTTCAGTTCGGCTGGATAGGTGACAGGTGCTGCATGGCCGTCGTCAGCTCGTGTT
Otu106	0	0	0	6	0	0	2	0	0	2	0	0	0	0	0	0	10	Bacteria(100);Bacteroidota(100);Bacteroidia(100);Sphingobacteriales(100);Sphingobacteriaceae(100);Pedobacter(100);	GGATTAGATACCCTGGTAGTCCACGCCCTAAACGATGAATACTCGCTGTTAGCGATATACAGTTAGCGGCTAAGCGAAAGCGTTAAGTATTCCACCTGGGGAGTACGCTCGCAAGAGTGAAACTCAAAGGAATTGACGGGGGCCCGCACAAGCGGAGGAGCATGTGGTTTAATTCGATGATACGCGAGGAACCTTACCCGGGCTTGAAAGTTAGTGAAGTTTCCAGAGATGGGAGCGTCCGCAAGGACACGAAACTAGGTGCTGCATGGCTGTCGTCAGCTCGTGCT
Otu107	0	2	0	0	1	3	0	0	0	0	2	0	1	0	0	0	9	Bacteria(100);Verrucomicrobiota(100);Chlamydiae(100);Chlamydiales(100);Chlamydiaceae(100);uncultured(100);	GGATTAGATACCCTGGTAGTCCTTGCCGTAAACAATGTATACTTGGCGTAGTTGGTCTCAACCCCAACTGTGTCGTAGCTAACGTGTTAAGTATACCGCCTGAGGAGTACACTCGCAAGGGTGAAACTCAAAAGAATTGACGGGGGCTCGCACAAGCAGTGGAGCATGTGGTTTAATTCGACGCTACGCGAAGAACCTTACCTAGGCTTGACATGTACTGGACAGCTACAGAGATGTAGTTTTCTTCGGACCAGTACACAGGTGCTGCATGGCTGTCGTCAGCTCGTGCT
Otu108	0	0	0	9	0	0	0	0	0	0	0	0	0	0	0	0	9	Bacteria(100);Proteobacteria(100);Alphaproteobacteria(100);Sphingomonadales(100);Sphingomonadaceae(100);Sphingomonadaceae_unclassified(100);	GGATTAGATACCCTGGTAGTCCACGCCGTAAACGATGATAACTAGCTGTCCGGGCTCATGGAGCTTGGGTGGCGCAGCTAACGCATTAAGTTATCCGCCTGGGGAGTACGGTCGCAAGATTAAAACTCAAAGGAATTGACGGGGGCCTGCACAAGCGGTGGAGCATGTGGTTTAATTCGAAGCAACGCGCAGAACCTTACCAGCCTTTGACATCCTAGGACGACTTCTGGAGACAGATTTCTTCCCTTCGGGGACCTAGTGACAGGTGCTGCATGGCTGTCGTCAGCTCGTGTC
Otu109	0	0	0	9	0	0	0	0	0	0	0	0	0	0	0	0	9	Bacteria(100);Bacteroidota(100);Bacteroidia(100);Bacteroidales(100);Prevotellaceae(100);Prevotellaceae_unclassified(100);	GGATTAGATACCCTGGTAGTCCGCACAGTAAACGATGGATGCTCGCTGTTGGCCATTTTGGTCAGTGGCTTAGCGAAAGCGTTAAGCATCCCACCTGGGGAGTACGCCGGCAACGGTGAAACTCAAAGGAATTGACGGGGGCCCGCACAAGCGGAGGAACATGTGGTTTAATTCGATGATACGCGAGGAACCTTACCCGGGCTTGAACTGCAGGAGAACGATTCAGAGATGATGAGGTCCTTCGGGACTCCTGTGGAGGTGCTGCATGGTTGTCGTCAGCTCGTGCC
Otu110	0	0	0	9	0	0	0	0	0	0	0	0	0	0	0	0	9	Bacteria(100);Proteobacteria(100);Gammaproteobacteria(100);Burkholderiales(100);Comamonadaceae(100);Pelomonas(100);	GGATTAGATACCCTGGTAGTCCACGCCCTAAACGATGTCAACTGGTTGTTGGGAGGGTTTCTTCTCAGTAACGTAGCTAACGCGTGAAGTTGACCGCCTGGGGAGTACGGCCGCAAGGTTGAAACTCAAAGGAATTGACGGGGACCCGCACAAGCGGTGGATGATGTGGTTTAATTCGATGCAACGCGAAAAACCTTACCTACCCTTGACATGTCTGGAATCCTGAAGAGATTTGGGAGTGCTCGAAAGAGAGCCAGAACACAGGTGCTGCATGGCCGTCGTCAGCTCGTGCT
Otu111	0	2	1	2	0	3	0	1	0	0	0	0	0	0	0	0	9	Bacteria(100);Proteobacteria(100);Gammaproteobacteria(100);Cellvibrionales(100);Cellvibrionaceae(100);Cellvibrio(100);	GGATTAGATACCCTGGTAGTCCACGCCGTAAACGATGTCTACTAGCCGTTGGGAGCCTTGAGCTCTTAGTGGCGCAGCTAACGCACTAAGTAGACCGCCTGGGGAGTACGGTCGCAAGATTAAAACTCAAATGAATTGACGGGGGCCCGCACAAGCGGTGGAGCATGTGGTTTAATTCGACGCAACGCGAAGAACCTTACCAGGTCTTGACATCCTAGAAACTTTCCAGAGATGGATTGGTGCCTTCGGGAATCTAGAGACAGGTGCTGCATGGCCGTCGTCAGCTCGTGCC
Otu112	0	1	0	4	0	1	1	0	0	1	0	0	0	0	0	0	8	Bacteria(100);Proteobacteria(100);Gammaproteobacteria(100);Cellvibrionales(100);Cellvibrionaceae(100);Cellvibrio(100);	GGATTAGATACCCTGGTAGTCCACGCCGTAAACGATGTCTACTAGCCGTTGGGAGCCTTGAGCTCTTAGTGGCGCAGCTAACGCACTAAGTAGACCGCCTGGGGAGTACGGTCGCAAGATTAAAACTCAAATGAATTGACGGGGGCCCGCACAAGCGGTGGAGCATGTGGTTTAATTCGACGCAACGCGAAGAACCTTACCAGGTCTTGACATCCTAGAAACTTTCCAGAGATGGATTGGTGCCTTCGGGAATCTAGAGACAGGTGCTGCATGGCCGTCGTCAGCTCGTGTT
Otu113	0	2	0	0	0	2	0	0	0	0	1	0	3	0	0	0	8	Bacteria(100);Proteobacteria(100);Alphaproteobacteria(100);Rhizobiales(100);Xanthobacteraceae(100);Xanthobacteraceae_unclassified(100);	GGATTAGATACCCTGGTAGTCCACGCCGTAAACGATGAATGCCAGCCGTTGGTGGGTTTACTCACCAGTGGCGCAGCTAACGCTTTAAGCATTCCGCCTGGGGAGTACGGTCGCAAGATTAAAACTCAAAGGAATTGACGGGGGCCCGCACAAGCGGTGGAGCATGTGGTTTAATTCGACGCAACGCGCAGAACCTTACCAGCCCTTGACATGTCCAGGACCGGTCGCAGAGATGTGACCCTCTCTTCGGAGCCTGGAGCACAGGTGCTGCATGGCTGTCGTCAGCTCGTGTC
Otu114	0	0	8	0	0	0	0	0	0	0	0	0	0	0	0	0	8	Bacteria(100);Proteobacteria(100);Alphaproteobacteria(100);Rhizobiales(100);Xanthobacteraceae(100);Bradyrhizobium(100);	GGATTAGATACCCTGGTAGTCCACGCCGTAAACGATGAATGCCAGCCGTTGGTGGGTTTACTCACCAGTGGCGCAGCTAACGCTTTAAGCATTCCGCCTGGGGAGTACGGTCGCAAGATTAAAACTCAAAGGAATTGACGGGGGCCCGCACAAGCGGTGGAGCATGTGGTTTAATTCGACGCAACGCGCAGAACCTTACCAGCCCTTGACATGTTTGGGACCGGTCGCAGAGACGTGACCTTCTCTTCGGAGCCCGAAACACAGGTGCTGCATGGCTGTCGTCAGCTCGTGCC
Otu115	0	0	5	3	0	0	0	0	0	0	0	0	0	0	0	0	8	Bacteria(100);Proteobacteria(100);Alphaproteobacteria(100);Caulobacterales(100);Caulobacteraceae(100);Brevundimonas(100);	GGATTAGATACCCTGGTAGTCCACGCCGTAAACGATGATTGCTAGTTGTCGGGATGCATGCATTTCGGTGACGCAGCTAACGCATTAAGCAATCCGCCTGGGGAGTACGGTCGCAAGATTAAAACTCAAAGGAATTGACGGGGGCCCGCACAAGCGGTGGAGCATGTGGTTTAATTCGAAGCAACGCGCAGAACCTTACCACCTTTTGACATGCCCGGACCGCCAGAGAGATCTGGCTTTCCTTTCGGGGACTGGGACACAGGTGCTGCATGGCTGTCGTCAGCTCGTGCC
Otu116	0	2	0	0	0	3	0	1	0	0	0	1	1	0	0	0	8	Bacteria(100);Verrucomicrobiota(100);Chlamydiae(100);Chlamydiales(100);Chlamydiaceae(100);uncultured(100);	GGATTAGATACCCTGGTAGTCCTTGCCGTAAACAATGTATACTTGGCGTAGTTGGTCTCAACCCCAACTGTGTCGTAGCTAACGTGTTAAGTATACCGCCTGAGGAGTACACTCGCAAGGGTGAAACTCAAAAGAATTGACGGGGGCTCGCACAAGCAGTGGAGCATGTGGTTTAATTCGACGCTACGCGAAGAACCTTACCTAGGCTTGACATGTACTGGACAGCTACAGAGATGTAGTTTTCTTCGGACCAGTACACAGGTGCTGCATGGCTGTCGTCAGCTCGTGTT
Otu117	0	0	0	8	0	0	0	0	0	0	0	0	0	0	0	0	8	Bacteria(100);Proteobacteria(100);Alphaproteobacteria(100);Rhizobiales(100);Hyphomicrobiaceae(100);Filomicrobium(100);	GGATTAGATACCCTGGTAGTCCACGCCGTAAACGATGGATGCTAGGCGTCGGCAAGCATGCTTGTCGGTGCCGCAGCTAACGCATTAAGCATCCCGCCTGGGGAGTACGGCCGCAAGGTTAAAACTCAAAGGAATTGACGGGGGCCCGCACAAGCGGTGGAGCATGTGGTTTAATTCGAAGCAACGCGAAGAACCTTACCAGCTCTTGACATTTAGCGTCGGTTTCCGGAGACGGATTCCTCCCAGCAATGGGCGCTAGGACAGGTGCTGCATGGCTGTCGTCAGCTCGTGTC
Otu118	0	0	3	5	0	0	0	0	0	0	0	0	0	0	0	0	8	Bacteria(100);Proteobacteria(100);Gammaproteobacteria(100);Burkholderiales(100);Comamonadaceae(100);Pelomonas(100);	GGATTAGATACCCTGGTAGTCCACGCCCTAAACGATGTCAACTGGTTGTTGGGAGGGTTTCTTCTCAGTAACGTAGCTAACGCGTGAAGTTGACCGCCTGGGGAGTACGGCCGCAAGGTTGAAACTCAAAGGAATTGACGGGGACCCGCACAAGCGGTGGATGATGTGGTTTAATTCGATGCAACGCGAAAAACCTTACCTACCCTTGACATGTCTGGAATCCTGAAGAGATTTGGGAGTGCTCGAAAGAGAGCCAGAACACAGGTGCTGCATGGCCGTCGTCAGCTCGTGCC
Otu119	0	1	0	0	0	6	0	0	0	1	0	0	0	0	0	0	8	Bacteria(100);Proteobacteria(100);Alphaproteobacteria(100);Rhodobacterales(100);Rhodobacteraceae(100);Paracoccus(100);	GGATTAGATACCCTGGTAGTCCACGCCGTAAACGATGAATGCCAGACGTCGGCAAGCATGCTTGTCGGTGTCACACCTAACGGATTAAGCATTCCGCCTGGGGAGTACGGTCGCAAGATTAAAACTCAAAGGAATTGACGGGGGCCCGCACAAGCGGTGGAGCATGTGGTTTAATTCGAAGCAACGCGCAGAACCTTACCAACCCTTGACATGGCAGGACCGCTGGAGAGATTCAGCTTTCTCGTAAGAGACCTGCACACAGGTGCTGCATGGCTGTCGTCAGCTCGTGTC
Otu120	0	0	0	8	0	0	0	0	0	0	0	0	0	0	0	0	8	Bacteria(100);Actinobacteriota(100);Actinobacteria(100);Micrococcales(100);Dermabacteraceae(100);Brachybacterium(100);	GGATTAGATACCCTGGTAGTCCATGCCGTAAACGTTGGGCACTAGGTGTGGGGGACATTCCACGTTTTCCGCGCCGTAGCTAACGCATTAAGTGCCCCGCCTGGGGAGTACGGCCGCAAGGCTAAAACTCAAAGGAATTGACGGGGGCCCGCACAAGCGGCGGAGCATGCTGATTAATTCGATGCAACGCGAAGAACCTTACCAAGGCTTGACATGCACTGGACGGCTGCAGAGATGTGGCTTTCTTTGGACTGGTGCACAGGTGGTGCATGGTTGTCGTCAGCTCGTGCT
Otu121	0	0	0	0	0	7	0	0	0	0	0	0	1	0	0	0	8	Bacteria(100);Proteobacteria(100);Gammaproteobacteria(100);Alteromonadales(100);Idiomarinaceae(100);Idiomarina(100);	GGATTAGATACCCTGGTAGTCCACGCCGTAAACGATGTCAACTAGTTGTTCGTGTCACTAAGACGTGAGTAACGCAGCTAACGCACTAAGTTGACCGCCTGGGGAGTACGGCCGCAAGGTTAAAACTCAAATGAATTGACGGGGGCCCGCACAAGCGGTGGAGCATGTGGTTTAATTCGATGCAACGCGAAGAACCTTACCATCCCTTGACATCCAGTGAACTTTCTAGAGATAGATTGGTGCCTTCGGGAACACTGAGACAGGTGCTGCATGGCTGTCGTCAGCTCGTGCC
Otu122	0	0	0	0	0	0	0	0	2	0	1	3	2	0	0	0	8	Bacteria(100);Proteobacteria(100);Gammaproteobacteria(100);Oceanospirillales(100);Halomonadaceae(100);Halomonas(100);	GGATTAGATACCCTGGTAGTCCACGCCGTAAACGATGTCGACCAGCCGTTGGGTGCCTAGCGCACTTTGTGGCGAAGTTAACGCGATAAGTCGACCGCCTGGGGAGTACGGCCGCAAGGTTAAAACTCAAATGAATTGACGGGGGCCCGCACAAGCGGTGGAGCATGTGGTTTAATTCGATGCAACGCGAAGAACCTTACCTACTCTTGACATCCTGCGAATTCGGTAGAGATACCTTAGTGCCTTCGGGAACGCAGAGACAGGTGCTGCATGGCTGTCGTCAGCTCGTGCC
Otu123	0	0	0	7	0	0	0	0	0	0	0	0	0	0	0	0	7	Bacteria(100);Proteobacteria(100);Gammaproteobacteria(100);Burkholderiales(100);Comamonadaceae(100);Pelomonas(100);	GGATTAGATACCCTGGTAGTCCACGCCCTAAACGATGTCAACTGGTTGTTGGGAGGGTTTCTTCTCAGTAACGTAGCTAACGCGTGAAGTTGACCGCCTGGGGAGTACGGCCGCAAGGTTGAAACTCAAAGGAATTGACGGGGACCCGCACAAGCGGTGGATGATGTGGTTTAATTCGATGCAACGCGAAAAACCTTACCTACCCTTGACATGTCTGGAATCCTGAAGAGATTTGGGAGTGCTCGAAAGAGAGCCAGAACACAGGTGCTGCATGGCCGTCGTCAGCTCGTGTC
Otu124	0	1	0	1	0	5	0	0	0	0	0	0	0	0	0	0	7	Bacteria(100);Proteobacteria(100);Alphaproteobacteria(100);Rhodobacterales(100);Rhodobacteraceae(100);Paracoccus(100);	GGATTAGATACCCTGGTAGTCCACGCCGTAAACGATGAATGCCAGACGTCGGCAAGCATGCTTGTCGGTGTCACACCTAACGGATTAAGCATTCCGCCTGGGGAGTACGGTCGCAAGATTAAAACTCAAAGGAATTGACGGGGGCCCGCACAAGCGGTGGAGCATGTGGTTTAATTCGAAGCAACGCGCAGAACCTTACCAACCCTTGACATGGCAGGACCGCTGGAGAGATTCAGCTTTCTCGTAAGAGACCTGCACACAGGTGCTGCATGGCTGTCGTCAGCTCGTGCT
Otu125	0	0	0	7	0	0	0	0	0	0	0	0	0	0	0	0	7	Bacteria(100);Fusobacteriota(100);Fusobacteriia(100);Fusobacteriales(100);Fusobacteriaceae(100);Fusobacterium(100);	GGATTAGATACCCTGGTAGTCCACGCCGTAAACGATGATTACTAGGTGTTGGGGGTCGAACCTCAGCGCCCAAGCTAACGCGATAAGTAATCCGCCTGGGGAGTACGTACGCAAGTATGAAACTCAAAGGAATTGACGGGGACCCGCACAAGCGGTGGAGCATGTGGTTTAATTCGACGCAACGCGAGGAACCTTACCAGCGTTTGACATCTTAGGAAGAATGCAGAGATGTGTTTGTGCTCCTTCGGGAGAACCTAAAGACAGGTGGTGCATGGCTGTCGTCAGCTCGTGCT
Otu126	0	0	0	7	0	0	0	0	0	0	0	0	0	0	0	0	7	Bacteria(100);Bacteroidota(100);Bacteroidia(100);Bacteroidia_unclassified(100);Bacteroidia_unclassified(100);Bacteroidia_unclassified(100);	GGATTAGATACCCTGGTAGTCCACGCTGTAAACGATGCTCACTAGCTGTTGGCGATATACTGTCAGTGGCTGAGCGAAAGCATTAAGTGAGCCACCTGGGGAGTACGCTCGCAAGAGTGAAACTCAAAGGAATTGACGGGGGCCCGCACAAGCGGAGGAGCATGTGGTTTAATTCGATGGTACGCGAGGAACCTTACCTGAACTTAAATGGATATTGACCGTCTGAGAAATCAGACTTTCTTACGACAGTATTCAAGGTGCTGCATGGTTGTCGTCAGCTCGTGCT
Otu127	0	5	0	2	0	0	0	0	0	0	0	0	0	0	0	0	7	Bacteria(100);Bacteroidota(100);Bacteroidia(100);Sphingobacteriales(100);Sphingobacteriaceae(100);Pedobacter(100);	GGATTAGATACCCTGGTAGTCCACGCCCTAAACGATGAATACTCGCTGTTAGCGATATACAGTTAGCGGCTAAGCGAAAGCGTTAAGTATTCCACCTGGGGAGTACGCTCGCAAGAGTGAAACTCAAAGGAATTGACGGGGGCCCGCACAAGCGGAGGAGCATGTGGTTTAATTCGATGATACGCGAGGAACCTTACCCGGGCTTGAAAGTTAGTGAAGTTTTCAGAGATGGAAGCGTCCGCAAGGACACGAAACTAGGTGCTGCATGGCTGTCGTCAGCTCGTGTC
Otu128	0	1	0	4	0	2	0	0	0	0	0	0	0	0	0	0	7	Bacteria(100);Proteobacteria(100);Gammaproteobacteria(100);Cellvibrionales(100);Cellvibrionaceae(100);Cellvibrio(100);	GGATTAGATACCCTGGTAGTCCACGCCGTAAACGATGTCTACTAGCCGTTGGGAGCCTTGAGCTCTTAGTGGCGCAGCTAACGCACTAAGTAGACCGCCTGGGGAGTACGGTCGCAAGATTAAAACTCAAATGAATTGACGGGGGCCCGCACAAGCGGTGGAGCATGTGGTTTAATTCGACGCAACGCGAAGAACCTTACCAGGTCTTGACATCCTAGAAACTTTCCAGAGATGGATTGGTGCCTTCGGGAATCTAGAGACAGGTGCTGCATGGCCGTCGTCAGCTCGTGCT
Otu129	0	0	0	0	0	0	0	0	0	0	0	5	2	0	0	0	7	Bacteria(100);Proteobacteria(100);Gammaproteobacteria(100);Oceanospirillales(100);Halomonadaceae(100);Halomonas(100);	GGATTAGATACCCTGGTAGTCCACGCCGTAAACGATGTCGACCAGCCGTTGGGTGCCTAGCGCACTTTGTGGCGAAGTTAACGCGATAAGTCGACCGCCTGGGGAGTACGGCCGCAAGGTTAAAACTCAAATGAATTGACGGGGGCCCGCACAAGCGGTGGAGCATGTGGTTTAATTCGATGCAACGCGAAGAACCTTACCTACTCTTGACATCCTGCGAATTCGGTAGAGATACCTTAGTGCCTTCGGGAACGCAGAGACAGGTGCTGCATGGCTGTCGTCAGCTCGTGCT
Otu130	0	1	1	4	0	0	0	0	1	0	0	0	0	0	0	0	7	Bacteria(100);Proteobacteria(100);Gammaproteobacteria(100);Burkholderiales(100);Comamonadaceae(100);Delftia(100);	GGATTAGATACCCTGGTAGTCCACGCCCTAAACGATGTCAACTGGTTGTTGGGAATTAGTTTTCTCAGTAACGAAGCTAACGCGTGAAGTTGACCGCCTGGGGAGTACGGCCGCAAGGTTGAAACTCAAAGGAATTGACGGGGACCCGCACAAGCGGTGGATGATGTGGTTTAATTCGATGCAACGCGAAAAACCTTACCCACCTTTGACATGGCAGGAAGTTTCCAGAGATGGATTCGTGCTCGAAAGAGAACCTGCACACAGGTGCTGCATGGCTGTCGTCAGCTCGTGCC
Otu131	0	0	0	4	0	0	0	0	2	0	1	0	0	0	0	0	7	Bacteria(100);Proteobacteria(100);Gammaproteobacteria(100);Burkholderiales(100);Comamonadaceae(100);Tepidimonas(100);	GGATTAGATACCCTGGTAGTCCACGCCCTAAACGATGTCGACTGGTTGTTGGGTCTTAGGTGACTCAGTAACGAAGCTAACGCGTGAAGTCGACCGCCTGGGGAGTACGGCCGCAAGGTTGAAACTCAAAGGAATTGACGGGGACCCGCACAAGCGGTGGATGATGTGGTTTAATTCGATGCAACGCGAAAAACCTTACCTACCCTTGACATGCCAGGAATCCGGAAGAGATTTCGGAGTGCTCGCAAGAGAGCCTGGACACAGGTGCTGCATGGCTGTCGTCAGCTCGTGCC
Otu132	0	0	0	2	0	0	1	0	2	0	0	0	1	0	1	0	7	Bacteria(100);Proteobacteria(100);Gammaproteobacteria(100);Pseudomonadales(100);Moraxellaceae(100);Acinetobacter(100);	TTCTTCTCTCCCCTTTTAGTCCATGCCGTAAACGATGTCTACTAGCCGTTGGGGCCTTTGAGGCTTTAGTGGCGCAGCTAACGCGATAAGTAGACCGCCTGGGGAGTACGGTCGCAAGACTAAAACTCAAATGAATTGACGGGGGCCCGCACAAGCGGTGGAGCATGTGGTTTAATTCGATGCAACGCGAAGAACCTTACCTGGTCTTGACATAGTAAGAACTTTCCAGAGATGGATTGGTGCCTTCGGGAACTTACATACAGGTGCTGCATGGCTGTCGTCAGCTCGTGTC
Otu133	0	0	0	6	0	0	0	0	0	1	0	0	0	0	0	0	7	Bacteria(100);Proteobacteria(100);Gammaproteobacteria(100);Burkholderiales(100);Comamonadaceae(100);Comamonadaceae_unclassified(100);	GGATTAGATACCCTGGTAGTCCACGCCCTAAACGATGTCAACTGGTTGTTGGGTCTTAACTGACTCAGTAACGAAGCTAACGCGTGAAGTTGACCGCCTGGGGAGTACGGCCGCAAGGTTGAAACTCAAAGGAATTGACGGGGACCCGCACAAGCGGTGGATGATGTGGTTTAATTCGATGCAACGCGAAAAACCTTACCCACCTTTGACATGGCAGGAACTTACCAGAGATGGTTTGGTGCTCGAAAGAGAACCTGCACACAGGTGCTGCATGGCTGTCGTCAGCTCGTGCT
Otu134	0	0	1	0	0	5	0	0	0	0	0	0	0	0	0	0	6	Bacteria(100);Proteobacteria(100);Gammaproteobacteria(100);Xanthomonadales(100);Xanthomonadaceae(100);Stenotrophomonas(100);	GGATTAGATACCCTGGTAGTCCACGCCCTAAACGATGCGAACTGGATGTTGGGTGCAATTTGGCACGCAGTATCGAAGCTAACGCGTTAAGTTCGCCGCCTGGGGAGTACGGTCGCAAGACTGAAACTCAAAGGAATTGACGGGGGCCCGCACAAGCGGTGGAGTATGTGGTTTAATTCGATGCAACGCGAAGAACCTTACCTGGTCTTGACATGTCGAGAACTTTCCAGAGATGGATTGGTGCCTTCGGGAACTCGAACACAGGTGCTGCATGGCTGTCGTCAGCTCGTGCT
Otu135	0	2	0	2	0	0	0	1	0	1	0	0	0	0	0	0	6	Bacteria(100);Bacteroidota(100);Bacteroidia(100);Sphingobacteriales(100);Sphingobacteriaceae(100);Pedobacter(100);	GGATTAGATACCCTGGTAGTCCACGCCCTAAACGATGAATACTCGCTGTTAGCGATATACAGTTAGCGGCTAAGCGAAAGCGTTAAGTATTCCACCTGGGGAGTACGCTCGCAAGAGTGAAACTCAAAGGAATTGACGGGGGCCCGCACAAGCGGAGGAGCATGTGGTTTAATTCGATGATACGCGAGGAACCTTACCCGGGCTTGAAAGTTAGTGAAGTTTTCAGAGATGGAAGCGTCCGCAAGGACACGAAACTAGGTGCTGCATGGCTGTCGTCAGCTCGTGCC
Otu136	0	6	0	0	0	0	0	0	0	0	0	0	0	0	0	0	6	Bacteria(100);Proteobacteria(100);Alphaproteobacteria(100);Rhizobiales(100);Rhizobiaceae(100);Shinella(100);	GGATTAGATACCCTGGTAGTCCACGCCGTAAACGATGAATGTTAGCCGTCGGCATGCATGCATGTCGGTGGCGCAGCTAACGCATTAAACATTCCGCCTGGGGAGTACGGTCGCAAGATTAAAACTCAAAGGAATTGACGGGGGCCCGCACAAGCGGTGGAGCATGTGGTTTAATTCGAAGCAACGCGCAGAACCTTACCAGCCCTTGACATGTCGGTCGCGGATTACAGAGATGTTTTCCTTCAGTTAGGCTGGACCGAACACAGGTGCTGCATGGCTGTCGTCAGCTCGTGTT
Otu137	0	1	0	4	0	0	0	1	0	0	0	0	0	0	0	0	6	Bacteria(100);Proteobacteria(100);Alphaproteobacteria(100);Caulobacterales(100);Caulobacteraceae(100);Caulobacter(100);	GGATTAGATACCCTGGTAGTCCACGCCGTAAACGATGAGTGCTAGTTGTCGGCATGCATGCATGTCGGTGACGCAGCTAACGCATTAAGCACTCCGCCTGGGGAGTACGGTCGCAAGATTAAAACTCAAAGGAATTGACGGGGGCCCGCACAAGCGGTGGAGCATGTGGTTTAATTCGAAGCAACGCGCAGAACCTTACCACCTTTTGACATGCCTGGACCGCCACAGAGATGTGGTTTTCCCTTCGGGGACTGGGACACAGGTGCTGCATGGCTGTCGTCAGCTCGTGCC
Otu138	0	0	0	0	0	6	0	0	0	0	0	0	0	0	0	0	6	Bacteria(100);Proteobacteria(100);Gammaproteobacteria(100);Xanthomonadales(100);Xanthomonadaceae(100);Stenotrophomonas(100);	GGATTAGATACCCTGGTAGTCCACGCCCTAAACGATGCGAACTGGATGTTGGGTGCAATTTGGCACGCAGTATCGAAGCTAACGCGTTAAGTTCGCCGCCTGGGGAGTACGGTCGCAAGACTGAAACTCAAAGGAATTGACGGGGGCCCGCACAAGCGGTGGAGTATGTGGTTTAATTCGATGCAACGCGAAGAACCTTACCTGGTCTTGACATGTCGAGAACTTTCCAGAGATGGATTGGTGCCTTCGGGAACTCGAACACAGGTGCTGCATGGCTGTCGTCAGCTCGTGCC
Otu139	0	0	6	0	0	0	0	0	0	0	0	0	0	0	0	0	6	Bacteria(100);Actinobacteriota(100);Actinobacteria(100);Bifidobacteriales(100);Bifidobacteriaceae(100);Gardnerella(100);	GGATTAGATACCCTGGTAGTCCACGCCGTAAACGGTGGACGCTGGATGTGGGGCCCATTCCACGGGTTCTGTGTCGGAGCTAACGCGTTAAGCGTCCCGCCTGGGGAGTACGGCCGCAAGGCTAAAACTCAAAGAAATTGACGGGGGCCCGCACAAGCGGCGGAGCATGCGGATTAATTCGATGCAACGCGAAGAACCTTACCTGGGCTTGACATGTGCCTGACGACTGCAGAGATGTGGTTTCCTTTCGGGGCAGGTTCACAGGTGGTGCATGGTCGTCGTCAGCTCGTGCC
Otu140*	1	0	0	5	0	0	0	0	0	0	0	0	0	0	0	0	6	Bacteria(100);Actinobacteriota(100);Actinobacteria(100);Corynebacteriales(100);Corynebacteriaceae(100);Lawsonella(100);	GGATTAGATACCCTGGTAGTCCATGCCGTAAACGGTGGGCGCTAGGTGTGGGGTTCCTTCCACGGGCTCCGCGCCGTAGCTAACGCATTAAGCGCCCCGCCTGGGGAGTACGGCCGCAAGGCTAAAACTCAAAGAAATTGACGGGGGCCCGCACAAGCGGCGGAGCATGTGGATTAATTCGATGCAACGCGAAGAACCTTACCTGGGCTTGACATATAGAGGATCGCTACAGAGATGTGGTTTCCCTTGTGGCTTCTATACAGGTGGTGCATGGTTGTCGTCAGCTCGTGCC
Otu141	0	2	0	0	0	4	0	0	0	0	0	0	0	0	0	0	6	Bacteria(100);Proteobacteria(100);Alphaproteobacteria(100);Rhodobacterales(100);Rhodobacteraceae(100);Paracoccus(100);	GGATTAGATACCCTGGTAGTCCACGCCGTAAACGATGAATGCCAGACGTCGGCAAGCATGCTTGTCGGTGTCACACCTAACGGATTAAGCATTCCGCCTGGGGAGTACGGTCGCAAGATTAAAACTCAAAGGAATTGACGGGGGCCCGCACAAGCGGTGGAGCATGTGGTTTAATTCGAAGCAACGCGCAGAACCTTACCAACCCTTGACATGGCAGGACCGCTGGAGAGATTCAGCTTTCTCGTAAGAGACCTGCACACAGGTGCTGCATGGCTGTCGTCAGCTCGTGTT
Otu142	0	6	0	0	0	0	0	0	0	0	0	0	0	0	0	0	6	Bacteria(100);Actinobacteriota(100);Actinobacteria(100);Corynebacteriales(100);Corynebacteriaceae(100);Corynebacterium(100);	GGATTAGATACCCTGGTAGTCCATGCCGTAAACGGTGGGCGCTAGGTGTGAGGGTCTTTCTACGACTTTCGTGCCGTAGCTAACGCATTAAGCGCCCCGCCTGGGGAGTACGGCCGCAAGGCTAAAACTCAAAGGAATTGACGGGGGCCCGCACAAGCGGCGGAGCATGTGGATTAATTCGATGCAACGCGAAGAACCTTACCTGGGCTTGACATACACCAGACTGGGCTAGAGATAGTTCGTCCCTTTGTGGTTGGTGTACAGGTGGTGCATGGTTGTCGTCAGCTCGTGCC
Otu143	0	2	0	2	0	0	0	1	0	0	0	0	1	0	0	0	6	Bacteria(100);Bacteroidota(100);Bacteroidia(100);Sphingobacteriales(100);Sphingobacteriaceae(100);Pedobacter(100);	GGATTAGATACCCTGGTAGTCCACGCCCTAAACGATGAATACTCGCTGTTAGCGATATACAGTTAGCGGCTAAGCGAAAGCGTTAAGTATTCCACCTGGGGAGTACGCTCGCAAGAGTGAAACTCAAAGGAATTGACGGGGGCCCGCACAAGCGGAGGAGCATGTGGTTTAATTCGATGATACGCGAGGAACCTTACCCGGGCTTGAAAGTTAGTGAAGTTACCAGAGATGGTAGCGTCCGCAAGGACACGAAACTAGGTGCTGCATGGCTGTCGTCAGCTCGTGTC
Otu144	0	0	1	0	0	4	0	0	0	1	0	0	0	0	0	0	6	Bacteria(100);Proteobacteria(100);Gammaproteobacteria(100);Burkholderiales(100);Methylophilaceae(100);Methylophilaceae_unclassified(100);	GGATTAGATACCCTGGTAGTCCACGCCCTAAACGATGTCTACTAGTTGTTGGTGGAGTAAAATCCATTAGTAACGCAGCTAACGCGTGAAGTAGACCGCCTGGGGAGTACGGTCGCAAGATTAAAACTCAAATGAATTGACGGGGGCCCGCACAAGCGGTGGATTATGTGGATTAATTCGATGCAACGCGAAAAACCTTACCTGGCCTTGACATGCCACTAACGAAGCAGAGATGCATTAGGTGCTCGAAAGAGAAAGTGGACACAGGTGCTGCATGGCTGTCGTCAGCTCGTGTC
Otu145	0	0	0	0	0	0	0	0	3	1	0	1	0	0	0	1	6	Bacteria(100);Proteobacteria(100);Alphaproteobacteria(100);Rhizobiales(100);Stappiaceae(100);Stappiaceae_unclassified(100);	GGATTAGATACCCTGGTAGTCCACGCCGTAAACGATGGAAGCTAGTTGTCAGGCAGCATGCTGTTTGGTGACGCAGCTAACGCATTAAGCTTCCCGCCTGGGGAGTACGGTCGCAAGATTAAAACTCAAAGGAATTGACGGGGGCCCGCACAAGCGGTGGAGCATGTGGTTTAATTCGAAGCAACGCGCAGAACCTTACCAGCCCTTGACATTTGGTGCTACATTCGGAGACGGATGGTTCCCTTCGGGGACGCCAGGACAGGTGCTGCATGGCTGTCGTCAGCTCGTGCC
Otu146	0	0	0	0	0	4	2	0	0	0	0	0	0	0	0	0	6	Bacteria(100);Actinobacteriota(100);Actinobacteria(100);Micrococcales(100);Micrococcales_unclassified(100);Micrococcales_unclassified(100);	GGATTAGATACCCTGGTAGTCCATGCCGTAAACGTTGGGCGCTAGGTGTGGGGCTCATTCCACGAGTTCCGTGCCGCAGCTAACGCATTAAGCGCCCCGCCTGGGGAGTACGGCCGCAAGGCTAAAACTCAAAGGAATTGACGGGGGCCCGCACAAGCGGCGGAGCATGCGGATTAATTCGATGCAACGCGAAGAACCTTACCAAGGCTTGACATACACCGGAATCATGCAGAGATGTGTGCGTCTTCGGACTGGTGTACAGGTGGTGCATGGTTGTCGTCAGCTCGTGCC
Otu147	0	0	2	3	0	0	0	0	0	0	0	0	0	0	1	0	6	Bacteria(100);Proteobacteria(100);Gammaproteobacteria(100);Oceanospirillales(100);Halomonadaceae(100);Halomonas(100);	GGATTAGATACCCTGGTAGTCCACGCCGTAAACGATGTCGACCAGCCGTTGGGTGCCTAGCGCACTTTGTGGCGAAGTTAACGCGATAAGTCGACCGCCTGGGGAGTACGGCCGCAAGGTTAAAACTCAAATGAATTGACGGGGGCCCGCACAAGCGGTGGAGCATGTGGTTTAATTCGATGCAACGCGAAGAACCTTACCTACTCTTGACATCCTGCGAATTTGGTAGAGATACCTTAGTGCCTTCGGGAACGCAGAGACAGGTGCTGCATGGCTGTCGTCAGCTCGTGCC
Otu148	0	0	0	5	0	1	0	0	0	0	0	0	0	0	0	0	6	Bacteria(100);Proteobacteria(100);Gammaproteobacteria(100);KI89A_clade(100);KI89A_clade_fa(100);KI89A_clade_ge(100);	GGATTAGATACCCTGGTAGTCCACGCCGTAAACGATGACAACTAGCCGTCGGGGCCCTTGAGGCCTTGGTGGCGCAGCTAACGCGATAAGTTGTCCGCCTGGGGAGTACGGCCGCAAGGTTAAAACTCAAATGAATTGACGGGGGCCCGCACAAGCGGTGGAGCATGTTGTTTAATTCGATGCAACGCGAAGAACCTTACCACCCCTTGACATCCTGCGAACTTTCTAGAGATAGATTGGTGCCTTCGGGAACGCAGTGACAGGTGCTGCATGGCTGTCGTCAGCTCGTGCC
Otu149	0	1	0	5	0	0	0	0	0	0	0	0	0	0	0	0	6	Bacteria(100);Bacteroidota(100);Bacteroidia(100);Sphingobacteriales(100);Sphingobacteriaceae(100);Pedobacter(100);	GGATTAGATACCCTGGTAGTCCACGCCCTAAACGATGAATACTCGCTGTTAGCGATATACAGTTAGCGGCTAAGCGAAAGCGTTAAGTATTCCACCTGGGGAGTACGCTCGCAAGAGTGAAACTCAAAGGAATTGACGGGGGCCCGCACAAGCGGAGGAGCATGTGGTTTAATTCGATGATACGCGAGGAACCTTACCCGGGCTTGAAAGTTAGTGAAGTTACCAGAGATGGTAGCGTCCGCAAGGACACGAAACTAGGTGCTGCATGGCTGTCGTCAGCTCGTGCC
Otu150	0	0	0	0	0	5	0	0	0	1	0	0	0	0	0	0	6	Bacteria(100);Proteobacteria(100);Gammaproteobacteria(100);Burkholderiales(100);Methylophilaceae(100);Methylophilaceae_unclassified(100);	GGATTAGATACCCTGGTAGTCCACGCCCTAAACGATGTCTACTAGTTGTTGGTGGAGTAAAATCCATTAGTAACGCAGCTAACGCGTGAAGTAGACCGCCTGGGGAGTACGGTCGCAAGATTAAAACTCAAATGAATTGACGGGGGCCCGCACAAGCGGTGGATTATGTGGATTAATTCGATGCAACGCGAAAAACCTTACCTGGCCTTGACATGCCACTAACGAAGCAGAGATGCATTAGGTGCTCGAAAGAGAAAGTGGACACAGGTGCTGCATGGCTGTCGTCAGCTCGTGTT
Otu151	0	0	0	0	0	0	0	0	0	2	0	1	1	0	0	2	6	Bacteria(100);Proteobacteria(100);Gammaproteobacteria(100);Alteromonadales(100);Alteromonadaceae(100);Aestuariibacter(100);	GGATTAGATACCCTGGTAGTCCACACCGTAAACGCTGTCTACTAGCTGTTTGTGTATTTAATACGTGAGTAGCGAAGCTAACGCGCTAAGTAGACCGCCTGGGGAGTACGGCCGCAAGGTTAAAACTCAAATGAATTGACGGGGGCCCGCACAAGCGGTGGAGCATGTGGTTTAATTCGATGCAACGCGAAGAACCTTACCTACTCTTGACATCCAGGAAATTTTTCAGAGATGAATTAGTGCCTTCGGGAATCCTGAGACAGGTGCTGCATGGCTGTCGTCAGCTCGTGCC
Otu152	0	2	0	0	0	4	0	0	0	0	0	0	0	0	0	0	6	Bacteria(100);Proteobacteria(100);Alphaproteobacteria(100);Rhizobiales(100);Xanthobacteraceae(100);Xanthobacteraceae_unclassified(100);	GGATTAGATACCCTGGTAGTCCACGCCGTAAACGATGAATGCCAGCCGTTGGTGGGTTTACTCACCAGTGGCGCAGCTAACGCTTTAAGCATTCCGCCTGGGGAGTACGGTCGCAAGATTAAAACTCAAAGGAATTGACGGGGGCCCGCACAAGCGGTGGAGCATGTGGTTTAATTCGACGCAACGCGCAGAACCTTACCAGCCCTTGACATGTCCAGGACCGGTCGCAGAGATGTGACCCTCTCTTCGGAGCCTGGAGCACAGGTGCTGCATGGCTGTCGTCAGCTCGTGTT
Otu153	0	0	0	6	0	0	0	0	0	0	0	0	0	0	0	0	6	Bacteria(100);Proteobacteria(100);Alphaproteobacteria(100);Alphaproteobacteria_unclassified(100);Alphaproteobacteria_unclassified(100);Alphaproteobacteria_unclassified(100);	GGATTAGATACCCTGGTAGTCCACGCCGTAAACGATGAATGCTAGACGTCGGCAGGCATGCCTGTCGGTGTCGCAGCTAACGCATTAAGCATTCCGCCTGGGGAGTACGGCCGCAAGGTTAAAACTCAAAGGAATTGACGGGGGCCCGCACAAGCGGTGGAGCATGTGGTTTAATTCGAAGCAACGCGCAGAACCTTACCAACCCTTGACATGGGGATTTTGGTTACCGGAGACGGTTTCCTTCAGTTCGGCTGGGTCCCACACAGGTGCTGCATGGCTGTCGTCAGCTCGTGCC
Otu154	0	0	1	4	0	0	0	0	0	0	0	0	0	0	0	0	5	Bacteria(100);Proteobacteria(100);Gammaproteobacteria(100);Burkholderiales(100);Oxalobacteraceae(100);Oxalobacteraceae_unclassified(100);	GGATTAGATACCCTGGTAGTCCACGCCCTAAACGATGTCTACTAGTTGTCGGGTTTTAATTAACTTGGTAACGCAGCTAACGCGTGAAGTAGACCGCCTGGGGAGTACGATCGCAAGATTAAAACTCAAAGGAATTGACGGGGACCCGCACAAGCGGTGGATGATGTGGATTAATTCGATGCAACGCGAAAAACCTTACCTACCCTTGACATGTACGGAATGCCGAAGAGATTTGGCAGTGCTCGAAAGAGAACCGTAACACAGGTGCTGCATGGCTGTCGTCAGCTCGTGCT
Otu155	0	0	0	0	0	5	0	0	0	0	0	0	0	0	0	0	5	Bacteria(100);Proteobacteria(100);Alphaproteobacteria(100);Caulobacterales(100);Caulobacteraceae(100);Asticcacaulis(100);	GGATTAGATACCCTGGTAGTCCACGCCGTAAACGATGATTGCTAGTTGTCGGGCAGTATACTGTTCGGTGACGCAGCTAACGCAATAAGCAATCCGCCTGGGGAGTACGGTCGCAAGATTAAAACTCAAAGGAATTGACGGGGGCCCGCACAAGCGGTGGAGCATGTGGTTTAATTCGAAGCAACGCGCAGAACCTTACCACCTTTTGACATGCCCGGCTAACCAGAGAGATTTGGTGTTCCCTTCGGGGACCGGGACACAGGTGCTGCATGGCTGTCGTCAGCTCGTGCT
Otu156	0	5	0	0	0	0	0	0	0	0	0	0	0	0	0	0	5	Bacteria(100);Actinobacteriota(100);Actinobacteria(100);Corynebacteriales(100);Corynebacteriaceae(100);Corynebacteriaceae_unclassified(100);	GGATTAGATACCCTGGTAGTCCATGCCGTAAACGGTGGGCGCTAGGTGTGGGTTTCCTTCCACGGGATCCGTGCCGTAGCTAACGCATTAAGCGCCCCGCCTGGGGAGTACGGCCGCAAGGCTAAAACTCAAAGGAATTGACGGGGGCCCGCACAAGCGGCGGAGCATGTGGATTAATTCGATGCAACGCGAAGAACCTTACCTGGGCTTGACATATACAGGATCGCGCCAGAGATGGTGTTTCCCTTGTGGCTTGTATACAGGTGGTGCATGGTTGTCGTCAGCTCGTGCC
Otu157	0	4	0	0	0	0	0	0	0	1	0	0	0	0	0	0	5	Bacteria(100);Bacteroidota(100);Bacteroidia(100);Sphingobacteriales(100);Sphingobacteriaceae(100);Pedobacter(100);	GGATTAGATACCCTGGTAGTCCACGCCCTAAACGATGAATACTCGCTGTTAGCGATATACAGTTAGCGGCTAAGCGAAAGCGTTAAGTATTCCACCTGGGGAGTACGCTCGCAAGAGTGAAACTCAAAGGAATTGACGGGGGCCCGCACAAGCGGAGGAGCATGTGGTTTAATTCGATGATACGCGAGGAACCTTACCCGGGCTTGAAAGTTAGTGAAGTTTTCAGAGATGGAAGCGTCCGCAAGGACACGAAACTAGGTGCTGCATGGCTGTCGTCAGCTCGTGTT
Otu158	0	0	0	0	0	0	0	0	0	1	0	2	2	0	0	0	5	Bacteria(100);Proteobacteria(100);Gammaproteobacteria(100);Oceanospirillales(100);Halomonadaceae(100);Halomonas(100);	GGATTAGATACCCTGGTAGTCCACGCCGTAAACGATGTCGACCAGCCGTTGGGTGCCTAGCGCACTTTGTGGCGAAGTTAACGCGATAAGTCGACCGCCTGGGGAGTACGGCCGCAAGGTTAAAACTCAAATGAATTGACGGGGGCCCGCACAAGCGGTGGAGCATGTGGTTTAATTCGATGCAACGCGAAGAACCTTACCTACTCTTGACATCCTGCGAATTCGGTAGAGATACCTTAGTGCCTTCGGGAACGCAGAGACAGGTGCTGCATGGCTGTCGTCAGCTCGTGTC
Otu159	0	0	1	4	0	0	0	0	0	0	0	0	0	0	0	0	5	Bacteria(100);Proteobacteria(100);Gammaproteobacteria(100);Xanthomonadales(100);Xanthomonadaceae(100);Stenotrophomonas(100);	GGATTAGATACCCTGGTAGTCCACGCCCTAAACGATGCGAACTGGATGTTGGGTGCAATTTGGCACGCAGTATCAAAGCTAACGCGTTAAGTTCGCCGCCTGGGGAGTACGGTCGCAAGACTGAAACTCAAAGGAATTGACGGGGGCCCGCACAAGCGGTGGAGTATGTGGTTTAATTCGATGCAACGCGAAGAACCTTACCTGGCCTTGACATGTCGAGAACTTTCCAGAGATGGATTGGTGCCTTCGGGAACTCGAACACAGGTGCTGCATGGCTGTCGTCAGCTCGTGCC
Otu160	0	0	0	0	3	0	1	0	0	0	0	0	1	0	0	0	5	Bacteria(100);Verrucomicrobiota(100);Chlamydiae(100);Chlamydiales(100);Simkaniaceae(100);uncultured(100);	GGATTAGATACCCTGGTAGTCCTCGCTGTAAACGATGCATACTAGATGTAGTTGGAATCAACCCCGGCTGTGTCGAAGCTAACGTATTAAGTATGCCGCCTGGGGAGTACGCCCGCAAGGGTGAAACTCAAAAGAATTGACGGGGGCCCGCACAAGCAGTGGAGCATGTGGTTTAATTCGATGCTACGCGAAGAACCTTACCCAGGTTTGACATGTAGTGGACGACTTCAGAGATGAAGTTTCCTGAAAAGGCCGCTACACAGGTGCTGCATGGCTGTCGTCAGCTCGTGTC
Otu161	0	0	0	5	0	0	0	0	0	0	0	0	0	0	0	0	5	Bacteria(100);Fusobacteriota(100);Fusobacteriia(100);Fusobacteriales(100);Fusobacteriaceae(100);Cetobacterium(100);	GGATTAGATACCCTGGTAGTCCACGCCGTAAACGATGATCACTAGGTGTTGGGGGTCGAACCTCAGCGCCCAAGCTAACGCGATAAGTGATCCGCCTGGGGAGTACGCACGCAAGTGTGAAACTCAAAGGAATTGACGGGGACCCGCACAAGCGGTGGAGCATGTGGTTTAATTCGACGCAACGCGAGAAACCTTACCAGCGTTTGACATCCTAAGAAGTTTCCAGAGATGGATTCGTGCCGGCTTGCCGGAACTTAGTGACAGGTGGTGCATGGCTGTCGTCAGCTCGTGCT
Otu162	0	0	0	0	0	0	0	1	0	1	0	0	3	0	0	0	5	Bacteria(100);Proteobacteria(100);Alphaproteobacteria(100);Sphingomonadales(100);Sphingomonadaceae(100);Sphingobium(100);	GGATTAGATACCCTGGTAGTCCACGCCGTAAACGATGATAACTAGCTGTCAGGGCACATGGTGTTTTGGTGGCGCAGCTAACGCATTAAGTTATCCGCCTGGGGAGTACGGTCGCAAGATTAAAACTCAAAGGAATTGGCGGGGGCCTGCACAAGCGGTGGAGCATGTGGTTTAATTCGAAGCAACGCGCAGAACCTTACCAACGTTTGACATCCCTATCGCGGATCGTGGAGACACTTTCCTTCAGTTCGGCTGGATAGGTGACAGGTGCTGCATGGCTGTCGTCAGCTCGTGCC
Otu163	0	0	0	0	0	0	1	0	1	0	0	0	1	0	0	2	5	Bacteria(100);Proteobacteria(100);Alphaproteobacteria(100);Sphingomonadales(100);Sphingomonadaceae(100);Sphingobium(100);	GGATTAGATACCCTGGTAGTCCACGCCGTAAACGATGATAACTAGCTGTCAGGGCACATGGTGTTTTGGTGGCGCAGCTAACGCATTAAGTTATCCGCCTGGGGAGTACGGTCGCAAGATTAAAACTCAAAGGAATTGACGGGGGCCTGCACAAGCGGTGGAGCATGTGGTTTAATTCGAAGCAACGCGCAGAACCTTACCAACGTTTGACATCCCTATCGCGGATCGTGGAGACACTTTCCTTCAGTTCGGCTGGATAGGTGACAGGTGCTGCATGGCTGTCGTCAGCTCGTGTG
Otu164	0	0	0	5	0	0	0	0	0	0	0	0	0	0	0	0	5	Bacteria(100);Actinobacteriota(100);Actinobacteria(100);Micrococcales(100);Micrococcaceae(100);Kocuria(100);	GGATTAGATACCCTGGTAGTCCATGCCGTAAACGTTGGGCACTAGGTGTGGGGGACATTCCACGTTTTCCGCGCCGTAGCTAACGCATTAAGTGCCCCGCCTGGGGAGTACGGCCGCAAGGCTAAAACTCAAAGGAATTGACGGGGGCCCGCACAAGCGGCGGAGCATGCGGATTAATTCGATGCAACGCGAAGAACCTTACCAAGGCTTGACATATACCGGATCGTTCCAGAGATGGTTCTTCCCCTTTGGGGTCGGTATACAGGTGGTGCATGGTTGTCGTCAGCTCGTGCC
Otu165	0	0	0	5	0	0	0	0	0	0	0	0	0	0	0	0	5	Bacteria(100);Firmicutes(100);Bacilli(100);Bacillales(100);Planococcaceae(100);Planococcaceae_unclassified(100);	GGATTAGATACCCTGGTAGTCCACGCCGTAAACGATGAGTGCTAAGTGTTAGGGGGTTTCCGCCCCTTAGTGCTGCAGCTAACGCATTAAGCACTCCGCCTGGGGAGTACGGCCGCAAGGCTGAAACTCAAAGGAATTGACGGGGGCCCGCACAAGCGGTGGAGCATGTGGTTTAATTCGAAGCAACGCGAAGAACCTTACCAGGTCTTGACATCCCGCTGACCGCCTTAGAGATAAGGCTTTCCCTTCGGGGACAGCGGTGACAGGTGGTGCATGGTCGTCGTCAGCTCGTGCC
Otu166	0	0	5	0	0	0	0	0	0	0	0	0	0	0	0	0	5	Bacteria(100);Actinobacteriota(100);Actinobacteria(100);Bifidobacteriales(100);Bifidobacteriaceae(100);Gardnerella(100);	GGATTAGATACCCTGGTAGTCCACGCCGTAAACGGTGGACGCTGGATGTGGGGCCCATTCCACGGGTTCTGTGTCGGAGCTAACGCGTTAAGCGTCCCGCCTGGGGAGTACGGCCGCAAGGCTAAAACTCAAAGAAATTGACGGGGGCCCGCACAAGCGGCGGAGCATGCGGATTAATTCGATGCAACGCGAAGAACCTTACCTGGGCTTGACATGTGCCTGACGACTGCAGAGATGTGGTTTCCTTTCGGGGCAGGTTCACAGGTGGTGCATGGTCGTCGTCAGCTCGTGTT
Otu167	0	0	0	4	0	0	0	1	0	0	0	0	0	0	0	0	5	Bacteria(100);Firmicutes(100);Bacilli(100);Bacillales(100);Planococcaceae(100);Planococcaceae_unclassified(100);	GGATTAGATACCCTGGTAGTCCACGCCGTAAACGATGAGTGCTAAGTGTTAGGGGGTTTCCGCCCCTTAGTGCTGCAGCTAACGCATTAAGCACTCCGCCTGGGGAGTACGGCCGCAAGGCTGAAACTCAAAGGAATTGACGGGGGCCCGCACAAGCGGTGGAGCATGTGGTTTAATTCGAAGCAACGCGAAGAACCTTACCAGGTCTTGACATCCCGCTGACCGCCTTAGAGATAAGGCTTTCCCTTCGGGGACAGCGGTGACAGGTGGTGCATGGTCGTCGTCAGCTCGTGCT
Otu168	0	0	0	0	0	5	0	0	0	0	0	0	0	0	0	0	5	Bacteria(100);Firmicutes(100);Clostridia(100);Oscillospirales(100);Oscillospiraceae(100);Colidextribacter(100);	GGATTAGATACCCTGGTAGTCCACGCCGTAAACGATGGATACTAGGTGTGGGGGGTCTGACCCCCTCCGTGCCGCAGTTAACACAATAAGTATCCCACCTGGGGAGTACGATCGCAAGGTTGAAACTCAAAGGAATTGACGGGGGCCCGCACAAGCGGTGGAGTATGTGGTTTAATTCGAAGCAACGCGAAGAACCTTACCAGGGCTTGACATCCCGGTGACCGCTCTAGAGATAGAGTTTCCCTTCGGGGCACCGGTGACAGGTGGTGCATGGTTGTCGTCAGCTCGTGCC
Otu169	0	0	5	0	0	0	0	0	0	0	0	0	0	0	0	0	5	Bacteria(100);Actinobacteriota(100);Actinobacteria(100);Bifidobacteriales(100);Bifidobacteriaceae(100);Gardnerella(100);	GGATTAGATACCCTGGTAGTCCACGCCGTAAACGGTGGACGCTGGATGTGGGGCCCATTCCACGGGTTCTGTGTCGGAGCTAACGCGTTAAGCGTCCCGCCTGGGGAGTACGGCCGCAAGGCTAAAACTCAAAGAAATTGACGGGGGCCCGCACAAGCGGCGGAGCATGCGGATTAATTCGATGCAACGCGAAGAACCTTACCTGGGCTTGACATGTGCCTGACGACTGCAGAGATGTGGTTTCCTTTCGGGGCAGGTTCACAGGTGGTGCATGGTCGTCGTCAGCTCGTGCT
Otu170	0	0	0	2	0	3	0	0	0	0	0	0	0	0	0	0	5	Bacteria(100);Proteobacteria(100);Alphaproteobacteria(100);Rhizobiales(100);Rhizobiaceae(100);Rhizobiaceae_unclassified(100);	GGATTAGATACCCTGGTAGTCCACGCCGTAAACGATGAATGTTAGCCGTTGGTGGGTTTACCCATCAGTGGCGCAGCTAACGCATTAAACATTCCGCCTGGGGAGTACGGTCGCAAGATTAAAACTTAAAGGAATTGACGGGGGCCCGCACAAGCGGTGGAGCATGTGGTTTAATTCGAAGCAACGCGCAGAACCTTACCAGCCCTTGACATCCCGATTATGGATATTGGAGACAGTATCCTTCAGCTAGGCTGGGTCGGAGACAGGTGCTGCATGGCTGTCGTCAGCTCGTGCC
Otu171	0	0	1	0	0	4	0	0	0	0	0	0	0	0	0	0	5	Bacteria(100);Proteobacteria(100);Gammaproteobacteria(100);Burkholderiales(100);Comamonadaceae(100);Aquabacterium(100);	GGATTAGATACCCTGGTAGTCCACGCCCTAAACGATGTCAACTGGTTGTTGGACGGCTTGCTGTTCAGTAACGAAGCTAACGCGTGAAGTTGACCGCCTGGGGAGTACGGCCGCAAGGTTGAAACTCAAAGGAATTGACGGGGACCCGCACAAGCGGTGGATGATGTGGTTTAATTCGATGCAACGCGAAAAACCTTACCTACCCTTGACATGTCAAGAATCTTGCAGAGATGTGAGAGTGCTCGAAAGAGAACTTGAACACAGGTGCTGCATGGCCGTCGTCAGCTCGTGTC
Otu172	0	0	0	2	0	3	0	0	0	0	0	0	0	0	0	0	5	Bacteria(100);Proteobacteria(100);Gammaproteobacteria(100);Burkholderiales(100);Neisseriaceae(100);uncultured(100);	GGATTAGATACCCTGGTAGTCCACGCCCTAAACGATGACAATTAGCTGTTGGGCTTTGAAAGGCTTAGTAGCGAAGCTAACGCGTGAAATTGTCCGCCTGGGGAGTACGGTCGCAAGATTAAAACTCAAAGGAATTGACGGGGACCCGCACAAGCGGTGGATGATGTGGATTAATTCGATGCAACGCGAAGAACCTTACCTGGTCTTGGCATGTACGGAATTTTTTAGAGATAAAAAAGTGCCTTCGGGAACCGTAACACAGGTGCTGCATGGCTGTCGTCAGCTCGTGCC
Otu173	0	0	0	0	0	5	0	0	0	0	0	0	0	0	0	0	5	Bacteria(100);Firmicutes(100);Bacilli(100);Lactobacillales(100);Streptococcaceae(100);Lactococcus(100);	GGATTAGATACCCTGGTAGTCCACGCCGTAAACGATGAGTGCTAGATGTAGGGAGCTATAAGTTCTCTGTATCGCAGCTAACGCAATAAGCACTCCGCCTGGGGAGTACGACCGCAAGGTTGAAACTCAAAGGAATTGACGGGGGCCCGCACAAGCGGTGGAGCATGTGGTTTAATTCGAAGCAACGCGAAGAACCTTACCAGGTCTTGACATACTCGTGCTATTCCTAGAGATAGGAAGTTCCTTCGGGACACGGGATACAGGTGGTGCATGGTTGTCGTCAGCTCGTGCT
Otu174	0	0	0	5	0	0	0	0	0	0	0	0	0	0	0	0	5	Bacteria(100);Proteobacteria(100);Gammaproteobacteria(100);KI89A_clade(100);KI89A_clade_fa(100);KI89A_clade_ge(100);	GGATTAGATACCCTGGTAGTCCACGCCGTAAACGATGAGAACTAGCCGTCGGGGGCCTTGAGTCCTTGGTGGCGCAGCTAACGCGATAAGTTCTCCGCCTGGGGAGTACGGCCGCAAGGTTAAAACTCAAATGAATTGACGGGGGCCCGCACAAGCGGTGGAGCATGTTGTTTAATTCGATGCAACGCGAAGAACCTTACCACCCCTTGACATCCTCGGAACTTTCTAGAGATAGATTGGTGCCTTCGGGAACCGAGTGACAGGTGCTGCATGGCTGTCGTCAGCTCGTGTT
Otu175	0	0	0	5	0	0	0	0	0	0	0	0	0	0	0	0	5	Bacteria(100);Proteobacteria(100);Gammaproteobacteria(100);Burkholderiales(100);Oxalobacteraceae(100);Massilia(100);	GGATTAGATACCCTGGTAGTCCACGCCCTAAACGATGTCTACTAGTTGTCGGGTTTTAATTAACTTGGTAACGCAGCTAACGCGTGAAGTAGACCGCCTGGGGAGTACGGTCGCAAGATTAAAACTCAAAGGAATTGACGGGGACCCGCACAAGCGGTGGATGATGTGGATTAATTCGATGCAACGCGAAAAACCTTACCTACCCTTGACATGTCAGGAAGCTTGGAGAGATCTGAGTGTGCCCGAAAGGGAACCTGAACACAGGTGCTGCATGGCTGTCGTCAGCTCGTGTT
Otu176	0	0	0	0	0	0	0	0	1	0	0	1	1	2	0	0	5	Bacteria(100);Bdellovibrionota(100);Bdellovibrionia(100);Bdellovibrionales(100);Bdellovibrionaceae(100);Bdellovibrio(100);	GGATTAGATACCCTGGTAGTCCACGCCGTAAACAATGGACACTTGGTGTTGGAGGTATTGACCCCTTCAGTGCCGGAGCTAACGCGTTAAGTGTCCCGCCTGGGGAGTACGGTCGCAAGATTAAAACTCAAAGAAATTGACGGGGGCCCGCACAAGCGGTGGAGCATGTGGTTTAATTCGATGCAACGCGCAGAACCTTACCTGGTCTTGAAATGTAGTGGAACACTATCAGAAATGATGTGGCCTTCGGGCTGCTACACAGGTGCTGCATGGCTGTCGTCAGCTCGTGCC
Otu177	0	0	0	5	0	0	0	0	0	0	0	0	0	0	0	0	5	Bacteria(100);Firmicutes(100);Bacilli(100);Lactobacillales(100);Carnobacteriaceae(100);Granulicatella(100);	GGATTAGATACCCTGGTAGTCCACGCCGTAAACGATGAGTGCTAAGTGTTGGAGGGTTTCCGCCCTTCAGTGCTGCAGTTAACGCATTAAGCACTCCGCCTGGGGAGTACGACCGCAAGGTTGAAACTCAAAGGAATTGACGGGGACCCGCACAAGCGGTGGAGCATGTGGTTTAATTCGAAGCAACGCGAAGAACCTTACCAAGTCTTGACATCCTTTGACCACTCTAGAGATAGAGCTTTCCCTTCGGGGACAAAGTGACAGGTGGTGCATGGTTGTCGTCAGCTCGTGTT
Otu178	0	0	0	5	0	0	0	0	0	0	0	0	0	0	0	0	5	Bacteria(100);Firmicutes(100);Clostridia(100);Oscillospirales(100);Ethanoligenenaceae(100);Ethanoligenenaceae_unclassified(100);	GGATTAGATACCCTGGTAGTCCATGCCGTAAACGATGATTGCTAGGTGTGGGTGGTCTGACCCCATCCGTGCCGGAGTTAACACAATAAGCAATCCACCTGGGGAGTACGGCCGCAAGGTTGAAACTCAAAGGAATTGACGGGGGCCCGCACAAGCAGTGGAGTATGTGGTTTAATTCGAAGCAACGCGAAGAACCTTACCAGGCCTTGACATCCACCGAATCCGATAGAGATATCGGAGTGCCCTTCGGGGAACGGTGAGACAGGTGGTGCATGGTTGTCGTCAGCTCGTGCC
Otu179	0	0	0	3	0	2	0	0	0	0	0	0	0	0	0	0	5	Bacteria(100);Firmicutes(100);Bacilli(100);Staphylococcales(100);Gemellaceae(100);Gemella(100);	GGATTAGATACCCTGGTAGTCCACGCCGTAAACGATGAGTGCTAAGTGTTGGTCTCATAAGAGATCAGTGCTGCAGCTAACGCATTAAGCACTCCGCCTGGGGAGTACGACCGCAAGGTTGAAACTCAAAGGAATTGACGGGGACCCGCACAAGCGGTGGAGCATGTGGTTTAATTCGAAGCAACGCGAAGAACCTTACCAAGTCTTGACATACTGTGAGGACACAAGAGATTGTGTTGTTCTGACCTTTGGTTAGACACAGATACAGGTGGTGCATGGTTGTCGTCAGCTCGTGCT
Otu180	0	2	0	3	0	0	0	0	0	0	0	0	0	0	0	0	5	Bacteria(100);Bacteroidota(100);Bacteroidia(100);Sphingobacteriales(100);Sphingobacteriaceae(100);Pedobacter(100);	GGATTAGATACCCTGGTAGTCCACGCCCTAAACGATGAATACTCGCTGTTAGCGATATACAGTTAGCGGCTAAGCGAAAGCGTTAAGTATTCCACCTGGGGAGTACGCTCGCAAGAGTGAAACTCAAAGGAATTGACGGGGGCCCGCACAAGCGGAGGAGCATGTGGTTTAATTCGATGATACGCGAGGAACCTTACCCGGGCTTGAAAGTTAGTGAAGTTACCAGAGATGGTAGCGTCCGCAAGGACACGAAACTAGGTGCTGCATGGCTGTCGTCAGCTCGTGCT
Otu181	0	0	1	1	0	1	0	0	0	2	0	0	0	0	0	0	5	Bacteria(100);Proteobacteria(100);Gammaproteobacteria(100);Burkholderiales(100);Burkholderiaceae(100);Ralstonia(100);	GGATTAGATACCCTGGTAGTCCACGCCCTAAACGATGTCAACTAGTTGTTGGGGATTCATTTCCTTAGTAACGTAGCTAACGCGTGAAGTTGACCGCCTGGGGAGTACGGTCGCAAGATTAAAACTCAAAGGAATTGACGGGGACCCGCACAAGCGGTGGATGATGTGGATTAATTCGATGCAACGCGAAAAACCTTACCTACCCTTGACATGCCACTAACGAAGCAGAGATGCATTAGGTGCTCGAAAGAGAAAGTGGACACAGGTGCTGCATGGCCGTCGTCAGCTCGTGTC
Otu182	0	0	0	5	0	0	0	0	0	0	0	0	0	0	0	0	5	Bacteria(100);Proteobacteria(100);Alphaproteobacteria(100);Sphingomonadales(100);Sphingomonadaceae(100);Sphingomonadaceae_unclassified(100);	GGATTAGATACCCTGGTAGTCCACGCCGTAAACGATGATAACTAGCTGCTCGGGCTCACAGAGCTTGGGTGGCGCAGCTAACGCATTAAGTTATCCGCCTGGGGAGTACGGTCGCAAGATTAAAACTCAAAGGAATTGACGGGGGCCTGCACAAGCGGTGGAGCATGTGGTTTAATTCGAAGCAACGCGCAGAACCTTACCAGCCTTTGACATCCTAGGACGGTTTCTGGAGACAGATTCCTTCCCTTCGGGGACCTAGTGACAGGTGCTGCATGGCTGTCGTCAGCTCGTGCT
Otu183	0	0	0	5	0	0	0	0	0	0	0	0	0	0	0	0	5	Bacteria(100);Bacteroidota(100);Bacteroidia(100);Bacteroidales(100);Prevotellaceae(100);Prevotellaceae_unclassified(100);	GGATTAGATACCCTGGTAGTCCGCACAGTAAACGATGGATGCTCGCTGTTGGCCTTTTATGGTCAGTGGCTTAGCGAAAGCGTTAAGCATCCCACCTGGGGAGTACGCCGGCAACGGTGAAACTCAAAGGAATTGACGGGGGCCCGCACAAGCGGAGGAACATGTGGTTTAATTCGATGATACGCGAGGAACCTTACCCGGGCTTGAACTGCAGCTGAACGATTCAGAGATGATGAGGCCCTTCGGGGCAGCTGTGGAGGTGCTGCATGGTTGTCGTCAGCTCGTGCC
Otu184	0	0	0	3	0	2	0	0	0	0	0	0	0	0	0	0	5	Bacteria(100);Firmicutes(100);Bacilli(100);Staphylococcales(100);Gemellaceae(100);Gemella(100);	GGATTAGATACCCTGGTAGTCCACGCCGTAAACGATGAGTGCTAAGTGTTGGTCTCATAAGAGATCAGTGCTGCAGCTAACGCATTAAGCACTCCGCCTGGGGAGTACGACCGCAAGGTTGAAACTCAAAGGAATTGACGGGGACCCGCACAAGCGGTGGAGCATGTGGTTTAATTCGAAGCAACGCGAAGAACCTTACCAAGTCTTGACATACTGTGAGGACACAAGAGATTGTGTTGTTCTGACCTTTGGTTAGACACAGATACAGGTGGTGCATGGTTGTCGTCAGCTCGTGCC
Otu185	0	0	0	5	0	0	0	0	0	0	0	0	0	0	0	0	5	Bacteria(100);Fusobacteriota(100);Fusobacteriia(100);Fusobacteriales(100);Fusobacteriaceae(100);Fusobacterium(100);	GGATTAGATACCCTGGTAGTCCACGCCGTAAACGATGATTACTAGGTGTTGGGGGTCGAACCTCAGCGCCCAAGCTAACGCGATAAGTAATCCGCCTGGGGAGTACGTACGCAAGTATGAAACTCAAAGGAATTGACGGGGACCCGCACAAGCGGTGGAGCATGTGGTTTAATTCGACGCAACGCGAGGAACCTTACCAGCGTTTGACATCTTAGGAAGAATGCAGAGATGTGTTTGTGCTCCTTCGGGAGAACCTAAAGACAGGTGGTGCATGGCTGTCGTCAGCTCGTGCC
Otu186	0	0	0	5	0	0	0	0	0	0	0	0	0	0	0	0	5	Bacteria(100);Proteobacteria(100);Alphaproteobacteria(100);Sphingomonadales(100);Sphingomonadaceae(100);Sphingomonas(100);	GGATTAGATACCCTGGTAGTCCACGCCGTAAACGATGATAACTAGCTGTCCGGGGACTTGGTCTTTGGGTGGCGCAGCTAACGCATTAAGTTATCCGCCTGGGGAGTACGGCCGCAAGGTTAAAACTCAAATGAATTGACGGGGGCCTGCACAAGCGGTGGAGCATGTGGTTTAATTCGAAGCAACGCGCAGAACCTTACCAGCGTTTGACATGGTAGGACGACTGGCAGAGATGCCTTTCTTCCCTTCGGGGACCTACGCACAGGTGCTGCATGGCTGTCGTCAGCTCGTGCC
Otu187	0	0	0	4	0	0	0	0	0	0	0	0	0	0	0	0	4	Bacteria(100);Bacteroidota(100);Bacteroidia(100);Bacteroidia_unclassified(100);Bacteroidia_unclassified(100);Bacteroidia_unclassified(100);	GGATTAGATACCCTGGTAGTCCACGCTGTAAACGATGCTCACTAGCTGTTGGCGATATACTGTCAGTGGCTGAGCGAAAGCATTAAGTGAGCCACCTGGGGAGTACGCTCGCAAGAGTGAAACTCAAAGGAATTGACGGGGGCCCGCACAAGCGGAGGAGCATGTGGTTTAATTCGATGGTACGCGAGGAACCTTACCTGAACTTAAATGGATATTGACCGTCTGAGAAATCAGACTTTCTTACGACAGTATTCAAGGTGCTGCATGGTTGTCGTCAGCTCGTGCC
Otu188	0	4	0	0	0	0	0	0	0	0	0	0	0	0	0	0	4	Bacteria(100);Actinobacteriota(100);Actinobacteria(100);Corynebacteriales(100);Corynebacteriaceae(100);Corynebacteriaceae_unclassified(100);	GGATTAGATACCCTGGTAGTCCATGCCGTAAACGGTGGGCGCTAGGTGTGGGTTTCCTTCCACGGGATCCGTGCCGTAGCTAACGCATTAAGCGCCCCGCCTGGGGAGTACGGCCGCAAGGCTAAAACTCAAAGGAATTGACGGGGGCCCGCACAAGCGGCGGAGCATGTGGATTAATTCGATGCAACGCGAAGAACCTTACCTGGGCTTGACATATACAGGATCGCGCCAGAGATGGTGTTTCCCTTGTGGCTTGTATACAGGTGGTGCATGGTTGTCGTCAGCTCGTGCT
Otu189	0	0	0	0	0	4	0	0	0	0	0	0	0	0	0	0	4	Bacteria(100);Proteobacteria(100);Gammaproteobacteria(100);Burkholderiales(100);Oxalobacteraceae(100);Oxalobacteraceae_unclassified(100);	GGATTAGATACCCTGGTAGTCCACGCCCTAAACGATGTCTACTAGTTGTCGGGCTTTAATTAACTTGGTAACGCAGCTAACGCGTGAAGTAGACCGCCTGGGGAGTACGGTCGCAAGATTAAAACTCAAAGGAATTGACGGGGACCCGCACAAACGGTGGATGATGTGGATTAATTCGATGCAACGCGAAAAACCTTACCTACCCTTGGCATGTCAGGAATCCTCGAGAGATTGAGGAGTGCCCGAAAGGGAACCTGAACACAGGTGCTGCATGGCTGTCGTCAGCTCGTGCC
Otu190	0	0	0	0	0	1	1	0	0	0	0	0	1	0	0	1	4	Bacteria(100);Proteobacteria(100);Gammaproteobacteria(100);Xanthomonadales(100);Xanthomonadaceae(100);Stenotrophomonas(100);	GGATTAGATACCCTGGTAGTCCACGCCCTAAACGATGCGAACTGGATGTTGGGTGCAATTTGGCACGCAGTATCGAAGCTAACGCGTTAAGTTCGCCGCCTGGGGGGTACGGTCGCAAGACTGAAACTCAAAGGAATTGACGGGGGCCCGCACAAGCGGTGGAGTATGTGGTTTAATTCGATGCAACGCGAAGAACCTTACCTGGCCTTGACATGTCGAGAACTTTCCAGAGATGGATTGGTGCCTTCGGGAACTCGAACACAGGTGCTGCATGGCTGTCGTCAGCTCGTGCC
Otu191	0	0	0	4	0	0	0	0	0	0	0	0	0	0	0	0	4	Bacteria(100);Firmicutes(100);Bacilli(100);Bacillales(100);Planococcaceae(100);Planococcaceae_unclassified(100);	GGATTAGATACCCTGGTAGTCCACGCCGTAAACGATGAGTGCTAAGTGTTAGGGGGTTTCCGCCCCTTAGTGCTGCAGCTAACGCATTAAGCACTCCGCCTGGGGAGTACGGCCGCAAGGCTGAAACTCAAAGGAATTGACGGGGGCCCGCACAAGCGGTGGAGCATGTGGTTTAATTCGAAGCAACGCGAAGAACCTTACCAGGTCTTGACATCCCGCTGACCGCCTAGGAGACTAGGCTTTCCCTTCGGGGACAGCGGTGACAGGTGGTGCATGGTTGTCGTCAGCTCGTGCC
Otu192	0	0	0	0	0	4	0	0	0	0	0	0	0	0	0	0	4	Bacteria(100);Proteobacteria(100);Gammaproteobacteria(100);Xanthomonadales(100);Xanthomonadaceae(100);Stenotrophomonas(100);	GGATTAGATACCCTGGTAGTCCACGCCCTAAACGATGCGAACTGGATGTTGGGTGCAATTTGGCACGCAGTATCGAAGCTAACGCGTTAAGTTCGCCGCCTGGGGAGTACGGTCGCAAGACTGAAACTCAAAGGAATTGACGGGGGCCCGCACAAGCGGTGGAGTATGTGGTTTAATTCGATGCAACGCGAAGAACCTTACCTGGTCTTGACATGTCGAGAACTTTCCAGAGATGGATTGGTGCCTTCGGGAACTCGAACACAGGTGCTGCATGGCTGTCGTCAGCTCGTGTT
Otu193*	4	0	0	0	0	0	0	0	0	0	0	0	0	0	0	0	4	Bacteria(100);Proteobacteria(100);Gammaproteobacteria(100);Alteromonadales(100);Pseudoalteromonadaceae(100);Pseudoalteromonas(100);	GGATTAGATACCCTGGTAGTCCACGCCGTAAACGATGTCTACTAGAAGCTCGGAACCTCGGTTCTGTTTTTCAAAGCTAACGCATTAAGTAGACCGCCTGGGGAGTACGGCCGCAAGGTTAAAACTCAAATGAATTGACGGGGCCCGCACAAGCGGTGGAGCATGTGGTTTAATTCGATGCAACGCGAAGAACCTTACCTACACTTGACATACAGAGAACTTACCAGAGATGGTTTGGTGCCTTCGGGAACTCTGATACAGGTGCTGCATGGCTGTCGTCAGCTCGTGTC
Otu194	0	0	0	2	0	0	2	0	0	0	0	0	0	0	0	0	4	Bacteria(100);Bacteroidota(100);Bacteroidia(100);Flavobacteriales(100);Weeksellaceae(100);Weeksellaceae_unclassified(100);	GGATTAGATACCCTGGTAGTCCACGCCGTGAACGATGCTAACTCGTTTTTGGGTTTTCGGATTCAGAGACTAAGCGAAAGTGATAAGTTAGCCACCTGGGGAGTACGTTCGCAAGAATGAAACTCAAGGGAATTGACGGGGGCCCGCACAAGCGGTGGATTATGTGGTTTAATTCGATGATACGCGAGGAACCTTACCAAGGCTTAAATGGGAATTGACAGGTTTAGAAATAGACTTTTCTTCGGACAATTTTCAAGGTGCTGCATGGTCGTCGTCAGCTCGTGTC
Otu195	0	0	0	0	0	0	0	0	0	0	0	3	1	0	0	0	4	Bacteria(100);Bacteroidota(100);Bacteroidia(100);Flavobacteriales(100);Flavobacteriaceae(100);Tenacibaculum(100);	GGATTAGATACCCTGGTAGTCCACGCCGTAAACGATGGACACTAGTTGTTGGGATTTGTCTCAGTGACTAAGCGAAAGTGATAAGTGTCCCACCTGGGGAGTACGATCGCAAGATTGAAACTCAAAGGAATTGACGGGGGCCCGCACAAGCGGTGGAGCATGTGGTTTAATTCGATGATACGCGAGGAACCTTACCAGGGCTTAAATGTAGAGTGACAGGGGTAGAGATACCTTTTTCTTCGGACACTTTACAAGGTGCTGCATGGTTGTCGTCAGCTCGTGCT
Otu196	0	0	0	0	0	0	2	0	1	0	1	0	0	0	0	0	4	Bacteria(100);Proteobacteria(100);Alphaproteobacteria(100);Rhizobiales(100);Stappiaceae(100);Labrenzia(100);	GGATTAGATACCCTGGTAGTCCACGCCGTAAACGATGGAAGCTAGCCGTCAGGTAGCATGCTATTTGGTGGCGCAGCTAACGCATTAAGCTTCCCGCCTGGGGAGTACGGTCGCAAGATTAAAACTCAAAGGAATTGACGGGGGCCCGCACAAGCGGTGGAGCATGTGGTTTAATTCGAAGCAACGCGCAGAACCTTACCAGCCCTTGACATTTGGTGCTACTTCCAGAGATGGAAGGTTCCCTTCGGGGACGCCAGGACAGGTGCTGCATGGCTGTCGTCAGCTCGTGCC
Otu197	0	0	0	2	0	0	2	0	0	0	0	0	0	0	0	0	4	Bacteria(100);Proteobacteria(100);Gammaproteobacteria(100);Pseudomonadales(100);Moraxellaceae(100);Psychrobacter(100);	GGATTAGATACCCTGGTAGTCCACGCCGTAAACGATGTCTACTAGTCGTTGGGTCCCTTGAGGACTTAGTGACGCAGCTAACGCAATAAGTAGACCGCCTGGGGAGTACGGCCGCAAGGTTAAAACTCAAATGAATTGACGGGGGCCCGCACAAGCGGTGGAGCATGTGGTTTAATTCGATGCAACGCGAAGAACCTTACCTGGTCTTGACATATCTAGAATCCTGCAGAGATGCGGGAGTGCCTTCGGGAATTAGAATACAGGTGCTGCATGGCTGTCGTCAGCTCGTGTC
Otu198	0	0	0	3	0	1	0	0	0	0	0	0	0	0	0	0	4	Bacteria(100);Proteobacteria(100);Gammaproteobacteria(100);Burkholderiales(100);Neisseriaceae(100);uncultured(100);	GGATTAGATACCCTGGTAGTCCACGCCCTAAACGATGACAATTAGCTGTTGGGCTTTGAAAGGCTTAGTAGCGAAGCTAACGCGTGAAATTGTCCGCCTGGGGAGTACGGTCGCAAGATTAAAACTCAAAGGAATTGACGGGGACCCGCACAAGCGGTGGATGATGTGGATTAATTCGATGCAACGCGAAGAACCTTACCTGGTCTTGGCATGTACGGAATTTTTTAGAGATAAAAAAGTGCCTTCGGGAACCGTAACACAGGTGCTGCATGGCTGTCGTCAGCTCGTGCT
Otu199	0	0	0	4	0	0	0	0	0	0	0	0	0	0	0	0	4	Bacteria(100);Actinobacteriota(100);Actinobacteria(100);Corynebacteriales(100);Corynebacteriaceae(100);Corynebacterium(100);	GGATTAGATACCCTGGTAGTCCATGCCGTAAACGGTGGGCGCTAGGTGTGAGGGTCTTTTCACGACTTTCGTGCCGTAGCTAACGCATTAAGCGCCCCGCCTGGGGAGTACGGCCGCAAGGCTAAAACTCAAAGGAATTGACGGGGGCCCGCACAAGCGGCGGAGCATGTGGATTAATTCGATGCAACGCGAAGAACCTTACCTGGGCTTGACATACACTGGTTCGCTGCAGAGATGTAGTTTCCCTTTGTGGCTGGTGTACAGGTGGTGCATGGTTGTCGTCAGCTCGTGCC
Otu200	0	0	0	2	0	2	0	0	0	0	0	0	0	0	0	0	4	Bacteria(100);Actinobacteriota(100);Actinobacteria(100);Micrococcales(100);Micrococcaceae(100);Micrococcus(100);	GGATTAGATACCCTGGTAGTCCATGCCGTAAACGTTGGGCACTAGGTGTGGGGACCATTCCACGGTTTCCGCGCCGCAGCTAACGCATTAAGTGCCCCGCCTGGGGAGTACGGCCGCAAGGCTAAAACTCAAAGGAATTGACGGGGGCCCGCACAAGCGGCGGAGCATGCGGATTAATTCGATGCAACGCGAAGAACCTTACCAAGGCTTGACATGTTCTTGATCGCCGTAGAGATACGGTTTCCCCTTTGGGGTGGGTTCACAGGTGGTGCATGGTTGTCGTCAGCTCGTGTT
Otu201	0	0	0	3	0	0	1	0	0	0	0	0	0	0	0	0	4	Bacteria(100);Proteobacteria(100);Alphaproteobacteria(100);Rhizobiales(100);Xanthobacteraceae(100);Bradyrhizobium(100);	GGATTAGATACCCTGGTAGTCCACGCCGTAAACGATGAATGCCAGCCGTTAGTGGGTTTACTCACTAGTGGCGCAGCTAACGCTTTAAGCATTCCGCCTGGGGAGTACGGTCGCAAGATTAAAACTCAAAGGAATTGACGGGGGCCCGCACAAGCGGTGGAGCATGTGGTTTAATTCGACGCAACGCGCAGAACCTTACCAGCCCTTGACATCCCGGTCGCGGACTCCAGAGACGGAGTTCTTCAGTTCGGCTGGACCGGAGACAGGTGCTGCATGGCTGTCGTCAGCTCGTGTC
Otu202	0	2	0	0	0	2	0	0	0	0	0	0	0	0	0	0	4	Bacteria(100);Proteobacteria(100);Gammaproteobacteria(100);Pseudomonadales(100);Moraxellaceae(100);Acinetobacter(100);	GGAGGAGAGAAAAGGGTAGTCCATGCCGTAAACGATGTCTACTAGCCGTTGGGGCCTTTGAGGCTTTAGTGGCGCAGCTAACGCGATAAGTAGACCGCCTGGGGAGTACGGTCGCAAGACTAAAACTCAAATGAATTGACGGGGGCCCGCACAAGCGGTGGAGCATGTGGTTTAATTCGATGCAACGCGAAGAACCTTACCTGGTCTTGACATAGTAAGAACTTTCCAGAGATGGATTGGTGCCTTCGGGAACTTACATACAGGTGCTGCATGGCTGTCGTCAGCTCGTGCC
Otu203	0	0	0	4	0	0	0	0	0	0	0	0	0	0	0	0	4	Bacteria(100);Bacteroidota(100);Bacteroidia(100);Flavobacteriales(100);Weeksellaceae(100);Empedobacter(100);	GGATTAGATACCCTGGTAGTCCACGCCGTAAACGATGGATACTTGCTGTTGGATTTTCGGATTCAGTGGCTAAGCGAAAGTTATAAGTATCCCACCTGGGGAGTACGTTCGCAAGAATGAAACTCAAAGGAATTGACGGGGGCCCGCACAAGCGGTGGAGCATGTGGTTTAATTCGATGATACGCGAGGAACCTTACCAAGGCTTAAATGCAATTTGACAGATCTAGAAATAGATTTTTCTTCGGACAGAATGCAAGGTGCTGCATGGCTGTCGTCAGCTCGTGCC
Otu204	0	0	0	0	0	1	0	0	0	0	0	0	3	0	0	0	4	Bacteria(100);Proteobacteria(100);Alphaproteobacteria(100);Sphingomonadales(100);Sphingomonadaceae(100);Sphingobium(100);	GGATTAGATACCCTGGTAGTCCACGCCGTAAACGATGATAACTAGCTGTCAGGGCACATGGTGTTTTGGTGGCGCAGCTAACGCATTAAGTTATCCGCCTGGGGAGTACGGTCGCAAGATTAAAACTCAAAGGAATTGACGGGGGCCTGCACAAGCGGTGGAGCATGTGGTTTAATTCGAAGCAACGCGCAGAACCTTACCAACGTTTGGCATCCCTATCGCGGATCGTGGAGACACTTTCCTTCAGTTCGGCTGGATAGGTGACAGGTGCTGCATGGCTGTCGTCAGCTCGTGCT
Otu205	0	0	0	4	0	0	0	0	0	0	0	0	0	0	0	0	4	Bacteria(100);Firmicutes(100);Bacilli(100);Lactobacillales(100);Carnobacteriaceae(100);Granulicatella(100);	GGATTAGATACCCTGGTAGTCCACGCCGTAAACGATGAGTGCTAAGTGTTGGAGGGTTTCCGCCCTTCAGTGCTGCAGTTAACGCATTAAGCACTCCGCCTGGGGAGTACGACCGCAAGGTTGAAACTCAAAGGAATTGACGGGGACCCGCACAAGCGGTGGAGCATGTGGTTTAATTCGAAGCAACGCGAAGAACCTTACCAAGTCTTGACATCCTTTGACCACTCTAGAGATAGAGCTTTCCCTTCGGGGACAAAGTGACAGGTGGTGCATGGTTGTCGTCAGCTCGTGTC
Otu206	0	0	0	4	0	0	0	0	0	0	0	0	0	0	0	0	4	Bacteria(100);Actinobacteriota(100);Actinobacteria(100);Propionibacteriales(100);Nocardioidaceae(100);Nocardioides(100);	GGATTAGATACCCTGGTAGTCCACACCGTAAACGTTGGGCGCTAGGTGTGGGGTCCATTCCACGGATTCCGTGCCGCAGCTAACGCATTAAGCGCCCCGCCTGGGGAGTACGGCCGCAAGGCTAAAACTCAAAGGAATTGACGGGGGCCCGCACAAGCGGCGGAGCATGCGGATTAATTCGATGCAACGCGAAGAACCTTACCTGGGTTTGACATACACCCTGCCGCCTCAGAGATGGGGCTTCTTTTGGGGGTGTACAGGTGGTGCATGGCTGTCGTCAGCTCGTGCC
Otu207	0	0	4	0	0	0	0	0	0	0	0	0	0	0	0	0	4	Bacteria(100);Proteobacteria(100);Alphaproteobacteria(100);Rhizobiales(100);Xanthobacteraceae(100);Xanthobacteraceae_unclassified(100);	GGATTAGATACCCTGGTAGTCCACGCCGTAAACGATGAATGCCAGCCGTTGGTGGGTTTACTCACCAGTGGCGCAGCTAACGCTTTAAGCATTCCGCCTGGGGAGTACGGTCGCAAGATTAAAACTCAAAGGAATTGACGGGGGCCCGCACAAGCGGTGGAGCATGTGGTTTAATTCGACGCAACGCGCAGAACCTTACCAGCCCTTGACATGTCCAGGACCGGTCGCAGAGATGTGACCTTCTCTTCGGAGCCTGGAGCACAGGTGCTGCATGGCTGTCGTCAGCTCGTGCT
Otu208	0	0	2	1	0	0	0	1	0	0	0	0	0	0	0	0	4	Bacteria(100);Proteobacteria(100);Alphaproteobacteria(100);Caulobacterales(100);Caulobacteraceae(100);Caulobacter(100);	GGATTAGATACCCTGGTAGTCCACGCCGTAAACGATGAGTGCTAGTTGTCGGCATGCATGCATGTCGGTGACGCAGCTAACGCATTAAGCACTCCGCCTGGGGAGTACGGTCGCAAGATTAAAACTCAAAGGAATTGACGGGGGCCCGCACAAGCGGTGGAGCATGTGGTTTAATTCGAAGCAACGCGCAGAACCTTACCACCTTTTGACATGCCTGGACCGCCACAGAGATGTGGTTTTCCCTTCGGGGACTGGGACACAGGTGCTGCATGGCTGTCGTCAGCTCGTGTT
Otu209	0	0	1	2	0	0	0	0	0	0	0	0	0	0	1	0	4	Bacteria(100);Proteobacteria(100);Gammaproteobacteria(100);Oceanospirillales(100);Halomonadaceae(100);Halomonas(100);	GGATTAGATACCCTGGTAGTCCACGCCGTAAACGATGTCGACCAGCCGTTGGGTGCCTAGCGCACTTTGTGGCGAAGTTAACGCGATAAGTCGACCGCCTGGGGAGTACGGCCGCAAGGTTAAAACTCAAATGAATTGACGGGGGCCCGCACAAGCGGTGGAGCATGTGGTTTAATTCGATGCAACGCGAAGAACCTTACCTACTCTTGACATCCTGCGAATTTGGTAGAGATACCTTAGTGCCTTCGGGAACGCAGAGACAGGTGCTGCATGGCTGTCGTCAGCTCGTGTC
Otu210	0	0	0	0	0	4	0	0	0	0	0	0	0	0	0	0	4	Bacteria(100);Firmicutes(100);Bacilli(100);Lactobacillales(100);Streptococcaceae(100);Lactococcus(100);	GGATTAGATACCCTGGTAGTCCACGCCGTAAACGATGAGTGCTAGATGTAGGGAGCTATAAGTTCTCTGTATCGCAGCTAACGCAATAAGCACTCCGCCTGGGGAGTACGACCGCAAGGTTGAAACTCAAAGGAATTGACGGGGGCCCGCACAAGCGGTGGAGCATGTGGTTTAATTCGAAGCAACGCGAAGAACCTTACCAGGTCTTGACATACTCGTGCTATTCCTAGAGATAGGAAGTTCCTTCGGGACACGGGATACAGGTGGTGCATGGTTGTCGTCAGCTCGTGTC
Otu211	0	0	0	0	0	0	3	0	0	0	0	1	0	0	0	0	4	Bacteria(100);Proteobacteria(100);Gammaproteobacteria(100);Gammaproteobacteria_unclassified(100);Gammaproteobacteria_unclassified(100);Gammaproteobacteria_unclassified(100);	GGATTAGATACCCTGGTAGTCCACGCTGTAAACGATGTCAACTAGCTGTTGGTCATATAAAGATGATTAGTGGCGTAGCTAACGCGCTAAGTTGACCGCCTGGGGAGTACGGTCGCAAGATTAAAACTCAAAGGAATTGACGGGGGCCCGCACAAGCGGTGGAGCATGTGGTTTAATTCGATGCAACGCGAAGAACCTTACCTACCCTTGACATACTGAGAATCCTGTAGAGATACGGGAGTGCCTTCGGGAATTCAGTTACAGGTGCTGCATGGCTGTCGTCAGCTCGTGCT
Otu212	0	0	0	0	1	0	0	0	0	0	0	2	1	0	0	0	4	Bacteria(100);Proteobacteria(100);Gammaproteobacteria(100);Gammaproteobacteria_unclassified(100);Gammaproteobacteria_unclassified(100);Gammaproteobacteria_unclassified(100);	GGATTAGATACCCTGGTAGTCCACGCCGTAAACGATGTCAACTAGCCGTTTGGGGTATTATACTCTGAGTGGCGTAGCTAACGCGCTAAGTTGACCGCCTGGGGAGTACGGTCGCAAGATTAAAACTCAAATGAATTGACGGGGGCCCGCACAAGCGGTGGAGCATGTGGTTTAATTCGATGCAACGCGAAGAACCTTACCATCCCTTGACATCCAACGAAGCTAGAAGAGATTTTAGTGTGCCTTCGGGAACGTTGAGACAGGTGCTGCATGGCTGTCGTCAGCTCGTGCT
Otu213	0	0	0	1	0	0	0	2	0	1	0	0	0	0	0	0	4	Bacteria(100);Bacteroidota(100);Bacteroidia(100);Sphingobacteriales(100);Sphingobacteriaceae(100);Pedobacter(100);	GGATTAGATACCCTGGTAGTCCACGCCCTAAACGATGAATACTCGCTGTTAGCGATATACAGTTAGCGGCTAAGCGAAAGCGTTAAGTATTCCACCTGGGGAGTACGCTCGCAAGAGTGAAACTCAAAGGAATTGACGGGGGCCCGCACAAGCGGAGGAGCATGTGGTTTAATTCGATGATACGCGAGGAACCTTACCCGGGCTTGAAAGTTAGTGAAGTTACCAGAGATGGTAGCGTCCGCAAGGACACGAAACTAGGTGCTGCATGGCTGTCGTCAGCTCGTGTT
Otu214	0	1	3	0	0	0	0	0	0	0	0	0	0	0	0	0	4	Bacteria(100);Proteobacteria(100);Alphaproteobacteria(100);Rhizobiales(100);Xanthobacteraceae(100);Xanthobacteraceae_unclassified(100);	GGATTAGATACCCTGGTAGTCCACGCCGTAAACGATGAATGCCAGCCGTTGGTGGGTTTACTCACCAGTGGCGCAGCTAACGCTTTAAGCATTCCGCCTGGGGAGTACGGTCGCAAGATTAAAACTCAAAGGAATTGACGGGGGCCCGCACAAGCGGTGGAGCATGTGGTTTAATTCGACGCAACGCGCAGAACCTTACCAGCCCTTGACATGTCCAGGACCGGTCGCAGAGATGTGACCTTCTCTTCGGAGCCTGGAGCACAGGTGCTGCATGGCTGTCGTCAGCTCGTGCC
Otu215	0	0	0	0	0	0	0	0	1	0	0	2	0	1	0	0	4	Bacteria(100);Proteobacteria(100);Alphaproteobacteria(100);Sphingomonadales(100);Sphingomonadaceae(100);Sphingobium(100);	GGATTAGATACCCTGGTAGTCCACGCCGTAAACGATGATAACTAGCTGTCAGGGCACATGGTGTTTTGGTGGCGCAGCTAACGCATTAAGTTATCCGCCTGGGGAGTACGGTCGCAAGGTTAAAACTCAAAGGAATTGACGGGGGCCTGCACAAGCGGTGGAGCATGTGGTTTAATTCGAAGCAACGCGCAGAACCTTACCAACGTTTGACATCCCTATCGCGGATCGTGGAGACACTTTCCTTCAGTTCGGCTGGATAGGTGACAGGTGCTGCATGGCTGTCGTCAGCTCGTGTC
Otu216	0	0	0	0	0	4	0	0	0	0	0	0	0	0	0	0	4	Bacteria(100);Proteobacteria(100);Alphaproteobacteria(100);Caulobacterales(100);Caulobacteraceae(100);Brevundimonas(100);	GGATTAGATACCCTGGTAGTCCACGCCGTAAACGATGATTGCTAGTTGTTGGGGTGTTTACATCTCGGTGACGCAGCTAACGCATTAAGCAATCCGCCTGGGGAGTACGGTCGCAAGATTAAAACTCAAAGGAATTGACGGGGGCCCGCACAAGCGGTGGAGCATGTGGTTTAATTCGAAGCAACGCGCAGAACCTTACCACCTTTTGACATGCCTGGACCGCCAGAGAGATCTGGCTTTCCCTTCGGGGACTAGGACACAGGTGCTGCATGGCTGTCGTCAGCTCGTGCT
Otu217	0	0	0	0	0	0	0	1	1	0	0	1	0	1	0	0	4	Bacteria(100);Proteobacteria(100);Alphaproteobacteria(100);Caulobacterales(100);Hyphomonadaceae(100);Oceanicaulis(100);	GGATTAGATACCCTGGTAGTCCACGCCGTAAACGATGAGAGCTAGTTGTCAGGCAGCATGCTGTCTGGTGACGCAGCTAACGCATTAAGCTCTCCGCCTGGGGAGTACGGCCGCAAGGTTAAAACTCAAAGAAATTGACGGGGGCCCGCACAAGCGGTGGAGCATGTGGTTTAATTCGAAGCAACGCGAAGAACCTTACCTGCGCTTGACATCCCTATCGCGGATTAGAGAGATCTTTTCCTTCAGCTCGGCTGGATAGGTGACAGGTGCTGCATGGCTGTCGTCAGCTCGTGTC
Otu218	0	0	0	0	0	4	0	0	0	0	0	0	0	0	0	0	4	Bacteria(100);Bacteroidota(100);Bacteroidia(100);Cytophagales(100);Cyclobacteriaceae(100);Fabibacter(100);	GGATTAGATACCCTGGTAGTCCATGCCGTAAACGATGATTACTCGATGTTGGCGATACATTGTCAGCGTCCAAGCGAAAGCGTTAAGTAATCCACCTGGGGAGTACGCTCGCAAGAGTGAAACTCAAAGGAATTGACGGGGGTCCGCACAAGCGGTGGAGCATGTGGTTTAATTCGATGATACGCGAGGAACCTTACCTGGGCTCGAATGGCTCCGGAATTATCCAGAAATGGGTAAGTCTTCGGACTGGAGTCAAGGTGCTGCATGGCTGTCGTCAGCTCGTGTT
Otu219	0	1	1	0	0	0	0	0	0	0	0	2	0	0	0	0	4	Bacteria(100);Verrucomicrobiota(100);Chlamydiae(100);Chlamydiales(100);Chlamydiaceae(100);uncultured(100);	GGATTAGATACCCTGGTAGTCCTTGCCGTAAACAATGTATACTTGGCGTAGTTGGTCTCAACCCCAACTGTGTCGTAGCTAACGTGTTAAGTATACCGCCTGAGGAGTACACTCGCAAGGGTGAAACTCAAAAGAATTGACGGGGGCTCGCACAAGCAGTGGAGCATGTGGTTTAATTCGACGCTACGCGAAGAACCTTACCTAGGCTTGACATGTACTGGACAGCTACAGAGATGTAGTTTTCTTCGGACCAGTACACAGGTGCTGCATGGCCGTCGTCAGCTCGTGCT
Otu220	0	0	0	0	0	4	0	0	0	0	0	0	0	0	0	0	4	Bacteria(100);Firmicutes(100);Clostridia(100);Oscillospirales(100);Oscillospiraceae(100);Colidextribacter(100);	GGATTAGATACCCTGGTAGTCCACGCCGTAAACGATGGATACTAGGTGTGGGGGGTCTGACCCCCTCCGTGCCGCAGTTAACACAATAAGTATCCCACCTGGGGAGTACGATCGCAAGGTTGAAACTCAAAGGAATTGACGGGGGCCCGCACAAGCGGTGGAGTATGTGGTTTAATTCGAAGCAACGCGAAGAACCTTACCAGGGCTTGACATCCCGGTGACCGCTCTAGAGATAGAGTTTCCCTTCGGGGCACCGGTGACAGGTGGTGCATGGTTGTCGTCAGCTCGTGCT
Otu221	0	0	0	4	0	0	0	0	0	0	0	0	0	0	0	0	4	Bacteria(100);Proteobacteria(100);Alphaproteobacteria(100);Rhizobiales(100);Hyphomicrobiaceae(100);Hyphomicrobiaceae_unclassified(100);	GGATTAGATACCCTGGTAGTCCACGCCGTAAACGATGGATGCTAGCCGTCGGCAAGCTTGCTTGTCGGTGGCGCAGCTAACGCATTAAGCATCCCGCCTGGGGAGTACGGCCGCAAGGTTAAAACTCAAAGGAATTGACGGGGGCCCGCACAAGCGGTGGAGCATGTGGTTTAATTCGATGCAACGCGAAGAACCTTACCAGCTCTTGACATTCACTGACTGTTTCCAGAGATGGATTCGTCCTAGCAATAGGCAGTGGGACAGGTGCTGCATGGCTGTCGTCAGCTCGTGCT
Otu222	0	0	4	0	0	0	0	0	0	0	0	0	0	0	0	0	4	Bacteria(100);Firmicutes(100);Bacilli(100);Staphylococcales(100);Staphylococcaceae(100);Staphylococcus(100);	GGATTAGATACCCTGGTAGTCCACGCCGTAAACGATGAGTGCTAAGTGTTAGGGGGTTTCCGCCCCTTAGTGCTGCAGCTAACGCATTAAGCACTCCGCCTGGGGAGTACGACCGCAAGGTTGAAACTCAAAGGAATTGACGGGGACCCGCACAAGCGGTGGAGCATGTGGTTTAATTCGAAGCAACGCGAAGAACCTTACCAAATCTTGACATCCTTTGACCCTTCTAGAGATAGAAGTTTCCCCTTCGGGGGACAAAGTGACGGGTGGTGCATGGTTGTCGTCAGCTCGTGCT
Otu223	0	0	0	4	0	0	0	0	0	0	0	0	0	0	0	0	4	Bacteria(100);Bacteroidota(100);Bacteroidia(100);Cytophagales(100);Cytophagales_unclassified(100);Cytophagales_unclassified(100);	GGATTAGATACCCTGGTAGTCCACACTGTAAACGATGATTACTCGCTGTATGCGATATACGGTATGCGGCCAAGCGAAAGCGTTAAGTAATCCACCTGGGGAGTACGCCGGCAACGGTGAAACTCAAAGGAATTGACGGGGGTCCGCACAAGCGGTGGAGCATGTGGTTTAATTCGATGATACGCGAGGAACCTTACCTGGGCTAGAATGCCTTTGCATAGATCAGAAATGGTCTTTTCCTTCGGGACTAAGTGCAAGGTGCTGCATGGCTGTCGTCAGCTCGTGCT
Otu224	0	1	2	0	0	0	1	0	0	0	0	0	0	0	0	0	4	Bacteria(100);Verrucomicrobiota(100);Chlamydiae(100);Chlamydiales(100);Chlamydiaceae(100);uncultured(100);	GGATTAGATACCCTGGTAGTCCTTGCCGTAAACAATGTATACTTGGCGTAGTTGGTCTCAACCCCAACTGTGTCGTAGCTAACGTGTTAAGTATACCGCCTGAGGAGTACACTCGCAAGGGTGAAACTCAAAAGAATTGACGGGGGCTCGCACAAGCAGTGGAGCATGTGGTTTAATTCGACGCTACGCGAAGAACCTTACCTAGGCTTGACATGTACTGGACAGCTACAGAGATGTAGTTTTCTTCGGACCAGTACACAGGTGCTGCATGGCTGTCGTCAGCTCGTGTC
Otu225	0	0	0	0	0	0	0	0	0	0	0	2	1	0	0	1	4	Bacteria(100);Proteobacteria(100);Gammaproteobacteria(100);Alteromonadales(100);Alteromonadaceae(100);Aestuariibacter(100);	GGATTAGATACCCTGGTAGTCCACACCGTAAACGCTGTCTACTAGCTGTTTGTGTATTTAATACGTGAGTAGCGAAGCTAACGCGCTAAGTAGACCGCCTGGGGAGTACGGCCGCAAGGTTAAAACTCAAATGAATTGACGGGGGCCCGCACAAGCGGTGGAGCATGTGGTTTAATTCGATGCAACGCGAAGAACCTTACCTACTCTTGACATCCAGGAAATTTTTCAGAGATGAATTAGTGCCTTCGGGAATCCTGAGACAGGTGCTGCATGGCTGTCGTCAGCTCGTGCT
Otu226	0	0	0	4	0	0	0	0	0	0	0	0	0	0	0	0	4	Bacteria(100);Bacteroidota(100);Bacteroidia(100);Sphingobacteriales(100);Sphingobacteriaceae(100);Pedobacter(100);	GGATTAGATACCCTGGTAGTCCACGCCCTAAACGATGAATACTCGCTGTTAGCGATATACAGTTAGCGGCTAAGCGAAAGCGTTAAGTATTCCACCTGGGGAGTACGCTCGCAAGAGTGAAACTCAAAGGAATTGACGGGGGCCCGCACAAGCGGAGGAGCATGTGGTTTAATTCGATGATACGCGAGGAACCTTACCCGGGCTTGAAAGTTAGTGAAGTTTCCAGAGATGGGAGCGTCCGCAAGGACACGAAACTAGGTGCTGCATGGCTGTCGTCAGCTCGTGTT
Otu227	0	1	1	0	0	0	1	0	0	0	0	0	0	0	0	0	3	Bacteria(100);Proteobacteria(100);Gammaproteobacteria(100);Xanthomonadales(100);Xanthomonadaceae(100);Stenotrophomonas(100);	GGATTAGATACCCTGGTAGTCCACGCCCTAAACGATGCGAACTGGATGTTGGGTGCAATTTGGCACGCAGTATCGAAGCTAACGCGTTAAGTTCGCCGCCTGGGGAGTACGGTCGCAAGACTGAAACTCAAAGGAATTGACGGGGGCCCGCACAAGCGGTGGAGTATGTGGTTTAATTCGATGCAACGCGAAGAACCTTACCTGGCCTTGACATGTCGAGAACTTTCCAGAGATGGATTGGCGCCTTCGGGAACTCGAACACAGGTGCTGCATGGCTGTCGTCAGCTCGTGCT
Otu228	0	0	0	1	0	2	0	0	0	0	0	0	0	0	0	0	3	Bacteria(100);Proteobacteria(100);Gammaproteobacteria(100);Xanthomonadales(100);Xanthomonadaceae(100);Stenotrophomonas(100);	GGATTAGATACCCTGGTAGTCCACGCCCTAAACGATGCGAACTGGATGTTGGGTGCAATTTGGCACGCAGTATCGAAGCTAACGCGTTAAGTTCGCCGCCTGGGGAGTACGGTCGCAAGACTGAAACTCAAAGGAATTGACGGGGGCCCGCACAAGCGGTGGAGTATGTGGTTTAATTCGATGCAACGCGAAGAACCTTACCTGGCCTTGACATGTCGAGAACTTTCCAGAGATGGATTGGTGCCTTCGGGAACTCGAACACAGGTGCTGCGTGGCTGTCGTCAGCTCGTGCT
Otu229	0	0	0	0	0	3	0	0	0	0	0	0	0	0	0	0	3	Bacteria(100);Proteobacteria(100);Alphaproteobacteria(100);Rhizobiales(100);Rhizobiaceae(100);Rhizobiaceae_unclassified(100);	GGATTAGATACCCTGGTAGTCCACGCCGTAAACGATGAATGTTAGCCGTTGGTGGGTTTACCCATCAGTGGCGCAGCTAACGCATTAAACATTCCGCCTGGGGAGTACGGTCGCAAGATTAAAACTTAAAGGAATTGACGGGGGCCCGCACAAGCGGTGGAGCATGTGGTTTAATTCGAAGCAACGCGCAGAACCTTACCAGCCCTTGACATCCCGATTATGGATATTGGAGACAGTATCCTTCAGCTAGGCTGGGTCGGAGACAGGTGCTGCATGGCTGTCGTCAGCTCGTGCT
Otu230	0	0	0	3	0	0	0	0	0	0	0	0	0	0	0	0	3	Bacteria(100);Proteobacteria(100);Gammaproteobacteria(100);Burkholderiales(100);Burkholderiaceae(100);Ralstonia(100);	GGATTAGATACCCTGGTAGTCCACGCCCTAAACGATGTCAACTAGCTGTTGGGGATTCATTTCCTTAGTAACGTAGCTAACGCGTGAAGTTGACCGCCTGGGGAGTACGGTCGCAAGATTAAAACTCAAAGGAATTGACGGGGACCCGCACAAGCGGTGGATGATGTGGATTAATTCGATGCAACGCGAAAAACCTTACCTACCCTTGACATGCCACTAACGAAGCAGAGATGCATTAGGTGCTCGAAAGAGAAAGTGGACACAGGTGCTGCATGGCTGTCGTCAGCTCGTGTC
Otu231	0	1	0	2	0	0	0	0	0	0	0	0	0	0	0	0	3	Bacteria(100);Proteobacteria(100);Gammaproteobacteria(100);Burkholderiales(100);Burkholderiaceae(100);Ralstonia(100);	GGATTAGATACCCTGGTAGTCCACGCCCTAAACGATGTCAACTAGTTGTTGGGGATTCATTTCCTTAGTAACGTAGCTAACGCGTGAAGTTGACCGCCTGGGGAGTACGGTCGCAAGATTAAAACTCAAAGGAATTGACGGGGACCCGCGCAAGCGGTGGATGATGTGGATTAATTCGATGCAACGCGAAAAACCTTACCTACCCTTGACATGCCACTAACGAAGCAGAGATGCATTAGGTGCTCGAAAGAGAAAGTGGACACAGGTGCTGCATGGCTGTCGTCAGCTCGTGTC
Otu232	0	0	0	0	0	0	0	1	0	0	2	0	0	0	0	0	3	Bacteria(100);Proteobacteria(100);Gammaproteobacteria(100);Xanthomonadales(100);Xanthomonadaceae(100);Stenotrophomonas(100);	GGATTAGATACCCTGGTATCCACGCCCTAAACGATGCGAACTGGATGTTGGGTGCAATTTGGCACGCAGTATCGAAGCTAACGCGTTAAGTTCGCCGCCTGGGGAGTACGGTCGCAAGACTGAAACTCAAAGGAATTGACGGGGGCCCGCACAAGCGGTGGAGTATGTGGTTTAATTCGATGCAACGCGAAGAACCTTACCTGGCCTTGACATGTCGAGAACTTTCCAGAGATGGATTGGTGCCTTCGGGAACTCGAACACAGGTGCTGCATGGCTGTCGTCAGCTCGTGCC
Otu233	0	0	0	1	0	0	0	0	0	2	0	0	0	0	0	0	3	Bacteria(100);Proteobacteria(100);Gammaproteobacteria(100);Xanthomonadales(100);Xanthomonadaceae(100);Stenotrophomonas(100);	GGATTAGATACCCTGGTAGTCCACGCCCTAAACGATGCGAACTGGATGTTGGGTGCAATTTGGCACGCAGTATCGAAGCTAACGCGTTGAGTTCGCCGCCTGGGGAGTACGGTCGCAAGACTGAAACTCAAAGGAATTGACGGGGGCCCGCACAAGCGGTGGAGTATGTGGTTTAATTCGATGCAACGCGAAGAACCTTACCTGGCCTTGACATGTCGAGAACTTTCCAGAGATGGATTGGTGCCTTCGGGAACTCGAACACAGGTGCTGCATGGCTGTCGTCAGCTCGTGCC
Otu234	0	0	0	0	1	2	0	0	0	0	0	0	0	0	0	0	3	Bacteria(100);Proteobacteria(100);Gammaproteobacteria(100);Burkholderiales(100);Burkholderiaceae(100);Ralstonia(100);	GGATTAGATACCCTGGTAGTCCACGCCCTAAACGATGTCAACTAGTTGTTGGGGATTCATTTCCTTAGTAACGTAGCTAACGCGTGAAGTTGACCGCCTGGGGAGTACGGTCGCAAGATTAAAACTCAAAGGAATTGACGGGGACCCGCACAAGCGGTGGATGATGTGGATTAATTCGATGCAACGCGAAAAACCTTACCTACCCTTGACATGCCACTAACGAAGCAGAGATGCATTAGGTGCTCGAAAGAGAAAGTGGACACAGGTGCTGCATGGCCGTCGTCAGCTCGTGTT
Otu235	0	0	0	0	0	1	0	0	0	0	0	2	0	0	0	0	3	Bacteria(100);Proteobacteria(100);Gammaproteobacteria(100);Burkholderiales(100);Burkholderiaceae(100);Ralstonia(100);	GGATTAGATACCCTGGTAGTCCACGCCCTAAACGATGTCAACTAGTTGTTGGGGATTCATTTCCTTAGTAACGTAGCTAACGCGTGAAGTTGACCGCCTGGGGAGTACGGTCGCAAGATTAAGACTCAAAGGAATTGACGGGGACCCGCACAAGCGGTGGATGATGTGGATTAATTCGATGCAACGCGAAAAACCTTACCTACCCTTGACATGCCACTAACGAAGCAGAGATGCATTAGGTGCTCGAAAGAGAAAGTGGACACAGGTGCTGCATGGCTGTCGTCAGCTCGTGCC
Otu236	0	0	0	2	0	1	0	0	0	0	0	0	0	0	0	0	3	Bacteria(100);Proteobacteria(100);Gammaproteobacteria(100);Xanthomonadales(100);Xanthomonadaceae(100);Stenotrophomonas(100);	GGATTAGATACCCTGGTAGCCCACGCCCTAAACGATGCGAACTGGATGTTGGGTGCAATTTGGCACGCAGTATCGAAGCTAACGCGTTAAGTTCGCCGCCTGGGGAGTACGGTCGCAAGACTGAAACTCAAAGGAATTGACGGGGGCCCGCACAAGCGGTGGAGTATGTGGTTTAATTCGATGCAACGCGAAGAACCTTACCTGGCCTTGACATGTCGAGAACTTTCCAGAGATGGATTGGTGCCTTCGGGAACTCGAACACAGGTGCTGCATGGCTGTCGTCAGCTCGTGTC
Otu237	0	3	0	0	0	0	0	0	0	0	0	0	0	0	0	0	3	Bacteria(100);Proteobacteria(100);Alphaproteobacteria(100);Rhodobacterales(100);Rhodobacteraceae(100);Amaricoccus(100);	GGATTAGATACCCTGGTAGTCCACGTCGTAAACGATGAGAGCTAGACGTCGGGCGGCTTGCCGTTCGGTGTCGCAGCAAACGCATTAAGCTCTCCGCCTGGGGAGTACGGCCGCAAGGTTAAAACTCAAAGGAATTGACGGGGGCCCGCACAAGCGGTGGAGCATGTGGTTTAATTCGAAGCAACGCGCAGAACCTTACCATCCCTTGACATGGATATCGCGGCTCGAGAGATCGAGCTTTCAGTTCGGCTGGATATCACACAGGTGCTGCATGGCTGTCGTCAGCTCGTGTC
Otu238	0	0	0	0	0	0	0	0	0	0	0	0	0	0	2	1	3	Bacteria(100);Proteobacteria(100);Gammaproteobacteria(100);Xanthomonadales(100);Xanthomonadaceae(100);Stenotrophomonas(100);	GGATTAGATACCCTGGTAGTCCACGCCCTAAACGGTGCGAACTGGATGTTGGGTGCAATTTGGCACGCAGTATCGAAGCTAACGCGTTAAGTTCGCCGCCTGGGGAGTACGGTCGCAAGACTGAAACTCAAAGGAATTGACGGGGGCCCGCACAAGCGGTGGAGTATGTGGTTTAATTCGATGCAACGCGAAGAACCTTACCTGGCCTTGACATGTCGAGAACTTTCCAGAGATGGATTGGTGCCTTCGGGAACTCGAACACAGGTGCTGCATGGCTGTCGTCAGCTCGTGCC
Otu239*	3	0	0	0	0	0	0	0	0	0	0	0	0	0	0	0	3	Bacteria(100);Proteobacteria(100);Alphaproteobacteria(100);Acetobacterales(100);Acetobacteraceae(100);Roseomonas(100);	GGATTAGATACCCTGGTAGTCCACGCCGTAAACGATGTGCGCTGGATGTTGGGGCCCATAGGGTCTCAGTGTCGTAGCCAACGCGGTAAGCGCACCGCCTGGGGAGTACGGCCGCAAGGTTGAAACTCAAAGGAATTGACGGGGGCCCGCACAAGCGGTGGAGCATGTGGTTTAATTCGAAGCAACGCGCAGAACCTTACCAGCCCTTGACATGGTCACGACCGGTCCAGAGATGGACTTTCCTAGCAATAGGCGTGATGCACAGGTGCTGCATGGCTGTCGTCAGCTCGTGCT
Otu240*	1	0	0	0	0	0	1	0	0	0	0	0	0	1	0	0	3	Bacteria(100);Actinobacteriota(100);Actinobacteria(100);Micrococcales(100);Micrococcales_unclassified(100);Micrococcales_unclassified(100);	GGATTAGATACCCTGGTAGTCCATGCCGTAAACGTTGGGCGCTAGGTGTGGGACTCATTCCACGAGTTCCGTGCCGCAGCTAACGCATTAAGCGCCCCGCCTGGGGAGTACGGCCGCAAGGCTAAAACTCAAAGGAATTGACGGGGGCCCGCACAAGCGGCGGAGCATGCGGATTAATTCGATGCAACGCGAAGAACCTTACCAAGGCTTGACATACACCGGAATCATGCAGAGATGTGTGCGTCTTCGGACTGGTGTACAGGTGGTGCATGGTTGTCGTCAGCTCGTGCC
Otu241	0	0	0	1	0	0	0	0	0	0	2	0	0	0	0	0	3	Bacteria(100);Proteobacteria(100);Gammaproteobacteria(100);Xanthomonadales(100);Xanthomonadaceae(100);Stenotrophomonas(100);	GGATTAGATACCCTGGTAGTCCACGCCCTAAACGATGCGAACTGGATGTTGGGTGCAATTTGGCACGCAGTATCGAAGCTAACGCGTTAAGTTCGCCGCCTGGGGAGTACGGTCGCAAGACTGAAACTCAAAGGAATTGACGGGGGCCCGCACAAGCGGTGGAGTATGTGGTTTAATTCGATGCAACGCGAGGAACCTTACCTGGCCTTGACATGTCGAGAACTTTCCAGAGATGGATTGGTGCCTTCGGGAACTCGAACACAGGTGCTGCATGGCTGTCGTCAGCTCGTGCT
Otu242	0	0	0	0	0	0	0	0	1	2	0	0	0	0	0	0	3	Bacteria(100);Proteobacteria(100);Gammaproteobacteria(100);Xanthomonadales(100);Xanthomonadaceae(100);Stenotrophomonas(100);	GGATTAGATACCCTGGTAGTCCACGCCCTAAACGATGCGAACTGGATGTTGGGTGCAATTTGGCACGCAGTATCGAAGCTAACGCGTTAAGTTCGCCGCCTGGGGAGTACGGTCGCAAGACTGAGACTCAAAGGAATTGACGGGGGCCCGCACAAGCGGTGGAGTATGTGGTTTAATTCGATGCAACGCGAAGAACCTTACCTGGCCTTGACATGTCGAGAACTTTCCAGAGATGGATTGGTGCCTTCGGGAACTCGAACACAGGTGCTGCATGGCTGTCGTCAGCTCGTGCT
Otu243	0	0	0	3	0	0	0	0	0	0	0	0	0	0	0	0	3	Bacteria(100);Firmicutes(100);Bacilli(100);Bacillales(100);Planococcaceae(100);Planomicrobium(100);	GGATTAGATACCCTGGTAGTCCACGCCGTAAACGATGAGTGCTAAGTGTTAGGGGGTTTCCGCCCCTTAGTGCTGCAGCTAACGCATTAAGCACTCCGCCTGGGGAGTACGGCCGCAAGGCTGAAACTCAAAGGAATTGACGGGGGCCCGCACAAGCGGTGGAGCATGTGGTTTAATTCGAAGCAACGCGAAGAACCTTACCAGGTCTTGACATCCCGCTGACCGCCTTAGAGATAAGGCTTTCCCTTCGGGGACAGCGGTGACAGGTGGTGCATGGTCGTCGTCAGCTCGTGTT
Otu244	0	0	0	2	0	0	0	0	0	0	0	0	0	0	0	1	3	Bacteria(100);Proteobacteria(100);Gammaproteobacteria(100);Enterobacterales(100);Enterobacteriaceae(100);Enterobacteriaceae_unclassified(100);	GGATTAGATACCCTGGTAGTCCACGCCGTAAACGATGTCGACTTGGAGGTTGTGCCCTTGAGGCGTGGCTTCCGGAGCTAACGCGTTAAGTCGACCGCCTGGGGAGTACGGCCGCAAGGTTAAAACTCAAATGAATTGACGGGGGCCCGCACAAGCGGTGGAGCATGTGGTTTAATTCGATGCAACGCGAAGAACCTTACCTGGTCTTGACATCCACAGAACTTTCCAGAGATGGATTGGTGCCTTCGGGAACTGTGAGACAGGTGCTGCATGGCTGTCGTCAGCTCGTGCT
Otu245	0	3	0	0	0	0	0	0	0	0	0	0	0	0	0	0	3	Bacteria(100);Firmicutes(100);Bacilli(100);Lactobacillales(100);Streptococcaceae(100);Streptococcus(100);	GGATTAGATACCCTGGTAGTCCACGCCGTAAACGATGAGTGCTAGGTGTTAGACCCTTTCCGGGGTTTAGTGCCGCAGCTAACGCATTAAGCACTCCGCCTGGGGAGTACGACCGCAAGGTTGAAACTCAAAGGAATTGACGGGGGCCCGCACAAGCGGTGGAGCATGTGGTTTAATTCGAAGCAACGCGAAGAACCTTACCAGGTCTTGACATCCCTCTGACCTCTCTAGAGATAGAGATTTCCTTCGGGACAGAGGTGACAGGTGGTGCATGGTTGTCGTCAGCTCGTGTC
Otu246	0	0	0	3	0	0	0	0	0	0	0	0	0	0	0	0	3	Bacteria(100);Proteobacteria(100);Gammaproteobacteria(100);Burkholderiales(100);Comamonadaceae(100);Delftia(100);	GGATTAGATACCCTGGTAGTCCACGCCCTAAACGATGTCAACTGGTTGTTGGGAATTAGTTTTCTCAGTAACGAAGCTAACGCGTGAAGTTGACCGCCTGGGGAGTACGGCCGCAAGGTTGAAACTCAAAGGAATTGACGGGGACCCGCACAAGCGGTGGATGATGTGGTTTAATTCGATGCAACGCGAAAAACCTTACCCACCTTTGACATGGCAGGAAGTTTCCAGAGATGGATTCGTGCTCGAAAGAGAACCTGCACACAGGTGCTGCATGGCTGTCGTCAGCTCGTGTC
Otu247	0	0	0	2	0	0	0	0	0	0	1	0	0	0	0	0	3	Bacteria(100);Proteobacteria(100);Gammaproteobacteria(100);Xanthomonadales(100);Xanthomonadaceae(100);Stenotrophomonas(100);	GGATTAGATACCCTGGTAGTCCACGCCCTAAACGATGCGAACTGGATGTTGGGTGCAATTTGGCACGCAGTATCGAAGCTAACGCGTTAAGTTCGCCGCCTGGGGAGTACGGCCGCAAGACTGAAACTCAAAGGAATTGACGGGGGCCCGCACAAGCGGTGGAGTATGTGGTTTAATTCGATGCAACGCGAAGAACCTTACCTGGCCTTGACATGTCGAGAACTTTCCAGAGATGGATTGGTGCCTTCGGGAACTCGAACACAGGTGCTGCATGGCTGTCGTCAGCTCGTGCT
Otu248	0	0	0	0	0	0	0	0	0	0	1	0	0	0	0	2	3	Bacteria(100);Proteobacteria(100);Gammaproteobacteria(100);Xanthomonadales(100);Xanthomonadaceae(100);Stenotrophomonas(100);	GGATTAGATACCCTGGTAGTCCACGCCCTAAACGATGCGAACTGGATGTTGGGTGCAATTTGGCACGCAGTATCGAAGCTAACGCGTTAAGTTCGCCGCCTGGGGAGTACGGTCGCAAGACTGAAACTCAAAGGAATTGACGGGGGCCCGCACAAGCGGTGGAGTATGTGGTCTAATTCGATGCAACGCGAAGAACCTTACCTGGCCTTGACATGTCGAGAACTTTCCAGAGATGGATTGGTGCCTTCGGGAACTCGAACACAGGTGCTGCATGGCTGTCGTCAGCTCGTGCC
Otu249	0	0	0	0	1	0	0	0	0	0	0	0	0	0	2	0	3	Bacteria(100);Verrucomicrobiota(100);Chlamydiae(100);Chlamydiales(100);Simkaniaceae(100);uncultured(100);	GGATTAGATACCCTGGTAGTCCTCGCTGTAAACGATGCATACTAGATGTAGTTGGAATCAACCCCGGCTGTGTCGAAGCTAACGTATTAAGTATGCCGCCTGGGGAGTACGCCCGCAAGGGTGAAACTCAAAAGAATTGACGGGGGCCCGCACAAGCAGTGGAGCATGTGGTTTAATTCGATGCTACGCGAAGAACCTTACCCAGGTTTGACATGTAGTGGACGACTTCAGAGATGAAGTTTCCTGAAAAGGCCGCTACACAGGTGCTGCATGGCTGTCGTCAGCTCGTGCT
Otu250	0	0	0	3	0	0	0	0	0	0	0	0	0	0	0	0	3	Bacteria(100);Fusobacteriota(100);Fusobacteriia(100);Fusobacteriales(100);Fusobacteriaceae(100);Fusobacterium(100);	GGATTAGATACCCTGGTAGTCCACGCCGTAAACGATGATTACTAGGTGTTGGGGGTCGAACCTCAGCGCCCAAGCTAACGCGATAAGTAATCCGCCTGGGGAGTACGTACGCAAGTATGAAACTCAAAGGAATTGACGGGGACCCGCACAAGCGGTGGAGCATGTGGTTTAATTCGACGCAACGCGAGGAACCTTACCAGCGTTTGACATCTTAGGAAGAATACAGAGATGTGTTTGTGCTCCTTCGGGAGAACCTAAAGACAGGTGGTGCATGGCTGTCGTCAGCTCGTGTC
Otu251	0	0	0	0	0	0	0	0	0	0	0	0	1	1	0	1	3	Bacteria(100);Verrucomicrobiota(100);Chlamydiae(100);Chlamydiales(100);Simkaniaceae(100);uncultured(100);	GGATTAGATACCCTGGTAGTCCTCGCTGTAAACGATGCATACTAGATGTAGTTGGAATCAACCCCGGCTGTGTCGAAGCTAACGTATTAAGTATGCCGCCTGGGGAGTACGCCCGCAAGGGTGAAACTCAAAAGAATTGACGGGGGCCCGCACAAGCAGTGGAGCATGTGGTTTAATTCGATGCTACGCGAAGAACCTTACCCAGGTTTGACATGTAGTGGACGACTTCAGAGATGAAGTTTCCTGAAAAGGCCGCTACACAGGTGCTGCATGGCTGTCGTCAGCTCGTGCC
Otu252	0	0	0	3	0	0	0	0	0	0	0	0	0	0	0	0	3	Bacteria(100);Fusobacteriota(100);Fusobacteriia(100);Fusobacteriales(100);Fusobacteriaceae(100);Cetobacterium(100);	GGATTAGATACCCTGGTAGTCCACGCCGTAAACGATGATCACTAGGTGTTGGGGGTCGAACCTCAGCGCCCAAGCTAACGCGATAAGTGATCCGCCTGGGGAGTACGCACGCAAGTGTGAAACTCAAAGGAATTGACGGGGACCCGCACAAGCGGTGGAGCATGTGGTTTAATTCGACGCAACGCGAGAAACCTTACCAGCGTTTGACATCCTAAGAAGTTTCCAGAGATGGATTCGTGCCGGCTTGCCGGAACTTAGTGACAGGTGGTGCATGGCTGTCGTCAGCTCGTGTT
Otu253	0	0	0	0	0	3	0	0	0	0	0	0	0	0	0	0	3	Bacteria(100);Bacteroidota(100);Bacteroidia(100);Cytophagales(100);Cyclobacteriaceae(100);Fabibacter(100);	GGATTAGATACCCTGGTAGTCCATGCCGTAAACGATGATTACTCGATGTTGGCGATACATTGTCAGCGTCCAAGCGAAAGCGTTAAGTAATCCACCTGGGGAGTACGCTCGCAAGAGTGAAACTCAAAGGAATTGACGGGGGTCCGCACAAGCGGTGGAGCATGTGGTTTAATTCGATGATACGCGAGGAACCTTACCTGGGCTCGAATGGCTCCGGAATTATCCAGAAATGGGTAAGTCTTCGGACTGGAGTCAAGGTGCTGCATGGCTGTCGTCAGCTCGTGCC
Otu254	0	0	3	0	0	0	0	0	0	0	0	0	0	0	0	0	3	Bacteria(100);Proteobacteria(100);Gammaproteobacteria(100);Cellvibrionales(100);Cellvibrionaceae(100);Cellvibrio(100);	GGATTAGATACCCTGGTAGTCCACGCCGTAAACGATGTCTACTAGCCGTTGGGAGCCTTGAGCTCTTAGTGGCGCAGCTAACGCACTAAGTAGACCGCCTGGGGAGTACGGTCGCAAGATTAAAACTCAAATGAATTGGCGGGGGCCCGCACAAGCGGTGGAGCATGTGGTTTAATTCGACGCAACGCGAAGAACCTTACCAGGTCTTGACATCCTAGAAACTTTCCAGAGATGGATTGGTGCCTTCGGGAATCTAGAGACAGGTGCTGCATGGCTGTCGTCAGCTCGTGCC
Otu255	0	0	0	0	0	0	0	0	0	0	0	0	1	0	1	1	3	Bacteria(100);Proteobacteria(100);Alphaproteobacteria(100);Rhizobiales(100);Stappiaceae(100);Labrenzia(100);	GGATTAGATACCCTGGTAGTCCACGCCGTAAACGATGGAAGCTAGCCGTCAGGTAGCATGCTATTTGGTGGCGCAGCTAACGCATTAAGCTTCCCGCCTGGGGAGTACGGTCGCAAGATTAAAACTCAAAGGAATTGACGGGGGCCCGCACAAGCGGTGGAGCATGTGGTTTAATTCGAAGCAACGCGCAGAACCTTACCAGCCCTTGACATTTGGTGCTACTTCCAGAGATGGAAGGTTCCCTTCGGGGACGCCAGGACAGGTGCTGCATGGCTGTCGTCAGCTCGTGCT
Otu256	0	0	0	2	0	0	0	1	0	0	0	0	0	0	0	0	3	Bacteria(100);Proteobacteria(100);Gammaproteobacteria(100);Pseudomonadales(100);Moraxellaceae(100);Enhydrobacter(100);	GGATTAGATACCCTGGTAGTCCACGCCGTAAACGATGTCTACTAGCCGTTGGGGTCCTTGAGGCTTTAGTGGCGCAGTTAACGCGATAAGTAGACCGCCTGGGGAGTACGGCCGCAAGGTTAAAACTCAAATGAATTGACGGGGGCCCGCACAAGCGGTGGAGCATGTGGTTTAATTCGATGCAACGCGAAGAACCTTACCTGGTCTTGACATAGTGAGAATCCTGCAGAGATGCGGGAGTGCCTTCGGGAATTCACATACAGGTGCTGCATGGCTGTCGTCAGCTCGTGTC
Otu257	0	0	0	2	0	0	0	0	0	0	0	0	0	0	0	1	3	Bacteria(100);Proteobacteria(100);Gammaproteobacteria(100);Pseudomonadales(100);Moraxellaceae(100);Enhydrobacter(100);	GGATTAGATACCCTGGTAGTCCACGCCGTAAACGATGTCTACTAGCCGTTGGGGTCCTTGAGACTTTAGTGGCGCAGTTAACGCGATAAGTAGACCGCCTGGGGAGTACGGCCGCAAGGTTAAAACTCAAATGAATTGACGGGGGCCCGCACAAGCGGTGGAGCATGTGGTTTAATTCGATGCAACGCGAAGAACCTTACCTGGTCTTGACATAGTGAGAATCCTGCAGAGATGCGGGAGTGCCTTCGGGAATTCACATACAGGTGCTGCATGGCCGTCGTCAGCTCGTGCC
Otu258	0	0	0	3	0	0	0	0	0	0	0	0	0	0	0	0	3	Bacteria(100);Bacteroidota(100);Bacteroidia(100);Sphingobacteriales(100);Sphingobacteriaceae(100);Sphingobacterium(100);	GGATTAGATACCCTGGTAGTCCACGCCCTAAACGATGATAACTCGATGTTGGCGATACACAGTCAGCGTCTTAGCGAAAGCGTTAAGTTATCCACCTGGGGAGTACGCCCGCAAGGGTGAAACTCAAAGGAATTGACGGGGGCCCGCACAAGCGGAGGAGCATGTGGTTTAATTCGATGATACGCGAGGAACCTTACCCGGGCTTGAAAGTTACTGAATTATCTAGAGATAGATAAGTCCTTCGGGACAGGAAACTAGGTGCTGCATGGCTGTCGTCAGCTCGTGTT
Otu259	0	0	0	0	0	3	0	0	0	0	0	0	0	0	0	0	3	Bacteria(100);Proteobacteria(100);Gammaproteobacteria(100);Alteromonadales(100);Idiomarinaceae(100);Idiomarina(100);	GGATTAGATACCCTGGTAGTCCACGCCGTAAACGATGTCAACTAGTTGTTCGTGTCACTAAGACGTGAGTAACGCAGCTAACGCACTAAGTTGACCGCCTGGGGAGTACGGCCGCAAGGTTAAAACTCAAATGAATTGACGGGGGCCCGCACAAGCGGTGGAGCATGTGGTTTAATTCGATGCAACGCGAAGAACCTTACCATCCCTTGACATCCAGTGAACTTTCTAGAGATAGATTGGTGCCTTCGGGAACACTGAGACAGGTGCTGCATGGCTGTCGTCAGCTCGTGTT
Otu260	0	0	3	0	0	0	0	0	0	0	0	0	0	0	0	0	3	Bacteria(100);Actinobacteriota(100);Actinobacteria(100);Bifidobacteriales(100);Bifidobacteriaceae(100);Gardnerella(100);	GGATTAGATACCCTGGTAGTCCACGCCGTAAACGGTGGACGCTGGATGTGGGGCCCATTCCACGGGTTCTGTGTCGGAGCTAACGCGTTAAGCGTCCCGCCTGGGGAGTACGGCCGCAAGGCTAAAACTCAAAGAAATTGACGGGGGCCCGCACAAGCGGCGGAGCATGCGGATTAATTCGATGCAACGCGAAGAACCTTACCTGGGCTTGACATGTGCCTGACGACTGCAGAGATGTGGTTTCCTTTCGGGGCAGGTTCACAGGTGGTGCATGGTCGTCGTCAGCTCGTGTC
Otu261	0	0	0	0	0	3	0	0	0	0	0	0	0	0	0	0	3	Bacteria(100);Proteobacteria(100);Gammaproteobacteria(100);Alteromonadales(100);Idiomarinaceae(100);Idiomarina(100);	GGATTAGATACCCTGGTAGTCCACGCCGTAAACGATGTCAACTAGTTGTTCGTGTCACTAAGACGTGAGTAACGCAGCTAACGCACTAAGTTGACCGCCTGGGGAGTACGGCCGCAAGGTTAAAACTCAAATGAATTGACGGGGGCCCGCACAAGCGGTGGAGCATGTGGTTTAATTCGATGCAACGCGAAGAACCTTACCATCCCTTGACATCCAGTGAACTTTCTAGAGATAGATTGGTGCCTTCGGGAACACTGAGACAGGTGCTGCATGGCTGTCGTCAGCTCGTGTC
Otu262	0	0	0	3	0	0	0	0	0	0	0	0	0	0	0	0	3	Bacteria(100);Actinobacteriota(100);Actinobacteria(100);Micrococcales(100);Micrococcaceae(100);Kocuria(100);	GGATTAGATACCCTGGTAGTCCATGCCGTAAACGTTGGGCACTAGGTGTGGGGGACATTCCACGTTTTCCGCGCCGTAGCTAACGCATTAAGTGCCCCGCCTGGGGAGTACGGCCGCAAGGCTAAAACTCAAAGGAATTGACGGGGGCCCGCACAAGCGGCGGAGCATGTGGATTAATTCGATGCAACGCGAAGAACCTTACCAAGGCTTGACATATACCGGATCGTTCCAGAGATGGTTCTTCCCCTTTGGGGTCGGTATACAGGTGGTGCATGGTTGTCGTCAGCTCGTGCC
Otu263	0	0	0	3	0	0	0	0	0	0	0	0	0	0	0	0	3	Bacteria(100);Proteobacteria(100);Gammaproteobacteria(100);Burkholderiales(100);Hydrogenophilaceae(100);Hydrogenophilus(100);	GGATTAGATACCCTGGTAGTCCACGCCCTAAACGATGGGTACTAGCCGTTTGGTGCGCGATAGCGCTGAGTGGCGAAGCTAACGCGTGAAGTACCCCGCCTGGGGAGTACGGCCGCAAGGTTGAAACTCAAAGGAATTGACGGGGACCCGCACAAGCGGTGGATGATGTGGATTAATTCGATGCAACGCGAAGAACCTTACCTACCCTTGACATGCCCCGAACCTGGGAGAGATCCTGGGGTGCCCGAAAGGGAACGGGGACACAGGTGCTGCATGGCTGTCGTCAGCTCGTGTT
Otu264	0	0	0	0	0	0	0	0	0	0	0	3	0	0	0	0	3	Bacteria(100);Proteobacteria(100);Gammaproteobacteria(100);Gammaproteobacteria_unclassified(100);Gammaproteobacteria_unclassified(100);Gammaproteobacteria_unclassified(100);	GGATTAGATACCCTGGTAGTCCACGCCGTAAACGATGTCGACCAGCCGTTGGGTGCCTAGCGCACTTTGTGGCGAAGTTAACGCGATAAGTCGACCGCCTGGGGAGTACGGCCGCAAGGTTAAAACTCAAATGAATTGACGGGGGCCCGCACAAGCGGTGGAGCATGTGGTTTAATTCGATGCAACGCGAAGAACCTTACCTGGTCTTGACATAGTAAGAACTTTCCAGAGATGGATTGGTGCCTTCGGGAACTTACATACAGGTGCTGCATGGCTGTCGTCAGCTCGTGCC
Otu265	0	0	0	2	0	0	0	0	0	1	0	0	0	0	0	0	3	Bacteria(100);Bacteroidota(100);Bacteroidia(100);Sphingobacteriales(100);Sphingobacteriaceae(100);Pedobacter(100);	GGATTAGATACCCTGGTAGTCCACGCCCTAAACGATGAATACTCGCTGTTAGCGATATACAGTTAGCGGCTAAGCGAAAGCGTTAAGTATTCCACCTGGGGAGTACGCTCGCAAGAGTGAAACTCAAAGGAATTGACGGGGGCCCGCACAAGCGGAGGAGCATGTGGTTTAATTCGATGATACGCGAGGAACCTTACCCGGGCTTGAAAGTTAGTGAAGTTACCAGAGATGGTAGCGTCCGCAAGGACACGAAACTAGGTGCTGCATGGCCGTCGTCAGCTCGTGCT
Otu266	0	0	0	0	0	3	0	0	0	0	0	0	0	0	0	0	3	Bacteria(100);Proteobacteria(100);Gammaproteobacteria(100);Burkholderiales(100);Neisseriaceae(100);uncultured(100);	GGATTAGATACCCTGGTAGTCCACGCCCTAAACGATGACAATTAGCTGTTGGGCTTTGAAAGGCTTAGTAGCGAAGCTAACGCGTGAAATTGTCCGCCTGGGGAGTACGGTCGCAAGATTAAAACTCAAAGGAATTGACGGGGACCCGCACAAGCGGTGGATGATGTGGATTAATTCGATGCAACGCGAAGAACCTTACCTGGTCTTGGCATGTACGGAATTTTTTAGAGATAAAAAAGTGCCTTCGGGAACCGTAACACAGGTGCTGCATGGCTGTCGTCAGCTCGTGTT
Otu267	0	0	0	3	0	0	0	0	0	0	0	0	0	0	0	0	3	Bacteria(100);Fusobacteriota(100);Fusobacteriia(100);Fusobacteriales(100);Fusobacteriaceae(100);Fusobacterium(100);	GGATTAGATACCCTGGTAGTCCACGCCGTAAACGATGATTACTAGGTGTTGGGGGTCGAACCTCAGCGCCCAAGCTAACGCGATAAGTAATCCGCCTGGGGAGTACGTACGCAAGTATGAAACTCAAAGGAATTGACGGGGACCCGCACAAGCGGTGGAGCATGTGGTTTAATTCGACGCAACGCGAGGAACCTTACCAGCGTTTGACATCTTAGGAAGAATACAGAGATGTGTTTGTGCTCCTTCGGGAGAACCTAAAGACAGGTGGTGCATGGCTGTCGTCAGCTCGTGCC
Otu268	0	0	0	0	0	0	0	0	1	0	1	0	0	0	0	1	3	Bacteria(100);Proteobacteria(100);Alphaproteobacteria(100);Rhizobiales(100);Stappiaceae(100);Stappiaceae_unclassified(100);	GGATTAGATACCCTGGTAGTCCACGCCGTAAACGATGGAAGCTAGTTGTCAGGCAGCATGCTGTTTGGTGACGCAGCTAACGCATTAAGCTTCCCGCCTGGGGAGTACGGTCGCAAGATTAAAACTCAAAGGAATTGACGGGGGCCCGCACAAGCGGTGGAGCATGTGGTTTAATTCGAAGCAACGCGCAGAACCTTACCAGCCCTTGACATTTGGTGCTACATTCGGAGACGGATGGTTCCCTTCGGGGACGCCAGGACAGGTGCTGCATGGCTGTCGTCAGCTCGTGCT
Otu269	0	0	0	1	0	2	0	0	0	0	0	0	0	0	0	0	3	Bacteria(100);Proteobacteria(100);Alphaproteobacteria(100);Rhodobacterales(100);Rhodobacteraceae(100);Paracoccus(100);	GGATTAGATACCCTGGTAGTCCACGCCGTAAACGATGAATGCCAGACGTCGGCAAGCATGCTTGTCGGTGTCACACCTAACGGATTAAGCATTCCGCCTGGGGAGTACGGTCGCAAGATTAAAACTCAAAGGAATTGACGGGGGCCCGCACAAGCGGTGGAGCATGTGGTTTAATTCGAAGCAACGCGCAGAACCTTACCAACCCTTGACATGGCAGGACCGCTGGAGAGATTCAGCTTTCTCGTAAGAGACCTGCACACAGGTGCTGCATGGCCGTCGTCAGCTCGTGCC
Otu270	0	0	0	2	0	1	0	0	0	0	0	0	0	0	0	0	3	Bacteria(100);Proteobacteria(100);Gammaproteobacteria(100);Alteromonadales(100);Shewanellaceae(100);Shewanella(100);	GGATTAGATACCCTGGTAGTCCACGCCGTAAACGATGTCTACTCGGAGTTTGGTGTCTTGAACACTGGGCTCTCAAGCTAACGCATTAAGTAGACCGCCTGGGGAGTACGGCCGCAAGGTTAAAACTCAAATGAATTGACGGGGGCCCGCACAAGCGGTGGAGCATGTGGTTTAATTCGATGCAACGCGAAGAACCTTACCTACTCTTGACATCCACAGAACTTTCCAGAGATGGATTGGTGCCTTCGGGAACTGTGAGACAGGTGCTGCATGGCTGTCGTCAGCTCGTGCC
Otu271	0	0	0	3	0	0	0	0	0	0	0	0	0	0	0	0	3	Bacteria(100);Bacteroidota(100);Bacteroidia(100);Bacteroidales(100);Bacteroidales_unclassified(100);Bacteroidales_unclassified(100);	GGATTAGATACCCTGGTAGTCCACGCCGTAAACGATGATTACTAGCTGTTTGCGATAAGACAGTAAGTAGCTAAGCGAAAGCGATAAGTAATCCACCTGGGGAGTACGCCGGCAACGGTGAAACTCAAAGGAATTGACGGGGGCCCGCACAAGCGGAGGAACATGTGGTTTAATTCGATGATACGCGAGGAACCTTACCCGGGCTTGAAATGCAGATGACAGGTTGGGAAACCGACCCTCCAGTAATGGTATCTGTGTAGGTGCTGCATGGTTGTCGTCAGCTCGTGCT
Otu272	0	0	0	0	0	3	0	0	0	0	0	0	0	0	0	0	3	Bacteria(100);Proteobacteria(100);Gammaproteobacteria(100);Burkholderiales(100);Hydrogenophilaceae(100);Tepidiphilus(100);	GGATTAGATACCCTGGTAGTCCACGCCCTAAACGATGAGAACTAGCCGTCTGGAGTCTTAGTGCTCTGGGTGGCGCAGCTAACGCGAGAAGTTCTCCGCCTGGGGAGTACGGCCGCAAGGTTAAAACTCAAAGGAATTGACGGGGACCCGCACAAGCGGTGGATGATGTGGATTAATTCGATGCAACGCGAAGAACCTTACCTACCCTTGACATGCCGGGAATCCTGCCCAGAGGCGGGAGTGCCTTCGGGAACCCGGACACAGGTGCTGCATGGCTGTCGTCAGCTCGTGTT
Otu273	0	0	0	0	0	3	0	0	0	0	0	0	0	0	0	0	3	Bacteria(100);Proteobacteria(100);Gammaproteobacteria(100);Burkholderiales(100);Hydrogenophilaceae(100);Tepidiphilus(100);	GGATTAGATACCCTGGTAGTCCACGCCCTAAACGATGAGAACTAGCCGTCTGGAGTCTTAGTGCTCTGGGTGGCGCAGCTAACGCGAGAAGTTCTCCGCCTGGGGAGTACGGCCGCAAGGTTAAAACTCAAAGGAATTGACGGGGACCCGCACAAGCGGTGGATGATGTGGATTAATTCGATGCAACGCGAAGAACCTTACCTACCCTTGACATGCCGGGAATCCTGCCCAGAGGCGGGAGTGCCTTCGGGAACCCGGACACAGGTGCTGCATGGCTGTCGTCAGCTCGTGTC
Otu274	0	0	2	0	0	1	0	0	0	0	0	0	0	0	0	0	3	Bacteria(100);Proteobacteria(100);Gammaproteobacteria(100);Xanthomonadales(100);Xanthomonadaceae(100);Stenotrophomonas(100);	GGATTAGATACCCTGGTAGTCCACGCCCTAAACGATGCGAACTGGATGTTGGGTGCAATTTGGCACGCAGTATCGAAGCTAACGCGTTAAGTTCGCCGCCTGGGGAGTACGGTCGCAAGACTGAAACTCAAAGGAATTGACGGGGGCCCGCACAAGCGGTGGAGTATGTGGTTTAATTCGATGCAACGCGAAGAACCTTACCTGGCCTTGACATGTCGAGAACTTTCCAGAGATGGATTGGTGCCTTCGGGAACTCGAACACAGGTGCTGCATGGCTGTCGTCAGCTCGTGCG
Otu275	0	0	0	0	0	1	0	0	0	1	0	1	0	0	0	0	3	Bacteria(100);Proteobacteria(100);Gammaproteobacteria(100);Xanthomonadales(100);Xanthomonadaceae(100);Stenotrophomonas(100);	GGATTAGATACCCTGGTAGTCCACGCCCTAAACGATGCGAACTGGATGTTGGGTGCAATTTGGCACGCAGTATCGAAGCTAACGCGTTAAGTTCGCCGCCTGGGAGTACGGTCGCAAGACTGAAACTCAAAGGAATTGACGGGGGCCCGCACAAGCGGTGGAGTATGTGGTTTAATTCGATGCAACGCGAAGAACCTTACCTGGCCTTGACATGTCGAGAACTTTCCAGAGATGGATTGGTGCCTTCGGGAACTCGAACACAGGTGCTGCATGGCTGTCGTCAGCTCGTGCC
Otu276	0	0	0	3	0	0	0	0	0	0	0	0	0	0	0	0	3	Bacteria(100);Actinobacteriota(100);Actinobacteria(100);Corynebacteriales(100);Dietziaceae(100);Dietzia(100);	GGATTAGATACCCTGGTAGTCCATGCCGTAAACGGTGGGCGCTAGGTGTGGGGTCCTTCCACGGATTCCGTGCCGTAGCTAACGCATTAAGCGCCCCGCCTGGGGAGTACGGCCGCAAGGCTAAAACTCAAAGGAATTGACGGGGGCCCGCACAAGCGGCGGAGCATGTGGATTAATTCGATGCAACGCGAAGAACCTTACCTAGGCTTGACATATACAGGACGGCGGCAGAGATGTCGTTTCCCTTGTGGCTTGTATACAGGTGGTGCATGGTTGTCGTCAGCTCGTGTC
Otu277	0	0	0	3	0	0	0	0	0	0	0	0	0	0	0	0	3	Bacteria(100);Verrucomicrobiota(100);Chlamydiae(100);Chlamydiales(100);Chlamydiales_unclassified(100);Chlamydiales_unclassified(100);	GGATTAGATACCCTGGTAGTCCACGCCGTAAACGATGCATACTTGGTGTAGCTGGGCTCAACCTAGCTGTGCCGGAGCTAACGTGTTAAGTATGCCGCCTGAGGAGTACGTTCGCAAGAATAAAACTCAAAAGAATTGACGGGGGCCCGCACAAGCAGTGGAGCATGTGGTTTAATTCGATGCAACGCGAAGAACCTTACCCAGGTTTGAAATGGATAGGACGACACTAGAAATAGTGTTTCCCGCAAGGGCCTATACAAAGGTGCTGCATGGCTGTCGTCAGCTCGTGCC
Otu278	0	0	1	1	0	0	0	1	0	0	0	0	0	0	0	0	3	Bacteria(100);Proteobacteria(100);Gammaproteobacteria(100);Xanthomonadales(100);Xanthomonadaceae(100);Stenotrophomonas(100);	GGATTAGATACCCTGGTAGTCCACGCCCTAAACGATGCGAACTGGATGTTGGGTGCAATTTGGCACGCAGTATCGAAGCTAACGCGTTAAGTTCGCCGCCTGGGGAGTACGGTCGCAAGACTGAAACTCAGAGGAATTGACGGGGGCCCGCACAAGCGGTGGAGTATGTGGTTTAATTCGATGCAACGCGAAGAACCTTACCTGGCCTTGACATGTCGAGAACTTTCCAGAGATGGATTGGTGCCTTCGGGAACTCGAACACAGGTGCTGCATGGCTGTCGTCAGCTCGTGCC
Otu279	0	2	1	0	0	0	0	0	0	0	0	0	0	0	0	0	3	Bacteria(100);Proteobacteria(100);Alphaproteobacteria(100);Rhizobiales(100);Xanthobacteraceae(100);Xanthobacteraceae_unclassified(100);	GGATTAGATACCCTGGTAGTCCACGCCGTAAACGATGAATGCCAGCCGTTGGTGGGTTTACTCACCAGTGGCGCAGCTAACGCTTTAAGCATTCCGCCTGGGGAGTACGGTCGCAAGATTAAAACTCAAAGGAATTGACGGGGGCCCGCACAAGCGGTGGAGCATGTGGTTTAATTCGACGCAACGCGCAGAACCTTACCAGCCCTTGACATGTCCAGGACCGGTCGCAGAGATGTGACCTTCTCTTCGGAGCCTGGAGCACAGGTGCTGCATGGCTGTCGTCAGCTCGTGTC
Otu280	0	1	0	0	0	2	0	0	0	0	0	0	0	0	0	0	3	Bacteria(100);Proteobacteria(100);Alphaproteobacteria(100);Rhizobiales(100);Xanthobacteraceae(100);Xanthobacteraceae_unclassified(100);	GGATTAGATACCCTGGTAGTCCACGCCGTAAACGATGAATGCCAGCCGTTGGTGGGTTTACTCACCAGTGGCGCAGCTAACGCTTTAAGCATTCCGCCTGGGGAGTACGGTCGCAAGATTAAAACTCAAAGGAATTGACGGGGGCCCGCACAAGCGGTGGAGCATGTGGTTTAATTCGACGCAACGCGCAGAACCTTACCAGCCCTTGACATGTCCAGGACCGGTCGCAGAGATGTGACCCTCTCTTCGGAGCCTGGAGCACAGGTGCTGCATGGCTGTCGTCAGCTCGTGCC
Otu281	0	0	0	0	0	0	0	0	0	0	0	0	0	3	0	0	3	Bacteria(100);Proteobacteria(100);Alphaproteobacteria(100);Sphingomonadales(100);Sphingomonadaceae(100);Sphingobium(100);	GGATTAGATACCCTGGTAGTCCACGCCGTAAACGATGATGACTAGCTGTCAGGGCACATGGTGTTTTGGTGGCGCAGCTAACGCATTAAGTTATCCGCCTGGGGAGTACGGTCGCAAGATTAAAACTCAAAGGAATTGACGGGGGCCTGCACAAGCGGTGGAGCATGTGGTTTAATTCGAAGCAACGCGCAGAACCTTACCAACGTTTGACATCCCTATCGCGGATCGTGGAGACACTTTCCTTCAGTTCGGCTGGATAGGTGACAGGTGCTGCATGGCTGTCGTCAGCTCGTGCT
Otu282	0	0	0	3	0	0	0	0	0	0	0	0	0	0	0	0	3	Bacteria(100);Actinobacteriota(100);Acidimicrobiia(100);Microtrichales(100);uncultured(100);uncultured_ge(100);	GGATTAGATACCCTGGTAGTCCACGCCGTAAACGTTGGGCACTAGGTGTGGGTCTCAACCAACGGGATCCGTGCCGCAGCTAACGCATTAAGTGCCCCGCCTGGGGAGTACGGCCGCAAGGCTAAAACTCAAAGGAATTGACGGGGGCCCGCACAAGCGGCGGAGCATGTTGCTTAATTCGAGGCAACGCGAAGAACCTTACCTGGGTTTGACATTCTGGGAAAAGCCGCAGAGATGCGGTGTCCGTAAGGGTCCAGAACAGGTGGTGCATGGCTGTCGTCAGCTCGTGCC
Otu283	0	0	0	0	0	0	0	0	0	0	0	2	1	0	0	0	3	Bacteria(100);Proteobacteria(100);Gammaproteobacteria(100);Oceanospirillales(100);Halomonadaceae(100);Halomonas(100);	GGATTAGATACCCTGGTAGTCCACGCCGTAAACGATGTCGACCAGCCGTTGGGTGCCTAGCGCACTTTGTGGCGAAGTTAACGCGATAAGTCGACCGCCTGGGGAGTACGGCCGCAAGGTTAAAACTCAAATGAATTGACGGGGGCCCGCACAAGCGGTGGAGCATGTGGTTTAATTCGATGCAACGCGAAGAACCTTACCTACTCTTGACATCCTGCGAATTCGGTAGAGATACCTTAGTGCCTTCGGGAACGCAGAGACAGGTGCTGCATGGCTGTCGTCAGCTCGTGTT
Otu284	0	0	0	0	0	0	1	0	0	0	0	2	0	0	0	0	3	Bacteria(100);Proteobacteria(100);Gammaproteobacteria(100);Oceanospirillales(100);Halomonadaceae(100);Halomonas(100);	GGATTAGATACCCTGGTAGTCCACGCTGTAAACGATGTCGACCAGCCGTTGGGTGCCTAGCGCACTTTGTGGCGAAGTTAACGCGATAAGTCGACCGCCTGGGGAGTACGGCCGCAAGGTTAAAACTCAAATGAATTGACGGGGGCCCGCACAAGCGGTGGAGCATGTGGTTTAATTCGATGCAACGCGAAGAACCTTACCTACTCTTGACATCCTGCGAATTCGGTAGAGATACCTTAGTGCCTTCGGGAACGCAGAGACAGGTGCTGCATGGCTGTCGTCAGCTCGTGCT
Otu285	0	0	0	0	0	0	0	0	0	0	0	0	0	0	0	3	3	Bacteria(100);Proteobacteria(100);Gammaproteobacteria(100);Pseudomonadales(100);Moraxellaceae(100);Acinetobacter(100);	GGATTAGATACCCTGGTAGTCCATGCCGTAAACGATGTCTACTAGCCGTTGGTCTCTTTGAGGGATTAGTGGCGCAGCTAACGCGATAAGTAGACCGCCTGGGGAGTACGGTCGCAAGACTAAAACTCAAATGAATTGACGGGGGCCCGCACAAGCGGTGGAGCATGTGGTTTAATTCGATGCAACGCGAAGAACCTTACCTGGTCTTGACATAGTAAGAACTTTCCAGAGATGGATTGGTGTCTTCGGGAACTTACATACAGGTGCTGCATGGCTGTCGTCAGCTCGTGTC
Otu286	0	0	1	2	0	0	0	0	0	0	0	0	0	0	0	0	3	Bacteria(100);Bacteroidota(100);Bacteroidia(100);Flavobacteriales(100);Flavobacteriaceae(100);Flavobacterium(100);	GGATTAGATACCCTGGTAGTCCACGCCGTAAACGATGGATACTAGCTGTTGGGGGCAACTTCAGTGGCTAAGCGAAAGTGATAAGTATCCCACCTGGGGAGTACGAACGCAAGTTTGAAACTCAAAGGAATTGACGGGGGCCCGCACAAGCGGTGGAGCATGTGGTTTAATTCGATGATACGCGAGGAACCTTACCAAGGCTTAAATGCAGACTGACCGATTTGGAAACAGATCTTTCGCAAGACAGTTTACAAGGTGCTGCATGGTCGTCGTCAGCTCGTGTT
Otu287	0	0	0	0	0	0	0	0	3	0	0	0	0	0	0	0	3	Bacteria(100);Proteobacteria(100);Gammaproteobacteria(100);Vibrionales(100);Vibrionaceae(100);Vibrio(100);	GGATTAGATACCCTGGTAGTCCACGCCGTAAACGATGTCTACTTGGAGGTTGTGGCCTTGAGCCGTGGCTTTCGGAGCTAACGCGTTAAGTAGACCGCCTGGGGAGTACGGTCGCAAGATTAAAACTCAAATGAATTGACGGGGGCCCGCACAAGCGGTGGAGCATGTGGTTTAATTCGATGCAACGCGAAGAACCTTACCTACTCTTGACATCCATAGAACTTTCCAGAGATGGATTGGTGCCTTCGGGAACTATGAGACAGGTGCTGCATGGCTGTCGTCAGCTCGTGCT
Otu288	0	3	0	0	0	0	0	0	0	0	0	0	0	0	0	0	3	Bacteria(100);Actinobacteriota(100);Actinobacteria(100);Corynebacteriales(100);Corynebacteriaceae(100);Corynebacterium(100);	GGATTAGATACCCTGGTAGTCCATGCCGTAAACGGTGGGCGCTAGGTGTAGGGGGCTTCCACGTCTTCTGTGCCGTAGCTAACGCATTAAGCGCCCCGCCTGGGGAGTACGGTCGCAAGGCTAAAACTCAAAGGAATTGACGGGGGCCCGCACAAGCGGCGGAGCATGTGGATTAATTCGATGCAACGCGAAGAACCTTACCTGGGCTTGACATACACCAGATTGCTGCAGAGATGTAGTGTCCCTTGTGGTTGGTGTACAGGTGGTGCATGGTTGTCGTCAGCTCGTGTC
Otu289	0	0	1	2	0	0	0	0	0	0	0	0	0	0	0	0	3	Bacteria(100);Actinobacteriota(100);Actinobacteria(100);Pseudonocardiales(100);Pseudonocardiaceae(100);Pseudonocardiaceae_unclassified(100);	GGATTAGATACCCTGGTAGTCCACGCTGTAAACGTTGGGCGCTAGGTGTGGGGACTGTTTCCACGGTTTCCGTGCCGTAGCTAACGCATTAAGCGCCCCGCCTGGGGAGTACGGCCGCAAGGCTAAAACTCAAAGGAATTGACGGGGGCCCGCACAAGCGGCGGAGCATGTGGATTAATTCGATGCAACGCGAAGAACCTTACCTGGGTTTGACATGCACCAGATAGGCGTAGAGATACGTCCTCCCTTTGTGGTTGGTGTGCAGGTGGTGCATGGCTGTCGTCAGCTCGTGCC
Otu290	0	0	0	3	0	0	0	0	0	0	0	0	0	0	0	0	3	Bacteria(100);Proteobacteria(100);Alphaproteobacteria(100);Rhizobiales(100);Hyphomicrobiaceae(100);Hyphomicrobiaceae_unclassified(100);	GGATTAGATACCCTGGTAGTCCACGCCGTAAACGATGGATGTTAGCCGTCGGCAAGCTTGCTTGTCGGTGGCGCAGCTAACGCATTAAGCATCCCGCCTGGGGAGTACGGCCGCAAGGTTAAAACTCAAAGGAATTGACGGGGGCCCGCACAAGCGGTGGAGCATGTGGTTTAATTCGATGCAACGCGAAGAACCTTACCAGCTCTTGACATTCACTGACTGTTCCCAGAGATGGATTCGTCCTAGCAATAGGCAGTGGGACAGGTGCTGCATGGCTGTCGTCAGCTCGTGCC
Otu291	0	0	0	0	0	3	0	0	0	0	0	0	0	0	0	0	3	Bacteria(100);Proteobacteria(100);Gammaproteobacteria(100);Burkholderiales(100);Comamonadaceae(100);Aquabacterium(100);	GGATTAGATACCCTGGTAGTCCACGCCCTAAACGATGTCAACTGGTTGTTGGACGGCTTGCTGTTCAGTAACGAAGCTAACGCGTGAAGTTGACCGCCTGGGGAGTACGGCCGCAAGGTTGAAACTCAAAGGAATTGACGGGGACCCGCACAAGCGGTGGATGATGTGGTTTAATTCGATGCAACGCGAAAAACCTTACCTACCCTTGACATGTCAAGAATCTTGCAGAGATGTGAGAGTGCTCGAAAGAGAACTTGAACACAGGTGCTGCATGGCCGTCGTCAGCTCGTGCC
Otu292	0	1	0	0	0	0	0	0	0	0	1	0	1	0	0	0	3	Bacteria(100);Proteobacteria(100);Alphaproteobacteria(100);Sphingomonadales(100);Sphingomonadaceae(100);Sphingobium(100);	GGATTAGATACCCTGGTAGTCCACGCCGTAAACGATGATAACTAGCTGTCAGGGCACATGGTGTTTTGGTGGCGCAGCTAACGCATTAAGTTATCCGCCTGGGGAGTACGGTCGCAAGATTAAAACTCAAAGGAATTGACGGGGGCCTGCACAAGCGGTGGAGCATGTGGTTTAATTCGAAGCAACGCGCAGAACCTTACCAACGTTTGACATCCCTATCGCGGATCGTGGAGACACCTTCCTTCAGTTCGGCTGGATAGGTGACAGGTGCTGCATGGCTGTCGTCAGCTCGTGTT
Otu293	0	0	0	0	0	0	0	0	0	3	0	0	0	0	0	0	3	Bacteria(100);Proteobacteria(100);Alphaproteobacteria(100);Sphingomonadales(100);Sphingomonadaceae(100);Sphingobium(100);	GGATTAGATACCCTGTAGTCCACGCCGTAAACGATGATAACTAGCTGTCAGGGCACATGGTGTTTTGGTGGCGCAGCTAACGCATTAAGTTATCCGCCTGGGGAGTACGGTCGCAAGATTAAAACTCAAAGGAATTGACGGGGGCCTGCACAAGCGGTGGAGCATGTGGTTTAATTCGAAGCAACGCGCAGAACCTTACCAACGTTTGACATCCCTATCGCGGATCGTGGAGACACTTTCCTTCAGTTCGGCTGGATAGGTGACAGGTGCTGCATGGCTGTCGTCAGCTCGTGTC
Otu294	0	0	0	3	0	0	0	0	0	0	0	0	0	0	0	0	3	Bacteria(100);Proteobacteria(100);Gammaproteobacteria(100);Burkholderiales(100);Oxalobacteraceae(100);Oxalobacteraceae_unclassified(100);	GGATTAGATACCCTGGTAGTCCACGCCCTAAACGATGTCTACTAGTTGTCGGGTTTTAATTAGCTTGGTAACGCAGCTAACGCGTGAAGTAGACCGCCTGGGGAGTACGGTCGCAAGATTAAAACTCAAAGGAATTGACGGGGACCCGCACAAGCGGTGGATGATGTGGATTAATTCGATGCAACGCGAAAAACCTTACCTACCCTTGACATGGAAGGAATCCTGGAGAGATTTGGGAGTGCCCGAAAGGGAACCTTCACACAGGTGCTGCATGGCTGTCGTCAGCTCGTGCT
Otu295	0	0	0	0	0	0	0	0	2	0	0	1	0	0	0	0	3	Bacteria(100);Bacteroidota(100);Bacteroidia(100);Flavobacteriales(100);Flavobacteriaceae(100);Tenacibaculum(100);	GGATTAGATACCCTGGTAGTCCACGCCGTAAACGATGGACACTAGTTGTTGGGATTTGTCTCAGTGACTAAGCGAAAGTGATAAGTGTCCCACCTGGGGAGTACGATCGCAAGATTGAAACTCAAAGGAATTGACGGGGGCCCGCACAAGCGGTGGAGCATGTGGTTTAATTCGATGATACGCGAGGAACCTTACCAGGGCTTAAATGTAGAGTGACAGGGGTAGAGATACCTTTTTCTTCGGACACTTTACAAGGTGCTGCATGGTTGTCGTCAGCTCGTGTT
Otu296	0	0	1	2	0	0	0	0	0	0	0	0	0	0	0	0	3	Bacteria(100);Proteobacteria(100);Alphaproteobacteria(100);Caulobacterales(100);Caulobacteraceae(100);Caulobacter(100);	GGATTAGATACCCTGGTAGTCCACGCCGTAAACGATGAGTGCTAGTTGTCGGCATGCATGCATGTCGGTGACGCAGCTAACGCATTAAGCACTCCGCCTGGGGAGTACGGTCGCAAGATTAAAACTCAAAGGAATTGACGGGGGCCCGCACAAGCGGTGGAGCATGTGGTTTAATTCGAAGCAACGCGCAGAACCTTACCACCTTTTGACATGCCTGGACCGCCACAGAGATGTGGTTTTCCCTTCGGGGACTGGGACACAGGTGCTGCATGGCTGTCGTCAGCTCGTGTC
Otu297	0	0	0	0	0	0	0	0	0	1	0	0	0	0	2	0	3	Bacteria(100);Proteobacteria(100);Alphaproteobacteria(100);Sphingomonadales(100);Sphingomonadaceae(100);Sphingobium(100);	GGATTAGATACCCTGGTAGTCCACGCCGTAAACGATGATAACTAGCTGTCAGGGCACATGGTGTTTTGGTGGCGCAGCTAACGCATTAAGTTATCCGCCTGGGGAGTACGGTTGCAAGATTAAAACTCAAAGGAATTGACGGGGGCCTGCACAAGCGGTGGAGCATGTGGTTTAATTCGAAGCAACGCGCAGAACCTTACCAACGTTTGACATCCCTATCGCGGATCGTGGAGACACTTTCCTTCAGTTCGGCTGGATAGGTGACAGGTGCTGCATGGCTGTCGTCAGCTCGTGCC
Otu298	0	0	0	0	0	3	0	0	0	0	0	0	0	0	0	0	3	Bacteria(100);Firmicutes(100);Clostridia(100);Peptostreptococcales-Tissierellales(100);Peptostreptococcales-Tissierellales_fa(100);Finegoldia(100);	GGATTAGATACCCTGGTAGTCCACGCCGTAAACGATGAATGCTAGGTGTTGGGGGTCAAACCTCGGTGCCGAAGTTAACACATTAAGCATTCCGCCTGGGGAGTACGCACGCAAGTGTGAAACTCAAAGGAATTGACGGGGACCCGCACAAGCAGCGGAGAATGTGGTTTAATTCGATGCAACGCGAAGAACCTTACCAGGGCTTGACATGTGGGTGAAAGGTATAGAGATATACCCCTCTCTTTTAGAGACATCCATACAGGTGGTGCATGGTTGTCGTCAGCTCGTGCC
Otu299	0	0	0	0	0	0	2	0	0	0	0	0	0	1	0	0	3	Bacteria(100);Proteobacteria(100);Alphaproteobacteria(100);Sphingomonadales(100);Sphingomonadaceae(100);Sphingobium(100);	GGATTAGATACCCTGGTAGTCCACGCCGTAAACGATGATAACTAGCTGTCAGGGCACATGGTGTTTTGGTGGCGCAGCTAACGCATTAAGTTATCCGCCTGGGGAGTACGGTCGCAAGATTAAAACTCAAAGGAATTGACGGGGGCCTGCACAAGCGGTGGAGCATGTGGTTTAATTCGAAGCAACGCGCAGAACCTTACCAACGTTTGACATCCCTATCGCGGATCGTGGAGACACTTTCCTTCAGTTCGGCTGGATAGGTGACAGGTGCTGCATGGCTGTCGTCAGCTCGTGCG
Otu300	0	0	0	0	0	0	0	2	0	0	0	0	0	0	1	0	3	Bacteria(100);Proteobacteria(100);Alphaproteobacteria(100);Sphingomonadales(100);Sphingomonadaceae(100);Sphingobium(100);	GGATTAGATACCCTGGTAGTCCACGCCGTAAACGATGATAACTAGCTGTCAGGGCACATGGTGTTTTGGTGGCGCAGCTAACGCATTAAGTTATCCGCCTGGGGAGTACGGTCGCAAGACTAAAACTCAAAGGAATTGACGGGGGCCTGCACAAGCGGTGGAGCATGTGGTTTAATTCGAAGCAACGCGCAGAACCTTACCAACGTTTGACATCCCTATCGCGGATCGTGGAGACACTTTCCTTCAGTTCGGCTGGATAGGTGACAGGTGCTGCATGGCTGTCGTCAGCTCGTGCC
Otu301	0	0	0	3	0	0	0	0	0	0	0	0	0	0	0	0	3	Bacteria(100);Proteobacteria(100);Gammaproteobacteria(100);Salinisphaerales(100);Salinisphaeraceae(100);Salinisphaera(100);	GGATTAGATACCCTGGTAGTCCACGCCGTAAACGCTGAGAACTAGACGTTGGCTGACATAGTCGGCCAGTGTCGCAGCTAACGCGTTAAGTTCTCCGCCTGGGGAGTACGGCCGCAAGGTTGAAACTCAAAGGAATTGACGGGGGCCCGCACAAGCGGTGGAGCATGTGGTTTAATTCGATGCAACGCGAAGAACCTTACCTGCCCTTGACTTCCTGTGAACCTCTTGGAGACGAGAGGGTGCTTTCGAGAACACAGTGACAGGTGCTGCATGGCTGTCGTCAGCTCGTGCC
Otu302	0	0	3	0	0	0	0	0	0	0	0	0	0	0	0	0	3	Bacteria(100);Proteobacteria(100);Gammaproteobacteria(100);Xanthomonadales(100);Xanthomonadaceae(100);Xanthomonadaceae_unclassified(100);	GGATTAGATACCCTGGTAGTCCACGCCCTAAACGATACGAACTGGATGTTGGGTGCAATTTGGCACGCAGTATCGAAGCTAACGCGTTAAGTTCGCCGCCTGGGGAGTACGGTCGCAAGACTGAAACTCAGAGGAATTGACGGGGGCCCGCACAAGCGGTGGAGTATGTGGTTTAATTCGATGCAACGCGAAGAACCTTACCTGGCCTTGACATGTCGAGAACTTTCCAGAGATGGATTGGTGCCTTCGGGAACTCGAACACGGGTGCTGCATGGCTGTCGTCAGCTCGTGCT
Otu303	0	0	0	0	0	0	0	0	0	0	0	2	1	0	0	0	3	Bacteria(100);Proteobacteria(100);Alphaproteobacteria(100);Rhizobiales(100);Stappiaceae(100);Stappia(100);	GGATTAGATACCCTGGTAGTCCACGCCGTAAACGATGGAAGCTAGCTGTCAGGTAGCATGCTATTTGGTGGCGCAGCTAACGCATTAAGCTTCCCGCCTGGGGAGTACGGTCGCAAGATTAAAACTCAAAGGAATTGACGGGGGCCCGCACAAGCGGTGGAGCATGTGGTTTAATTCGAAGCAACGCGCAGAACCTTACCAGCCCTTGACATGTCCGGCACACGATAGAGATGTCGTTTTCCCTTCGGGGACCGGAGCACAGGTGCTGCATGGCTGTCGTCAGCTCGTGTC
Otu304	0	0	0	0	0	0	0	0	0	0	0	3	0	0	0	0	3	Bacteria(100);Proteobacteria(100);Alphaproteobacteria(100);Sphingomonadales(100);Sphingomonadaceae(100);Sphingobium(100);	GGATTAGATACCCTGGTAGTCCACGACGTAAACGATGATAACTAGCTGTCAGGGTACATGGTGTTTTGGTGGCGCAGCTAACGCATTAAGTTATCCGCCTGGGGAGTACGGTCGCAAGGTTAAAACTCAAAGGAATTGACGGGGGCCTGCACAAGCGGTGGAGCATGTGGTTTAATTCGAAGCAACGCGCAGAACCTTACCAACGTTTGACATCCCTATCGCGGATCGTGGAGACACTTTCCTTCAGTTCGGCTGGATAGGTGACAGGTGCTGCATGGCTGTCGTCAGCTCGTGCT
Otu305	0	0	0	3	0	0	0	0	0	0	0	0	0	0	0	0	3	Bacteria(100);Proteobacteria(100);Gammaproteobacteria(100);Salinisphaerales(100);Salinisphaeraceae(100);Salinisphaera(100);	GGATTAGATACCCTGGTAGTCCACGCCGTAAACGCTGAGAACTAGACGTTGGCTGACATAGTCGGCCAGTGTCGCAGCTAACGCGTTAAGTTCTCCGCCTGGGGAGTACGGCCGCAAGGTTGAAACTCAAAGGAATTGACGGGGGCCCGCACAAGCGGTGGAGCATGTGGTTTAATTCGATGCAACGCGAAGAACCTTACCTGCCCTTGACTTCCTGTGAACCTCTTGGAGACGAGAGGGTGCTTTCGAGAACACAGTGACAGGTGCTGCATGGCTGTCGTCAGCTCGTGTC
Otu306	0	0	0	3	0	0	0	0	0	0	0	0	0	0	0	0	3	Bacteria(100);Firmicutes(100);Bacilli(100);Bacillales(100);Planococcaceae(100);Planococcaceae_unclassified(100);	GGATTAGATACCCTGGTAGTCCACGCCGTAAACGATGAGTGCTAAGTGTTAGGGGGTTTCCGCCCCTTAGTGCTGCAGCTAACGCATTAAGCACTCCGCCTGGGGAGTACGGCCGCAAGGCTGAAACTCAAAGGAATTGACGGGGGCCCGCACAAGCGGTGGAGCATGTGGTTTAATTCGAAGCAACGCGAAGAACCTTACCAGGTCTTGACATCCCGCTGACCGCCTAGGAGACTAGGCTTTCCCTTCGGGGACAGCGGTGACAGGTGGTGCATGGTTGTCGTCAGCTCGTGTT
Otu307	0	2	0	1	0	0	0	0	0	0	0	0	0	0	0	0	3	Bacteria(100);Proteobacteria(100);Gammaproteobacteria(100);Burkholderiales(100);Alcaligenaceae(100);Alcaligenaceae_ge(100);	GGATTAGATACCCTGGTAGTCCACGCCCTAAACGATGTCAACTAGCTGTTGGGGCCTTCGGGCCTTGGTAGCGCAGCTAACGCGTGAAGTTGACCGCCTGGGGAGTACGGTCGCAAGATTAAAACTCAAAGGAATTGACGGGGACCCGCACAAGCGGTGGATGATGTGGATTAATTCGATGCAACGCGAAAAACCTTACCTACCCTTGACATGTCTGGAATGCCGAAGAGATTTGGCAGTGCTCGCAAGAGAACCGGAACACAGGTGCTGCATGGCTGTCGTCAGCTCGTGTC
Otu308	0	0	0	0	0	0	2	0	0	0	0	0	0	0	0	1	3	Bacteria(100);Proteobacteria(100);Alphaproteobacteria(100);Sphingomonadales(100);Sphingomonadaceae(100);Sphingobium(100);	GGATTAGATACCCTGGTAGTCCACGCCGTAAACGATGATAACTAGCTGTCAGGGCACATGGTGTTTTGGTGGCGCAGCTAACGCATTAAGTTATCCGCCTGGGGAGTACGGTCGCAAGATTAAAACTCAAAGGAATTGACGGGGGCCTGCACAAGCGGTGGAGCATGTGGTTTAATTCGAAGCAACGCGTAGAACCTTACCAACGTTTGACATCCCTATCGCGGATCGTGGAGACACTTTCCTTCAGTTCGGCTGGATAGGTGACAGGTGCTGCATGGCTGTCGTCAGCTCGTGCC
Otu309	0	0	0	2	0	0	0	0	0	0	0	0	0	0	0	0	2	Bacteria(100);Proteobacteria(100);Gammaproteobacteria(100);Burkholderiales(100);Burkholderiaceae(100);Ralstonia(100);	GGATTAGATACCCTGGTAGTCCACGCCCTAAACGATGTCAACTAGTTGTTGGGGATTCATTTCCTTAGTAACGTAGCTAACGCGTGAAGTTGACCGCCTGGGGAGTACGGTCGCAAGATTAAAACTCAAAGGAATTGACGGGGACCCGCACAAGCGGTGGATGATGTGGATTAATTCGATGCAACGCGAAAAACCTTACCTACCCTTGACATGCCACTAACGAAGCAGAGATGCATTAGGTGCTCGAAAGAGAAAGTGGACACAGGTGCTGCATGGCCGTCGTCAGCTCGTGCT
Otu310	0	0	0	0	0	2	0	0	0	0	0	0	0	0	0	0	2	Bacteria(100);Proteobacteria(100);Gammaproteobacteria(100);Burkholderiales(100);Burkholderiaceae(100);Ralstonia(100);	GGATTAGATACCCTGGTAGTCCACGCCCTAAACGATGTCAACTAGTTGTTGGGGATTCATTTCCTTAGTAACGTAGCTAACGCGTGAAGTTGACCGCCTGGGGAGTACGGTCGCAAGATTAAAACTCAAAGGAATTGACGGGGACCCGCACAAGCGGTGGATGATGTGGATTAATTCGATGCAACGCGAAAAACCTTACCTACCCTTGACATGCCATTAACGAAGCAGAGATGCATTAGGTGCTCGAAAGAGAAAGTGGACACAGGTGCTGCATGGCTGTCGTCAGCTCGTGCT
Otu311	0	0	0	2	0	0	0	0	0	0	0	0	0	0	0	0	2	Bacteria(100);Firmicutes(100);Bacilli(100);Lactobacillales(100);Streptococcaceae(100);Streptococcus(100);	GGATTAGATACCCTGGTAGTCCACGCCGTAAACGATGAGTGCTAGGTGTTAGACCCTTTCCGGGGTTTAGTGCCGCAGCTAACGCATTAAGCACTCCGCCTGGGGAGTACGACCGCAAGGTTGAAACTCAAAGGAATTGACGGGGGCCCGCACAAGCGGTGGGGCATGTGGTTTAATTCGAAGCAACGCGAAGAACCTTACCAGGTCTTGACATCCCTCTGACCGCTCTAGAGATAGAGTTTTCCTTCGGGACAGAGGTGACAGGTGGTGCATGGTCGTCGTCAGCTCGTGCT
Otu312	0	0	0	2	0	0	0	0	0	0	0	0	0	0	0	0	2	Bacteria(100);Proteobacteria(100);Gammaproteobacteria(100);Pseudomonadales(100);Pseudomonadaceae(100);Pseudomonas(100);	GGATTAGATACCCTGGTAGTCCACGCCGTAAACGATGTCAACCAGCCGTTGGGATCCTTGAGATCTTAGTGGCGCAGCTAACGCATTAAGTTGACCGCCTGGGGAGTACGGCCGCAAGGTTAAAACTCAAATGAATTGACGGGGGCCCGCACAAGCGGTGGAGCATGTGGTTTAATTCGAAGCAACGCGAAGAACCTTACCTGGCCTTGACATGCTGAGAACTTTCCAGAGATGGATTGGTGCCTTCGGGAACTCAGACACAGGTGCTGCATGGCTGTCGTAGCTCGTGTC
Otu313	0	0	0	2	0	0	0	0	0	0	0	0	0	0	0	0	2	Bacteria(100);Firmicutes(100);Bacilli(100);Lactobacillales(100);Streptococcaceae(100);Streptococcus(100);	GGATTAGATACCCTGGTAGTCCACGCCGTAAACGATGAGTGCTAGGTGTTAGACCCTTTCCGGGGTTTAGTGCCGCAGCTAACGCATTAAGCACTCCGCCTGGGGAGTACGACCGCAAGGTTGAAACTCAAAGGAATTGACGGGGGCCCGCACAAGCGGTGGAGCATGTGGTTTAATTCGAAGCAACGCGAAGAACCTTACCAGGTCTTGACATCCCTCTGACCGCTCTAGAGATAGAGTTTTCCTTCGGGACAGAGGTGACAGGTGGTGCATGGTTGTCGTCAGCTCGTGCC
Otu314	0	0	0	0	0	2	0	0	0	0	0	0	0	0	0	0	2	Bacteria(100);Proteobacteria(100);Gammaproteobacteria(100);Burkholderiales(100);Burkholderiaceae(100);Ralstonia(100);	GGATTAGATACCCTGGTAGTCCACGCCCTAAACGATGTCAACTAGTTGTTGGGGATTCATTTCCTTAGTAACGTAGCTAACGCGTGAAGTTGACCGCCTGGGGAGTATGGTCGCAAGATTAAAACTCAAAGGAATTGACGGGGACCCGCACAAGCGGTGGATGATGTGGATTAATTCGATGCAACGCGAAAAACCTTACCTACCCTTGACATGCCACTAACGAAGCAGAGATGCATTAGGTGCTCGAAAGAGAAAGTGGACACAGGTGCTGCATGGCTGTCGTCAGCTCGTGCC
Otu315	0	0	0	0	0	0	0	0	0	0	2	0	0	0	0	0	2	Bacteria(100);Proteobacteria(100);Gammaproteobacteria(100);Burkholderiales(100);Burkholderiaceae(100);Ralstonia(100);	GGATTAGATACCCTGGTAGTCCACGCCCTAAACGATGTCAACTAGTTGTTGGGGATTCATTTCCTTAGTAACGCAGCTAACGCGTGAAGTTGACCGCCTGGGGAGTACGGTCGCAAGATTAAAACTCAAAGGAATTGACGGGGACCCGCACAAGCGGTGGATGATGTGGATTAATTCGATGCAACGCGAAAAACCTTACCTACCCTTGACATGCCACTAACGAAGCAGAGATGCATTAGGTGCTCGAAAGAGAAAGTGGACACAGGTGCTGCATGGCCGTCGTCAGCTCGTGTC
Otu316	0	0	1	0	0	0	0	0	0	0	0	0	0	1	0	0	2	Bacteria(100);Proteobacteria(100);Gammaproteobacteria(100);Burkholderiales(100);Burkholderiaceae(100);Ralstonia(100);	GGATTAGATACCCTGGTAGTCCACGCCCTAAACGATGTCAACTAGTTGTTGGGGATTCATTTCCTTAGTAACGTAGCTAACGCGTGAAGTTGACCGCCTGGGGAGTACGGTCGCAAGATTAAAACTCAAAGGAATTGACGGGGACCCGCACAAGCGGTGGATGATGTGGATTAATTCGATGCAACGCGAAAAACCTTACCTACCCTTGACATGCCACTAACGAAGCAGAGATGCATTAGGTGCTCGAGAGAGAAAGTGGACACAGGTGCTGCATGGCTGTCGTCAGCTCGTGCT
Otu317	0	0	0	2	0	0	0	0	0	0	0	0	0	0	0	0	2	Bacteria(100);Bacteroidota(100);Bacteroidia(100);Flavobacteriales(100);Weeksellaceae(100);Empedobacter(100);	GGATTAGATACCCTGGTAGTCCACGCCGTAAACGATGGATACTTGCTGTTGGATTTTCGGATTCAGTGGCTAAGCGAAAGTTATAAGTATCCCACCTGGGGAGTACGTTCGCAAGAATGAAACTCAAAGGAATTGACGGGGGCCCGCACAAGCGGTGGAGCATGTGGTTTAATTCGATGATACGCGAGGAACCTTACCAAGGCTTAAATGCAATTTGACAGATCTAGAAATAGATTTTTCTTCGGACAGAATGCAAGGTGCTGCATGGCTGTCGTCAGCTCGTGCT
Otu318	0	0	0	0	0	2	0	0	0	0	0	0	0	0	0	0	2	Bacteria(100);Proteobacteria(100);Gammaproteobacteria(100);Burkholderiales(100);Burkholderiaceae(100);Ralstonia(100);	GGATTAGATACCCTGGTAGTCCACGCCCTAAACGATGTCAACTAGTTGTTGGGGATTCATTTCCTTAGTAACGTAGCTAACGCATGAAGTTGACCGCCTGGGGAGTACGGTCGCAAGATTAAAACTCAAAGGAATTGACGGGGACCCGCACAAGCGGTGGATGATGTGGATTAATTCGATGCAACGCGAAAAACCTTACCTACCCTTGACATGCCACTAACGAAGCAGAGATGCATTAGGTGCTCGAAAGAGAAAGTGGACACAGGTGCTGCATGGCTGTCGTCAGCTCGTGCT
Otu319	0	0	2	0	0	0	0	0	0	0	0	0	0	0	0	0	2	Bacteria(100);Proteobacteria(100);Gammaproteobacteria(100);Pseudomonadales(100);Pseudomonadaceae(100);Pseudomonas(100);	GGATTAGATACCCTGGTAGTCCACGCCGTAAACGATGTCGACTAGCCGTTGGGGTCCTTGAGACTTTAGTGGCGCAGCTAACGCATTAAGTCGACCGCCTGGGGAGTACGGCCGCAAGGTTAAAACTCAAATGAATTGACGGGGGCCCGCACAAGCGGTGGAGCATGTGGTTTAATTCGAAGCAACGCGAAGAACCTTACCTGGCCTTGACATGCTGAGAACTTTCCAGAGATGGATTGGTGCCTTCGGGAGCTCAGACACAGGTGCTGCATGGCTGTCGTCAGCTCGTGCT
Otu320	0	0	0	0	0	0	0	0	2	0	0	0	0	0	0	0	2	Bacteria(100);Verrucomicrobiota(100);Chlamydiae(100);Chlamydiales(100);Chlamydiaceae(100);uncultured(100);	GGATTAGATACCCTGGTAGTCCTTGCCGTAAACTATGTATACTTGGCGTAGCTGGTCTCAACCCCAGCTGTGCCGTAGCTAACGTGTTAAGTATACCGCCTGAGGAGTACACTCGCAAGGGTGAAACTCAAAAGAATTGACGGGGGCTCGCACAAGCAGTGGAGCATGTGGTTTAATTCGACGCAACGCGAAGAACCTTACCTAGGCTTGACATGGACTGGACAGGTACAGAGATGTACTCTTCTTCGGACCGGTTCACAGGTGCTGCATGGCTGTCGTCAGCTCGTGCC
Otu321	0	0	0	2	0	0	0	0	0	0	0	0	0	0	0	0	2	Bacteria(100);Proteobacteria(100);Gammaproteobacteria(100);Burkholderiales(100);Burkholderiaceae(100);Ralstonia(100);	GGATTAGATACCCTGGTAGTCCACGCCCTAAACGATGTCAACTAGTTGTTGGGGATTCATTTCCTTAGTAACGTAGCTAACGCGTGGAGTTGACCGCCTGGGGAGTACGGTCGCAAGATTAAAACTCAAAGGAATTGACGGGGACCCGCACAAGCGGTGGATGATGTGGATTAATTCGATGCAACGCGAAAAACCTTACCCACCCTTGACATGCCACTAACGAAGCAGAGATGCATTAGGTGCTCGAAAGAGAAAGTGGACACAGGTGCTGCATGGCTGTCGTCAGCTTGTGCC
Otu322	0	0	0	0	0	0	0	0	0	0	0	0	0	0	0	2	2	Bacteria(100);Bacteroidota(100);Bacteroidia(100);Chitinophagales(100);Chitinophagaceae(100);Chitinophagaceae_unclassified(100);	GGATTAGATACCCTGGTAGTCCACGCCCTAAACGATGGATACTCGACATACGCGATACACTGTGTGTGTCTGAGCGAAAGCATTAAGTATCCCACCTGGGAAGTACGTCCGCAAGGATGAAACTCAAAGGAATTGGCGGGGGTCCGCACAAGCGGTGGAGCATGTGGTTTAATTCGATGATACGCGAGGAACCTTACCTGGGCTAGAATGCTGGGGGAATATAGGTGAAAGCTTATAGCGTAGCAATACGCCGCCAGTAAGGTGCTGCATGGCTGTCGTCAGCTCGTGCC
Otu323	0	0	0	0	0	0	0	0	0	0	2	0	0	0	0	0	2	Bacteria(100);Verrucomicrobiota(100);Chlamydiae(100);Chlamydiales(100);Chlamydiaceae(100);uncultured(100);	GGATTAGATACCCTGGTAGTCCTTGCCGTAAACGATGTATACTTGGCGTAGTTGGTCTCAACCCCAACTGTGCCGTAGCTAACGTGTTAAGTATACCGCCTGAGGAGTACACTCGCAAGGGTGAAACTCAAAAGAATTGACGGGGGCTCGCACAAGCAGTGGAGCATGTGGTTTAATTCGATGCTACGCGAAGAACCTTACCTAGGTTTGACATGTAGTGGACAGCTACAGAAATGTAGCCTTCTTCGGACCGCTACACAGGTGCTGCATGGCCGTCGTCAGCTCGTGTT
Otu324	0	0	0	0	0	2	0	0	0	0	0	0	0	0	0	0	2	Bacteria(100);Verrucomicrobiota(100);Chlamydiae(100);Chlamydiales(100);Chlamydiaceae(100);uncultured(100);	GGATTAGATACCTGGTAGTCCTTGCCGTAAACAATGTATACTTGGCGTAGTTGGTCTCAACCCCAACTGTGTCGTAGCTAACGTGTTAAGTATACCGCCTGAGGAGTACACTCGCAAGGGTGAAACTCAAAAGAATTGACGGGGGCTCGCACAAGCAGTGGAGCATGTGGTTTAATTCGACGCTACGCGAAGAACCTTACCTAGGCTTGACATGTACTGGACAGCTACAGAGATGTAGTTTTCTTCGGACCAGTACACAGGTGCTGCATGGCTGTCGTCAGCTCGTGCC
Otu325	0	0	0	2	0	0	0	0	0	0	0	0	0	0	0	0	2	Bacteria(100);Bacteroidota(100);Bacteroidia(100);Chitinophagales(100);Chitinophagaceae(100);Chitinophagaceae_unclassified(100);	GGATTAGATACCCTGGTAGTCCACGCCCTAAACGATGGATACTCGACATACGCGATACACTGTGTGTGTCTGAGCGAAAGCATTAAGTATCCCACCTGGGAAGTACGACCGCAAGGTTGAAACTCAAAGGAATTGGCGGGGGTCCGCACAAGCGGTGGAGCATGTGGTTTAATTCGATGATACGCGAGGAACCTTACCTGGGCTAGAATGCATTTTGACCGCCAGTGAAAGCTGGTTTTGTAGCAATACACAATTTGTAGGTGCTGCATGGCTGTCGTCAGCTCGTGCT
Otu326	0	0	2	0	0	0	0	0	0	0	0	0	0	0	0	0	2	Bacteria(100);Proteobacteria(100);Gammaproteobacteria(100);Salinisphaerales(100);Solimonadaceae(100);Nevskia(100);	GGATTAGATACCCTGGTAGTCCACGCCGTAAACGATGAGAACTTGACGTTGGTTTGCCTAGCAAATCGGTGTCGTAGCTAACGCGATAAGTTCTCCGCCTGGGGAGTACGGCCGCAAGGTTGAAACTCAAAGGAATTGACGGGGGCCCGCACAAGCGGTGGAGTATGTGGTTTAATTCGATGCAACGCGAAGAACCTTACCTGGTCTTGACATGTTGGGAAGTCTGCAGAGATGCGGATGTGCCTTCGGGAACCCAAACACAGGTGCTGCATGGCTGTCGTCAGCTCGTGCC
Otu327	0	0	0	0	0	2	0	0	0	0	0	0	0	0	0	0	2	Bacteria(100);Proteobacteria(100);Alphaproteobacteria(100);Rhizobiales(100);Rhizobiaceae(100);Rhizobiaceae_unclassified(100);	GGATTAGATACCCTGGTAGTCCACGCCGTAAACGATGAATGTTAGCCGTTGGTGGGTTTACCCATCAGTGGCGCAGCTAACGCATTAAGCATTCCGCCTGGGGAGTACGGTCGCAAGATTAAAACTTAAAGGAATTGACGGGGGCCCGCACAAGCGGTGGAGCATGTGGTTTAATTCGAAGCAACGCGCAGAACCTTACCAGCCCTTGACATCCCGATTATGGATATTGGAGACAGTATCCTTCAGCTAGGCTGGGTCGGAGACAGGTGCTGCATGGCTGTCGTCAGCTCGTGTT
Otu328	0	0	0	2	0	0	0	0	0	0	0	0	0	0	0	0	2	Bacteria(100);Proteobacteria(100);Gammaproteobacteria(100);Oceanospirillales(100);Halomonadaceae(100);Halomonas(100);	GGATTAGATACCCTGGTAGTCCACGCCGTAAACGATGTCGACCAGCCGTTGGGTGCCTAGCGCACTTTGTGGCGAAGTTAACGCGATAAGTCGACCGCCTGGGGAGTACGGCCGCAAGGTTAAAACTCAAATGAATTGACGGGGGCCCGCACAAGCGGTGGAGCATGTGGTTTAATTCGATGCAACGCGAAGAACCTTACCTACTCTTGACATCCTGCGAATTTGGTAGAGATACCTTAGTGCCTTCGGGAACGCAGAGACAGGTGCTGCATGGCTGTCGTCAGCTCGTGTT
Otu329	0	0	0	0	0	2	0	0	0	0	0	0	0	0	0	0	2	Bacteria(100);Firmicutes(100);Clostridia(100);Oscillospirales(100);Oscillospiraceae(100);Colidextribacter(100);	GGATTAGATACCCTGGTAGTCCACGCCGTAAACGATGGATACTAGGTGTGGGGGGTCTGACCCCCTCCGTGCCGCAGTTAACACAATAAGTATCCCACCTGGGGAGTACGATCGCAAGGTTGAAACTCAAAGGAATTGACGGGGGCCCGCACAAGCGGTGGAGTATGTGGTTTAATTCGAAGCAACGCGAAGAACCTTACCAGGGCTTGACATCCCGGTGACCGCTCTAGAGATAGAGTTTCCCTTCGGGGCACCGGTGACAGGTGGTGCATGGTTGTCGTCAGCTCGTGTC
Otu330	0	0	0	0	0	2	0	0	0	0	0	0	0	0	0	0	2	Bacteria(100);Proteobacteria(100);Alphaproteobacteria(100);Caulobacterales(100);Caulobacteraceae(100);Asticcacaulis(100);	GGATTAGATACCCTGGTAGTCCACGCCGTAAACGATGATTGCTAGTTGTCGGGCAGTATACTGTTCGGTGACGCAGCTAACGCAATAAGCAATCCGCCTGGGGAGTACGGTCGCAAGATTAAAACTCAAAGGAATTGACGGGGGCCCGCACAAGCGGTGGAGCATGTGGTTTAATTCGAAGCAACGCGCAGAACCTTACCACCTTTTGACATGCCCGGCTAACCAGAGAGATTTGGTGTTCCCTTCGGGGACCGGGACACAGGTGCTGCATGGCTGTCGTCAGCTCGTGTC
Otu331	0	0	0	0	0	0	0	0	0	0	0	2	0	0	0	0	2	Bacteria(100);Proteobacteria(100);Gammaproteobacteria(100);Oceanospirillales(100);Halomonadaceae(100);Halomonas(100);	GGATTAGATACCCTGGTAGTCCACGCCATAAACGATGTCGACCAGCCGTTGGGTGCCTAGCGCACTTTGTGGCGAAGTTAACGCGATAAGTCGACCGCCTGGGGAGTACGGCCGCAAGGTTAAAACTCAAATGAATTGACGGGGGCCCGCACAAGCGGTGGAGCATGTGGTTTAATTCGATGCGACGCGAAGAACCTTACCTACTCTTGACATCCTGCGAATTCGGTAGAGATACCTTAGTGCCTTCGGGAACGCAGAGACAGGTGCTGCATGGCTGTCGTCAGCTCGTGCT
Otu332	0	2	0	0	0	0	0	0	0	0	0	0	0	0	0	0	2	Bacteria(100);Proteobacteria(100);Gammaproteobacteria(100);Xanthomonadales(100);Xanthomonadaceae(100);Xanthomonadaceae_unclassified(100);	GGATTAGATACCCTGGTAGTCCACGCCCTAAACGATGCGAACTGGATGTTGGGTGCAATTTGGCACGCAGTATCGAAGCTAACGCGTTAAGTTCGCCGCCTGGGGAGTACGGTCGCAAGACTGAAACTCAAAGGAATTGACGGGGGCCCGCACAAGCGGTGGAGTATGTGGTTTAATTCGATGCAACGCGAAGAACCTTACCTGGCCTTGACATGTCGAGAACTTTCCAGAGATGGATTGGTGCCTTCGGGAACTCGAACACGGGTGCTGCATGGCCGTCGTCAGCTCGTGCT
Otu333	0	0	0	0	0	0	0	0	0	0	0	2	0	0	0	0	2	Bacteria(100);Proteobacteria(100);Gammaproteobacteria(100);Alteromonadales(100);Alteromonadaceae(100);Alteromonas(100);	GGATTAGATACCCTGGTAGTCCACACCGTAAACGCTGTCTACTAGCTGTGTGTGCCTTTAAGGCGTGCGTAGCGAAGCTAACGCGCTAAGTAGACCGCCTGGGGAGTACGGCCGCAAGGTTAAAACTCAAATGAATTGACGGGGGCCCGCACAAGCGGTGGAGCATGTGGTTTAATTCGATGCAACGCGAAGAACCTTACCTACACTTGACATGCTGAGAAGTTACTAGAGATAGTTTCGTGCCTTCGGGAACTCAGACACAGGTGCTGCATGGCCGTCGTCAGCTCGTGTT
Otu334	0	0	0	0	2	0	0	0	0	0	0	0	0	0	0	0	2	Bacteria(100);Proteobacteria(100);Gammaproteobacteria(100);Xanthomonadales(100);Xanthomonadaceae(100);Xanthomonadaceae_unclassified(100);	GGATTAGATACCCTGGTAGTCCACGCCCTAAACGATGCGAACTGGATGTTGGGTGCAATTTGGCACGCGGTATCGAAGCTAACGCGTTAAGTTCGCCGCCTGGGGAGTACGGTCGCAAGACTGAAACTCAAAGGAATTGACGGGGGCCCGCACAAGCGGTGGAGTATGTGGTTTAATTCGATGCAACGCGAAGAACCTTACCTGGCCTTGACATGTCGAGAACTTTCCAGAGATGGATTGGTGCCTTCGGGAACTCGAACACAGGTGCTGCATGGCCGTCGTCAGCTCGTGTT
Otu335	0	0	0	2	0	0	0	0	0	0	0	0	0	0	0	0	2	Bacteria(100);Firmicutes(100);Bacilli(100);Lactobacillales(100);Streptococcaceae(100);Streptococcus(100);	GGATTAGATACCCTGGTAGTCCACGCCGTAAACGATGAGTGCTAGGTGTTGGATCCTTTCCGGGATTCAGTGCCGAAGCTAACGCATTAAGCACTCCGCCTGGGGAGTACGACCGCAAGGTTGAAACTCAAAGGAATTGACGGGGGCCCGCACAAGCGGTGGAGCATGTGGTTTAATTCGAAGCAACGCGAAGAACCTTACCAGGTCTTGACATCCCGATGCTATCTCTAGAGATAGAAAGTTACTTCGGTACATCGGTGACAGGTGGTGCATGGTTGTCGTCAGCTCGTGTT
Otu336	0	0	0	0	0	2	0	0	0	0	0	0	0	0	0	0	2	Bacteria(100);Proteobacteria(100);Alphaproteobacteria(100);Rhizobiales(100);Rhizobiaceae(100);Rhizobiaceae_unclassified(100);	GGATTAGATACCCTGGTAGTCCACGCCGTAAACGATGAATGTTAGCCGTTGGTGGGTTTACCCATCAGTGGCGCAGCTAACGCATTAAACATTCCGCCTGGGGAGTACGGTCGCAAGATTAAAACTTAAAGGAATTGACGGGGGCCCGCACAAGCGGTGGAGCATGTGGTTTAATTCGAAGCAACGCGCAGAACCTTACCAGCCCTTGACATCCCGATTATGGATATTGGAGACAGTATCCTTCAGCTAGGCTGGGTCGGAGACAGGTGCTGCATGGCTGTCGTCAGCTCGTGTT
Otu337	0	0	0	0	0	0	0	0	0	0	0	2	0	0	0	0	2	Bacteria(100);Proteobacteria(100);Gammaproteobacteria(100);Oceanospirillales(100);Halomonadaceae(100);Halomonas(100);	GGATTAGATACCCTGGTAGTCCACGCCGTAAACGATGTCGACCAGCCGTTGGGTGCCTAGCGCACTTTGTGGCGAAGTTAACGCGATAAGTCGACCGCCTGGGGAGTACGGCCGCAAGGTTAAAACTCAAATGAATTGACGGGGGCCCGCACAAGCGGTGGAGCATGTGGTTTAATTCGATGCAACGCGAAGAACCTTACCTACTCCTGACATCCTGCGAATTCGGTAGAGATACCTTAGTGCCTTCGGGAACGCAGAGACAGGTGCTGCATGGCTGTCGTCAGCTCGTGCC
Otu338	0	0	0	2	0	0	0	0	0	0	0	0	0	0	0	0	2	Bacteria(100);Proteobacteria(100);Gammaproteobacteria(100);Oceanospirillales(100);Halomonadaceae(100);Halomonas(100);	GGATTAGATACCCTGGTAGTCCACGCCGTAAACGATGTCGACCAGCCGTTGGGTGCCTAGCGCACTTTGTGGCGAAGTTAACGCGATAAGTCGACCGCCTGGGGAGTACGGCCGCAAGGTTAAAGCTCAAATGAATTGACGGGGGCCCGCACAAGCGGTGGAGCATGTGGTTTAATTCGATGCAACGCGAAGAACCTTACCTACTCTTGACATCCTGCGAATTTGGTAGAGATACCTTAGTGCCTTCGGGAACGCAGAGACAGGTGCTGCATGGCTGTCGTCAGCTCGTGCC
Otu339	0	0	0	0	0	0	2	0	0	0	0	0	0	0	0	0	2	Bacteria(100);Proteobacteria(100);Gammaproteobacteria(100);Xanthomonadales(100);Xanthomonadaceae(100);Xanthomonadaceae_unclassified(100);	GGATTAGATACCCTGGTAGTCCACGCCCTAAACGATGCGAACTGGATGTTGGGTGCAATTCGGCACGCAGTATCGAAGCTAACGCGTTAAGTTCGCCGCCTGGGGAGTACGGTCGCAAGACTGAAACTCAAAGGAATTGACGGGGGCCCGCACAAGCGGTGGAGTATGTGGTTTAATTCGATGCAACGCGAAGAACCTTACCTGGCCTTGACATGTCGAGAACTTTCCAGAGATGGATTGGTGCCTTCGGGAACTCGAACACAGGTGCTGCATGGCTGTCGTCAGCTCGTGTC
Otu340	0	0	0	0	0	0	0	0	0	0	0	2	0	0	0	0	2	Bacteria(100);Proteobacteria(100);Gammaproteobacteria(100);Oceanospirillales(100);Halomonadaceae(100);Halomonas(100);	GGATTAGATACCCTGGTAGTCCACGCCGTAAACGATGTCGACCAGCCGTTGGGTGCCTAGCGCACTTTGTGGCGAAGTTAACGCGATAAGTCGACCGCCTGGGGAGTACGGCCGCAAGGTTAAAACTCAAATGAATTGACGGGGGCCCGCACAAGCGGTGGAGCATGTGGTTTAATTCGATGCAACGCGAAGAACCTTACCTACTCTTGACATCCTGCGAATTCGGTAGAGATACCTTAGTGCCTTCGGGAGCGCAGAGACAGGTGCTGCATGGCTGTCGTCAGCTCGTGCT
Otu341	0	0	2	0	0	0	0	0	0	0	0	0	0	0	0	0	2	Bacteria(100);Proteobacteria(100);Gammaproteobacteria(100);Xanthomonadales(100);Xanthomonadaceae(100);Xanthomonadaceae_unclassified(100);	GGATTAGATACCCTGGTAGTCCACGCCCTAAACGATGCGAACCGGATGTTGGGTGCAATTTGGCACGCAGTATCGAAGCTAACGCGTTAAGCTCGCCGCCTGGGGAGTACGGTCGCAAGACTGAAACTCAAAGGAATTGACGGGGGCCCGCACAAGCGGTGGAGTATGTGGTTTAATTCGATGCAACGCGAAGAACCTTACCTGGCCTTGACATGTCGAGAACTTTCCAGAGATGGATTGGTGCCTTCGGGAACTCGAACACAGGTGCTGCATGGCTGTCGTCAGCTCGTGCT
Otu342	0	2	0	0	0	0	0	0	0	0	0	0	0	0	0	0	2	Bacteria(100);Proteobacteria(100);Alphaproteobacteria(100);Rhodobacterales(100);Rhodobacteraceae(100);Amaricoccus(100);	GGATTAGATACCCTGGTAGTCCACGCCGTAAACGATGAGAGCTAGACGTCGGGCGGCTTGCCGTTCGGTGTCGCAGCAAACGCATTAAGCTCTCCGCCTGGGGAGTACGGCCGCAAGGTTAAAACTCAAAGGAATTGACGGGGGCCCGCACAAGCGGTGGAGCATGTGGTTTAATTCGAAGCAACGCGCAGAACCTTACCATCCCTTGACATGGATATCGCGGCTCGAGAGATCGAGCTTTCAGTTCGGCTGGATATCACACAGGTGCTGCATGGCTGTCGTCAGCTCGTGCT
Otu343	0	2	0	0	0	0	0	0	0	0	0	0	0	0	0	0	2	Bacteria(100);Proteobacteria(100);Alphaproteobacteria(100);Rhodobacterales(100);Rhodobacteraceae(100);Amaricoccus(100);	GGATTAGATACCCTGGTAGTCCACGCCGTAAACGATGAGAGCTAGACGTCGGGCGGCTTGCCGTTCGGTGTCGCAGCAAACGCATTAAGCTCTCCGCCTGGGGAGTACGGCCGCAAGGTTAAAACTCAAAGGAATTGACGGGGGCCCGCACAAGCGGTGGAGCATGTGGTTTAATTCGAAGCAACGCGCAGAACCTTACCATCCCTTGACATGGATATCGCGGCTCGAGAGATCGAGCTTTCAGTTCGGCTGGATATCACACAGGTGCTGCATGGCTGTCGTCAGCTCGTGCC
Otu344	0	0	0	0	0	0	0	0	0	0	0	2	0	0	0	0	2	Bacteria(100);Proteobacteria(100);Gammaproteobacteria(100);Oceanospirillales(100);Halomonadaceae(100);Halomonas(100);	GGATTAGATACCCTGGTAGTCCACGCCGTAAACGATGTCGACCAGCCGTTGGGTGCCTAGCGCACTTTGTGGCGAAGTTAACGCGATAAGTCGACCGCCTGGGGAGTGCGGCCGCAAGGTTAAAACTCAAATGAATTGACGGGGGCCCGCACAAGCGGTGGAGCATGTGGTTTAATTCGATGCAACGCGAAGAACCTTACCTACTCTTGACATCCTGCGAATTCGGTAGAGATACCTTAGTGCCTTCGGGAACGCAGAGACAGGTGCTGCATGGCTGTCGTCAGCTCGTGCT
Otu345	0	0	0	2	0	0	0	0	0	0	0	0	0	0	0	0	2	Bacteria(100);Proteobacteria(100);Gammaproteobacteria(100);Ga0077536(100);Ga0077536_fa(100);Ga0077536_ge(100);	GGATTAGATACCCTGGTAGTCCACGCCCTAAACTATGTCAACTAGCCGTTGGGATCATTGAAGGTCTTAGTGGCGCAGCTAACGCGATAAGTTGACCGCCTGGGGAGTACGGCCGCAAGGTTAAAACTCAAAGGAATTGACGGGGGCCCGCACAAGCGGTGGAGCATGTGGTTTAATTCGATGCAACGCGAAGAACCTTACCAGGCCTTGACATCTAGCGAACTTTCCAGAGATGGATTGGTGCCTTCGGGAACGCTAAGACAGGTGCTGCATGGCTGTCGTCAGCTCGTGCC
Otu346	0	0	0	2	0	0	0	0	0	0	0	0	0	0	0	0	2	Bacteria(100);Proteobacteria(100);Gammaproteobacteria(100);Ga0077536(100);Ga0077536_fa(100);Ga0077536_ge(100);	GGATTAGATACCCTGGTAGTCCACGCCCTAAACTATGTCAACTAGCCGTTGGGATCATTGAAGGTCTTAGTGGCGCAGCTAACGCGATAAGTTGACCGCCTGGGGAGTACGGCCGCAAGGTTAAAACTCAAAGGAATTGACGGGGGCCCGCACAAGCGGTGGAGCATGTGGTTTAATTCGATGCAACGCGAAGAACCTTACCAGGCCTTGACATCTAGCGAACTTTCCAGAGATGGATTGGTGCCTTCGGGAACGCTAAGACAGGTGCTGCATGGCTGTCGTCAGCTCGTGTT
Otu347	0	0	2	0	0	0	0	0	0	0	0	0	0	0	0	0	2	Bacteria(100);Firmicutes(100);Bacilli(100);Lactobacillales(100);Streptococcaceae(100);Streptococcus(100);	GGATTAGATACCCTGGTAGTCCACGCCGTAAACGATGAGTGCTAGGTGTTAGACCCTTTCCGGGGTTTAGTGCCGCAGCTAACGCATTAAGCACTCCGCCTGGGGAGTACGACCGCAAGGTTGAAACTCAAAGGAATTGACGGGGGCCCGCACAAGCGGTGGAGCATGTGGTTTAATTCGAAGCAACGCGAAGAACCTTACCAGGTCTTGACATCCCTCTGACCGCTCTAGAGATAGAGCTTTCCTTCGGGACAGAGGTGACAGGTGGTGCATGGTTGTCGTCAGCTCGTGCT
Otu348	0	0	0	0	0	2	0	0	0	0	0	0	0	0	0	0	2	Bacteria(100);Proteobacteria(100);Alphaproteobacteria(100);Rhizobiales(100);Xanthobacteraceae(100);Xanthobacteraceae_unclassified(100);	GGATTAGATACCCTGGTAGTCCACGCCGTAAACGATGAATGCCAGCCGTTGGTGGGTTTACTCACCGGTGGCGCAGCTAACGCTTTAAGCATTCCGCCTGGGGAGTACGGTCGCAAGATTAAAACTCAAAGGAATTGACGGGGGCCCGCACAAGCGGTGGAGCATGTGGTTTAATTCGACGCAACGCGCAGAACCTTACCAGCCCTTGACATGTCCAGGACCGGTCGCAGAGATGTGACCCTCTCTTCGGAGCCTGGAGCACAGGTGCTGCATGGCTGTCGTCAGCTCGTGCT
Otu349	0	0	2	0	0	0	0	0	0	0	0	0	0	0	0	0	2	Bacteria(100);Proteobacteria(100);Alphaproteobacteria(100);Sphingomonadales(100);Sphingomonadaceae(100);Novosphingobium(100);	GGATTAGATACCCTGGTAGTCCACGCCGTAAACGATGATAACTAGCTGTCCGGGGACTTGGTCTTTGGGTGGCGCAGCTAACGCATTAAGTTATCCGCCTGGGGAGTACGGTCGCAAGATTAAAACTCAAAGGAATTGACGGGGGCCTGCACAAGCGGTGGAGCATGTGGTTTAATTCGAAGCAACGCGCAGAACCTTACCAGCGTTTGACATCCTCATCGCGGATTAGAGAGATCTTTTCCTTCAGTTCGGCTGGATGAGTGACAGGTGCTGCATGGCTGTCGTCAGCTCGTGTC
Otu350	0	0	2	0	0	0	0	0	0	0	0	0	0	0	0	0	2	Bacteria(100);Proteobacteria(100);Alphaproteobacteria(100);Sphingomonadales(100);Sphingomonadaceae(100);Novosphingobium(100);	GGATTAGATACCCTGGTAGTCCACGCCGTAAACGATGATAACTAGCTGTCCGGGCACTTGGTGCTTGGGTGGCGCAGCTAACGCATTAAGTTATCCGCCTGGGGAGTACGGTCGCAAGATTAAAACTCAAAGGAATTGACGGGGGCCTGCACAAGCGGTGGAGCATGTGGTTTAATTCGAAGCAACGCGCAGAACCTTACCAGCGTTTGACATCCTCATCGCGATTTCCAGAGATGGATTTCTTCAGTTCGGCTGGATGAGTGACAGGTGCTGCATGGCTGTCGTCAGCTCGTGCC
Otu351	0	0	0	2	0	0	0	0	0	0	0	0	0	0	0	0	2	Bacteria(100);Bacteroidota(100);Bacteroidia(100);Flavobacteriales(100);Flavobacteriaceae(100);Flavobacterium(100);	GGATTAGATACCCTGGTAGTCCACGCCGTAAACGATGGATACTAGCTGTTGGGGGCAACTTCAGTGGCTAAGCGAAAGTGATAAGTATCCCACCTGGGGAGTACGAACGCAAGTTTGAAACTCAAAGGAATTGACGGGGGCCCGCACAAGCGGTGGAGCATGTGGTTTAATTCGATGATACGCGAGGAACCTTACCAAGGCTTAAATGCAGACTGACCGATTTGGAAACAGATCTTTCGCAAGACAGTTTACAAGGTGCTGCATGGTCGTCGTCAGCTCGTGCT
Otu352	0	0	0	2	0	0	0	0	0	0	0	0	0	0	0	0	2	Bacteria(100);Bacteroidota(100);Bacteroidia(100);Flavobacteriales(100);Flavobacteriaceae(100);Flavobacterium(100);	GGATTAGATACCCTGGTAGTCCACGCCGTAAACGATGGATACTAGCTGTTGGGGGCAACTTCAGTGGCTAAGCGAAAGTGATAAGTATCCCACCTGGGGAGTACGAACGCAAGTTTGAAACTCAAGGGAATTGACGGGGGCCCGCACAAGCGGTGGAGCATGTGGTTTAATTCGATGATACGCGAGGAACCTTACCAAGGCTTAAATGCAGACTGACCGATTTGGAAACAGATCTTTCGCAAGACAGTTTACAAGGTGCTGCATGGTCGTCGTCAGCTCGTGTT
Otu353	0	0	1	1	0	0	0	0	0	0	0	0	0	0	0	0	2	Bacteria(100);Bacteroidota(100);Bacteroidia(100);Flavobacteriales(100);Flavobacteriaceae(100);Flavobacterium(100);	GGATTAGATACCCTGGTAGTCCACGCCGTAAACGATGGATACTAGCTGTTGGGGGCAACTTCAGTGGCTAAGCGAAAGTGATAAGTATCCCACCTGGGGAGTACGAACGCAAGTTTGAAACTCAAAGGAATTGACGGGGGCCCGCACAAGCGGTGGAGCATGTGGTTTAATTCGATGATACGCGAGGAACCTTACCAAGGCTTAAATGCAGACTGACCGATTTGGAAACAGATCTTTCGCAAGACAGTTTACAAGGTGCTGCATGGTCGTCGTCAGCTCGTGTC
Otu354	0	0	0	2	0	0	0	0	0	0	0	0	0	0	0	0	2	Bacteria(100);Bacteroidota(100);Bacteroidia(100);Flavobacteriales(100);Flavobacteriaceae(100);Flavobacterium(100);	GGATTAGATACCCTGGTAGTCCACGCCGTAAACGATGGATACTAGCTGTTGGGGGCAACTTCAGTGGCTAAGCGAAAGTGATAAGTATCCCACCTGGGGAGTACGAACGCAAGTTTGAAACTCAAAGGAATTGACGGGGGCCCGCACAAGCGGTGGAGCATGTGGTTTAATTCGGTGATACGCGAGGAACCTTACCAAGGCTTAAATGCAGACTGACCGATTTGGAAACAGATCTTTCGCAAGACAGTTTACAAGGTGCTGCATGGTTGTCGTCAGCTCGTGCT
Otu355	0	0	0	2	0	0	0	0	0	0	0	0	0	0	0	0	2	Bacteria(100);Bacteroidota(100);Bacteroidia(100);Flavobacteriales(100);Flavobacteriaceae(100);Flavobacterium(100);	GGATTAGATACCCTGGTAGTCCACGCCGTAAACGATGGATACTAGCTGTTGGGGGCAACTTCAGTGGCTAAGCGAAAGTGATAAGTATCCCACCCGGGGAGTACGAACGCAAGTTTGAAACTCAAAGGAATTGACGGGGGCCCGCACAAGCGGTGGAGCATGTGGTTTAATTCGATGATACGCGAGGAACCTTACCAAGGCTTAAATGCAGACTGACCGATTTGGAAACAGATCTTTCGCAAGACAGTTTACAAGGTGCTGCATGGTTGTCGTCAGCTCGTGTT
Otu356	0	1	0	0	0	0	0	0	0	0	0	0	1	0	0	0	2	Bacteria(100);Proteobacteria(100);Alphaproteobacteria(100);Rhizobiales(100);Xanthobacteraceae(100);Xanthobacteraceae_unclassified(100);	GGATTAGATACCCTGGTAGTCCACGCCGTAAACGATGAATGCCAGCCGTTGGTGGGTTTACTCACCAGTGGCGCAGCTAACGCTTTAAGCATTCCGCCTGGGGAGTACGGTCGCAAGATTAAAACTCAAAGGAATTGACGGGGGCCCGCACAAGCGGTGGAGCATGTGGTTTAATTCGACGCAACGCGCAGAACCTTACCAGCCCTTGACATGTCCAGGACCGGTCGCAGAGATGTGACCCTCTCTTCGGAGCCTGGAGCACAGGTGCTGCATGGCTGTCGTCAGCTCGTGCT
Otu357	0	0	2	0	0	0	0	0	0	0	0	0	0	0	0	0	2	Bacteria(100);Proteobacteria(100);Alphaproteobacteria(100);Rhizobiales(100);Xanthobacteraceae(100);Xanthobacteraceae_unclassified(100);	GGATTAGATACCCTGGTAGTCCACGCCGTAAACGATGAATGCCAGCCGTTGGTGGGTTTACTCACCAGTGGCGCAGCTAACGCTTTAAGCATTCCGCCTGGGGAGTACGGTCGCAAGATTAAAACTCAAAGGAATTGACGGGGGCCCGCACAAGCGGTGGAGCATGTGGTTTAATTCGACGCAACGCGCAGAACCTTACCAGCCCTTGACATGTCCAGGACCGGTCGCAGAGATGTGACCTTCTCTTCGGAGCCTGGAGCACAGGTGCTGCATGGCTGTCGTCAGCTCGTGTT
Otu358	0	0	0	2	0	0	0	0	0	0	0	0	0	0	0	0	2	Bacteria(100);Bacteroidota(100);Bacteroidia(100);Flavobacteriales(100);Flavobacteriaceae(100);Flavobacterium(100);	GGATTAGATACCCTGGTAGTCCACGCCGTAAACGATGGATACTAGCTGTTGGGGGCAACTTCAGTGGCTAAGCGAAAGTGATAAGTATCCCACCTGGGGAGTACGAACGCAAGTTTGAAACTCAAAGGAATTGACGGGGGCCCGCACAAGCGGTGGAGCATGTGGTTTAATTCGATGATACGCGAGGAACCTTACCAAGGCTTAAATGCAGACTGACCGATTTGGAAACAGATCTTTCGCAAGACAGTTTACAAGGCGCTGCATGGTTGTCGTCAGCTCGTGCT
Otu359	0	0	2	0	0	0	0	0	0	0	0	0	0	0	0	0	2	Bacteria(100);Proteobacteria(100);Gammaproteobacteria(100);Burkholderiales(100);Oxalobacteraceae(100);Massilia(100);	GGATTAGATACCCTGGTAGTCCACGCCCTAGACGATGTCTACTAGTTGTCGGGTTTTAATTAACTTGGTAACGCAGCTAACGCGTGAAGTAGACCGCCTGGGGAGTACGGTCGCAAGATTAAAACTCAAAGGAATTGACGGGGACCCGCACAAGCGGTGGATGATGTGGATTAATTCGATGCAACGCGAAAAACCTTACCTACCCTTGACATGGAAGGAATCCTGAAGAGATTTGGGAGTGCCCGAAAGGGAACCTTCACACAGGTGCTGCATGGCTGTCGTCAGCTCGTGCT
Otu360	0	0	2	0	0	0	0	0	0	0	0	0	0	0	0	0	2	Bacteria(100);Proteobacteria(100);Alphaproteobacteria(100);Sphingomonadales(100);Sphingomonadaceae(100);Novosphingobium(100);	GGATTAGATACCCTGGTAGTCCACGCCGTAAACGATGATAACTAGCTGTCCGGGGACTTGGTCTTTGGGTGGCGCAGCTAACGCATTAAGTTATCCGCCTGGGGAGTACGGTCGCAAGATTAAAACTCAAAGGAATTGACGGGGGCCTGCACAAGCGGTGGAGCATGTGGTTTAATTCGAAGCAACGCGCAGAACCTTACCAGCGTTTGACATCCTCATCGCGGATTAGAGAGATCTTTTCCTTCAGTTCGGCTGGATGAGTGACAGGTGCTGCATGGCTGTCGTCAGCTCGTGCT
Otu361	0	0	2	0	0	0	0	0	0	0	0	0	0	0	0	0	2	Bacteria(100);Proteobacteria(100);Alphaproteobacteria(100);Rhizobiales(100);Xanthobacteraceae(100);Xanthobacteraceae_unclassified(100);	GGATTAGATACCCTGGTAGTCCACGCCGTAAACGATGAATGCCAGCCGTTGGAGGGTTTACTCTTCAGTGGCGCAGCTAACGCTTTAAGCATTCCGCCTGGGGAGTACGGTCGCAAGATTAAAACTCAAAGGAATTGACGGGGGCCCGCACAAGCGGTGGAGCATGTGGTTTAATTCGACGCAACGCGCAGAACCTTACCAGCCCTTGACATGTCGTGGACCGGTCGCAGAGACGTGACCTTCTCTTCGGAGCCGCGAACACAGGTGCTGCATGGCTGTCGTCAGCTCGTGTC
Otu362	0	0	0	0	0	0	0	0	0	0	0	0	2	0	0	0	2	Bacteria(100);Bdellovibrionota(100);Bdellovibrionia(100);Bdellovibrionales(100);Bdellovibrionaceae(100);Bdellovibrio(100);	GGATTAGATACCCTGGTAGTCCACGCCGTAAACAATGGACACTTGGTGTTGGAGGTATTGACCCCTTCAGTGCCGGAGCTAACGCGTTAAGTGTCCCGCCTGGGGAGTACGGTCGCAAGATTAAAACTCAAAGAAATTGACGGGGGCCCGCACAAGCGGTGGAGCATGTGGTTTAATTCGATGCAACGCGCAGAACCTTACCTGGTCTTGAAATGTAGTGGAACACTATCAGAAATGATGTGGCCTTCGGGCTGCTACACAGGTGCTGCATGGCTGTCGTCAGCTCGTGCT
Otu363	0	1	0	1	0	0	0	0	0	0	0	0	0	0	0	0	2	Bacteria(100);Firmicutes(100);Bacilli(100);Lactobacillales(100);Carnobacteriaceae(100);Granulicatella(100);	GGATTAGATACCCTGGTAGTCCACGCCGTAAACGATGAGTGCTAAGTGTTGGAGGGTTTCCGCCCTTCAGTGCTGCAGTTAACGCATTAAGCACTCCGCCTGGGGAGTACGACCGCAAGGTTGAAACTCAAAGGAATTGACGGGGACCCGCACAAGCGGTGGAGCATGTGGTTTAATTCGAAGCAACGCGAAGAACCTTACCAAGTCTTGACATCCTTTGACCACTCTAGAGATAGAGCTTTCCCTTCGGGGACAAAGTGACAGGTGGTGCATGGTTGTCGTCAGCTCGTGCC
Otu364	0	0	0	2	0	0	0	0	0	0	0	0	0	0	0	0	2	Bacteria(100);Firmicutes(100);Bacilli(100);Lactobacillales(100);Carnobacteriaceae(100);Granulicatella(100);	GGATTAGATACCCTGGTAGTCCACGCCGTAAACGATGAGTGCTAAGTGTTGGAGGGTTTCCGCCCTTCAGTGCTGCAGTTAACGCATTAAGCACTCCGCCTGGGGAGTACGACCGCAAGGTTGAAACTCAAAGGAATTGACGGGGACCCGCACAAGCGGTGGAGCATGTGGTTTAATTCGAAGCAACGCGAAGAACCTTACCAAGTCTTGACATCCTTTGACCACTCTAGAGATAGAGCTTTCCCTTCGGGGACAAAGTGACAGGTGGTGCATGGTTGTCGTCAGCTCGTGCT
Otu365	0	0	0	0	0	0	0	0	0	0	2	0	0	0	0	0	2	Bacteria(100);Proteobacteria(100);Gammaproteobacteria(100);Burkholderiales(100);Hydrogenophilaceae(100);Tepidiphilus(100);	GGATTAGATACCCTGGTAGTCCACGCCCTAAACGATGAGAACTAGCCGTCTGGAGTCTTAGTGCTCTGGGTGGCGCAGCTAACGCGAGAAGTTCTCCGCCTGGGGAGTACGGCCGCAAGGTTAAAACTCAAAGGAATTGACGGGGACCCGCACAAGCGGTGGATGATGTGGATTAATTCGATGCAACGCGAAGAACCTTACCTACCCTTGACATGCCGGGAATCCTGCCCAGAGGCGGGAGTGCCTTCGGGAACCCGGACACAGGTGCTGCATGGCTGTCGTCAGCTCGTGCC
Otu366	0	2	0	0	0	0	0	0	0	0	0	0	0	0	0	0	2	Bacteria(100);Proteobacteria(100);Gammaproteobacteria(100);Burkholderiales(100);Alcaligenaceae(100);Alcaligenaceae_ge(100);	GGATTAGATACCCTGGTAGTCCACGCCCTAAACGATGTCAACTAGCTGTTGGGGCCTTCGGGCCTTGGTAGCGCAGCTAACGCGTGAAGTTGACCGCCTGGGGAGTACGGTCGCAAGATTAAAACTCAAAGGAATTGACGGGGACCCGCACAAGCGGTGGATGATGTGGATTAATTCGATGCAACGCGAAAAACCTTACCTACCCTTGACATGTCTGGAATGCCGAAGAGATTTGGCAGTGCTCGCAAGAGAACCGGAACACAGGTGCTGCATGGCTGTCGTCAGCTCGTGCC
Otu367	0	0	0	2	0	0	0	0	0	0	0	0	0	0	0	0	2	Bacteria(100);Bacteroidota(100);Bacteroidia(100);Bacteroidales(100);Bacteroidales_unclassified(100);Bacteroidales_unclassified(100);	GGATTAGATACCCTGGTAGTCCACGCCGTAAACGATGATTACTAGCTGTTTGCGATAAGACAGTAAGTAGCTAAGCGAAAGCGATAAGTAATCCACCTGGGGAGTACGCCGGCAACGGTGAAACTCAAAGGAATTGACGGGGGCCCGCACAAGCGGAGGAACATGCGGTTTAATTCGATGATACGCGAGGAACCTTACCCGGGCTTGAAATGCAGATGACAGGTTGGGAAACCGACCCTCCAGTAATGGTATCTGTGTAGGTGCTGCATGGTTGTCGTCAGCTCGTGTT
Otu368	0	2	0	0	0	0	0	0	0	0	0	0	0	0	0	0	2	Bacteria(100);Proteobacteria(100);Gammaproteobacteria(100);Burkholderiales(100);Alcaligenaceae(100);Alcaligenaceae_ge(100);	GGATTAGATACCCTGGTAGTCCACGCCCTAAACGATGTCAACTAGCTGTTGGGGCCTTCGGGCCTTGGTAGCGCAGCTAACGCGTGAAGTTGACCGCCTGGGGAGTACGGTCGCAAGATTAAAACTCAAAGGAATTGACGGGGACCCGCACAAGCGGTGGATGATGTGGATTAATTCGATGCAACGCGAAAAACCTTACCTACCCTTGACATGTCTGGAATGCCGAAGAGATTTGGCAGTGCTCGCAAGAGAACCGGAACACAGGTGCTGCATGGCTGTCGTCAGCTCGTGTT
Otu369	0	0	0	0	0	2	0	0	0	0	0	0	0	0	0	0	2	Bacteria(100);Proteobacteria(100);Gammaproteobacteria(100);Alteromonadales(100);Shewanellaceae(100);Shewanella(100);	GGATTAGATACCCTGGTAGTCCACGCCGTAAACGATGTCTACTCGGAGTTTGGTGTCTTGAGCACTGGGCTCTCAAGCTAACGCATTAAGTAGACCGCCTGGGGAGTACGGCCGCAAGGTTAAAACTCAAATGAATTGACGGGGGCCCGCACAAGCGGTGGAGCATGTGGTTTAATTCGATGCAACGCGAAGAACCTTACCTACTCTTGACATCCACAGAACTTTCCAGAGATGGATTGGTGCCTTCGGGAACTGTGAGACAGGTGCTGCATGGCTGTCGTCAGCTCGTGTT
Otu370	0	1	0	1	0	0	0	0	0	0	0	0	0	0	0	0	2	Bacteria(100);Proteobacteria(100);Gammaproteobacteria(100);Burkholderiales(100);Alcaligenaceae(100);Alcaligenaceae_ge(100);	GGATTAGATACCCTGGTAGTCCACGCCCTAAACGATGTCAACTAGCTGTTGGGGCCTTCGGGCCTTGGTAGCGCAGCTAACGCGTGAAGTTGACCGCCTGGGGAGTACGGTCGCAAGATTAAAACTCAAAGGAATTGACGGGGACCCGCACAAGCGGTGGATGATGTGGATTAATTCGATGCAACGCGAAAAACCTTACCTACCCTTGACATGTCTGGAATGCCGAAGAGATTTGGCAGTGCTCGCAAGAGAACCGGAACACAGGTGCTGCATGGCTGTCGTCAGCTCGTGCT
Otu371	0	0	0	2	0	0	0	0	0	0	0	0	0	0	0	0	2	Bacteria(100);Proteobacteria(100);Gammaproteobacteria(100);Pasteurellales(100);Pasteurellaceae(100);Pasteurellaceae_unclassified(100);	GGATTAGATACCCTGGTAGTCCACGCTGTAAACCCTGTCGATTTGGGGATTGGGCTTAGAGCTTGGTGCCCGTAGCTAACGTGATAAATCGACCGCCTGGGAGTACGGCCGCAAGGTTAAAACTCAAATGAATTGACGGGGGCCCGCACAAGCGGTGGAGCATGTGGTTTAATTCGATGCAACGCGAAGAACCTTACCTACTCTTGACATCCATGGAATCCTGTAGAGATACGGGAGTGCCTTCGGGAACCATGAGACAGGTGCTGCATGGCTGTCGTCAACTCGTGTC
Otu372	0	2	0	0	0	0	0	0	0	0	0	0	0	0	0	0	2	Bacteria(100);Proteobacteria(100);Alphaproteobacteria(100);Rhizobiales(100);Beijerinckiaceae(100);Methylobacterium-Methylorubrum(100);	GGATTAGATACCCTGGTAGTCCACGCCGTAAACGATGAATGCCAGCTGTTGGGATGCTTGCATCTCAGTAGCGCAGCTAACGCTTTGAGCATTCCGCCTGGGGAGTACGGTCGCAAGATTAAAACTCAGAGGAATTGACGGGGGCCCGCACAAGCGGTGGAGCATGTGGTTTAATTCGAAGCAACGCGCAGAACCTTACCATCCTTTGACATGGCGTGTTACCTGGAGAGATTCAGGGTCCCCTTCGGGGGCGCGCACACAGGTGCTGCATGGCCGTCGTCAGCTCGTGTT
Otu373	0	0	0	0	0	0	0	0	0	0	0	0	0	0	2	0	2	Bacteria(100);Proteobacteria(100);Gammaproteobacteria(100);Burkholderiales(100);Burkholderiaceae(100);Ralstonia(100);	GGATTAGATACCCTGGTATTCCACGCCCTAAACGATGTCAACTAGTTGTTGGGGATTCATTTCCTTAGTAACGTAGCTAACGCGTGAAGTTGACCGCCTGGGGAGTACGGTCGCAAGATTAAAACTCAAAGGAATTGACAGGGACCCGCACAAGCGGTGGATGATGTGGATTAATTCGATGCAACGCGAAAAACCTTACCTACCCTTGACATGCCACTAACGAAGCAGAGATGCATTAGGTGCTCGAAAGAGAAAATGGACACAGGTGCTGCATGGCTGTCGTCAGCTCGTGCT
Otu374	0	0	0	0	0	0	0	0	0	0	0	0	0	0	2	0	2	Bacteria(100);Proteobacteria(100);Gammaproteobacteria(100);Burkholderiales(100);Burkholderiaceae(100);Ralstonia(100);	GGATTAGATACCCTGGTAGTCCACGCCCTAAACGATGTCAACTAGTTGTTGGGGATTCATTTCCTTAGTAACGTAGCTAACGCGTGAAGTTGACCGCCTGGGGAGTACGGTCGCAAGATTAAAACTCAAAGGAATTGACGGGGACCCGCACAAGCGGTGGATGATGTGGATTAATTCGATGCAACGCGAAAAACCTTACCTACCCTTGACATGCCACTAACGAAGCAGAGATGCACTAGGTGCTCGAAAGAGAAAGTGGACACAGGTGCTGCATGGCTGTCGTCAGCTCGTGCT
Otu375	0	0	0	2	0	0	0	0	0	0	0	0	0	0	0	0	2	Bacteria(100);Firmicutes(100);Bacilli(100);Staphylococcales(100);Gemellaceae(100);Gemella(100);	GGATTAGATACCCTGGTAGTCCACGCCGTAAACGATGAGTGCTAAGTGTTGGTCTCATAAGAGATCAGTGCTGCAGCTAACGCATTAAGCACTCCGCCTGGGGAGTACGACCGCAAGGTTGAAACTCAAAGGAATTGACGGGGACCCGCACAAGCGGTGGAGCATGTGGTTTAATTCGAAGCAACGCGAAGAACCTTACCAAGTCTTGACATACTGTGAGGACACAAGAGATTGTGTTGTTCTGACCTTTGGTTAGACACAGATACAGGTGGTGCATGGTCGTCGTCAGCTCGTGCT
Otu376*	2	0	0	0	0	0	0	0	0	0	0	0	0	0	0	0	2	Bacteria(100);Proteobacteria(100);Gammaproteobacteria(100);Burkholderiales(100);Burkholderiaceae(100);Ralstonia(100);	GGATTAGATACCCTGGTAGTCCACACCCTAAACGATGTCAACTAGTTGTTGGGGATTCATTTCCTTAGTAACGTAGCTAACGCGTGAAGTTGACCGCCTGGGGAGTACGGTCGCAAGATTAAAACTCAAAGGAATTGACGGGGACCCGCACAAGCGGTGGATGATGTGGATTAATTCGATGCAACGCGAAAAACCTTACCTACCCTTGACATGCCACTAACGAAGCAGAGATGCATTAGGTGCTCGAAAGAGAAAGTGGACACAGGTGCTGCATGGCTGTCGTCAGCTCGTGCC
Otu377	0	0	0	0	0	2	0	0	0	0	0	0	0	0	0	0	2	Bacteria(100);Proteobacteria(100);Gammaproteobacteria(100);Burkholderiales(100);Burkholderiaceae(100);Ralstonia(100);	GGATTAGATACCCTGGTAGTCCACGCCCTAAACGATGTCAACTAGTTGTTGGGGATTCATTTCCTTAGTAACGTAGCTAACGCGTGAAGTTGACCGCCTGGGGAGTACGGTCGCAAGATTAAAACTCAAAGGAATTGACGGGGACCCGCACAGGCGGTGGACGATGTGGATTAATTCGATGCAACGCGAAAAACCTTACCTACCCTTGACATGCCACCAACGAAGCAGAGATGCATTAGGTGCTCGAAAGAGAAAGTGGACACAGGTGCTGCATGGCTGTCGTCAGCTCGTGTC
Otu378	0	1	0	1	0	0	0	0	0	0	0	0	0	0	0	0	2	Bacteria(100);Proteobacteria(100);Gammaproteobacteria(100);Burkholderiales(100);Burkholderiaceae(100);Ralstonia(100);	GGATTAGATACCCTGGTAGTCCACGCCCTAAACGATGTCAACTAGTTGTTGGGGATTCATTTCCTTAGTAACGTAGCTAACGCGTGAAGTTGACCGCCTGGGGAGTACGGTCGCAAGATTAAAACTCAAAGGAATTGACGGGGACCCGCACAAGCGGTGGATGATGTGGATTAATTCGATGCAACGCGAAAAACCTTACCTACCCTTGACATGCCACTAACGAAGCAGAGATGCATTAGGTGCTCGAAAGAGAAAGTGGACACAGGTGCTGCATGGCCGTCGTCAGCTCGTGCC
Otu379	0	0	2	0	0	0	0	0	0	0	0	0	0	0	0	0	2	Bacteria(100);Proteobacteria(100);Alphaproteobacteria(100);Caulobacterales(100);Caulobacteraceae(100);Caulobacter(100);	GGATTAGATACCCTGGTAGTCCACGCCGTAAACGATGAGTGCTAGTTGTCGGCATGCATGCATGTCGGTGACGCAGCTAACGCATTAAGCACTCCGCCTGGGGAGTACGGTCGCAAGATTAAAACTCAAAGGAATTGACGGGGGCCCGCACAAGCGGTGGAGCATGTGGTTTAATTCGAAGCAACGCGCAGAACCTTACCACCTTTTGACATGCCCGGACCGCCGCAGAGATGTGGCTTTCCCTTCGGGGACTGGGACACAGGTGCTGCATGGCTGTCGTCAGCTCGTGTT
Otu380	0	0	0	0	0	2	0	0	0	0	0	0	0	0	0	0	2	Bacteria(100);Proteobacteria(100);Gammaproteobacteria(100);Burkholderiales(100);Burkholderiaceae(100);Ralstonia(100);	GGATTAGATACCCTGGTAGTCCACGCCCTAAACGATGTCAACTAGTTGTTGGGGATTCATTTCCTTAGTAACGTAGCTAACGCGTGAAGTTGACCGCCTGGGGAGTACGGTCGCAAGATTAAAACTCAAAGGAATTGGCGGGGACCCGCACAAGCGGTGGATGATGTGGATTAATTCGATGCAACGCGAAAAACCTTACCTACCCTTGACATGCCACTAACGAAGCAGAGATGCATTAGGTGCTCGAAAGAGAAAGTGGACACAGGTGCTGCATGGCTGTCGTCAGCTCGTGCC
Otu381	0	0	0	1	0	0	0	0	0	0	0	1	0	0	0	0	2	Bacteria(100);Proteobacteria(100);Gammaproteobacteria(100);Burkholderiales(100);Burkholderiaceae(100);Ralstonia(100);	GGATTAGATACCCTGGTAGTCCACGCCCTAAACGATGTCAACTAGTTGTTGGGGATTCATTTCCTTAGTAACGTAGCTAACGCGTGAAGTTGACCGCCTGGGGAGTATGGTCGCAAGATTAAAACTCAAAGGAATTGACGGGGACCCGCACAAGCGGTGGATGATGTGGATTAATTCGATGCAACGCGAAAAACCTTACCTACCCTTGACATGCCACTAACGAAGCAGAGATGCATTAGGTGCTCGAAAGAGAAAGTGGACACAGGTGCTGCATGGCTGTCGTCAGCTCGTGCT
Otu382	0	0	0	2	0	0	0	0	0	0	0	0	0	0	0	0	2	Bacteria(100);Proteobacteria(100);Alphaproteobacteria(100);Rhizobiales(100);Hyphomicrobiaceae(100);Hyphomicrobiaceae_unclassified(100);	GGATTAGATACCCTGGTAGTCCACGCCGTAAACGATGGATGCTAGGCGTCGGCAAGCATGCTTGTCGGTGCCGCAGCTAACGCATTAAGCATCCCGCCTGGGGAGTACGGCCGCAAGGTTAAAACTCAAAGGAATTGACGGGGGCCCGCACAAGCGGTGGAGCATGTGGTTTAATTCGAAGCAGCGCGAAGAACCTTACCAGCTCTTGACATTTAGCGTCGGTTTCCGGAGACGGATTCCTCCCAGCAATGGGCGCTAGGACAGGTGCTGCATGGCCGTCGTCAGCTCGTGCT
Otu383	0	0	0	0	0	0	0	1	0	0	1	0	0	0	0	0	2	Bacteria(100);Proteobacteria(100);Gammaproteobacteria(100);Burkholderiales(100);Burkholderiaceae(100);Ralstonia(100);	GGATTAGATACCCTGGTAGTCCACGCCCTAAACGATGTCAACTAGTTGTTGGGGATTCATTTCCTTAGTAACGTAGCTAACGCGTGAAGTTGACCGCCTGGGAGTACGGTCGCAAGATTAAAACTCAAAGGAATTGACGGGGACCCGCACAAGCGGTGGATGATGTGGATTAATTCGATGCAACGCGAAAAACCTTACCTACCCTTGACATGCCACTAACGAAGCAGAGATGCATTAGGTGCTCGAAAGAGAAAGTGGACACAGGTGCTGCATGGCTGTCGTCAGCTCGTGCC
Otu384	0	0	0	2	0	0	0	0	0	0	0	0	0	0	0	0	2	Bacteria(100);Bacteroidota(100);Bacteroidia(100);Chitinophagales(100);Chitinophagaceae(100);Chitinophagaceae_unclassified(100);	GGATTAGATACCCTGGTAGTCCACGCCCTAAACGATGGATACTCGACATACGCGATACACTGTGTGTGTCTGAGCGAAAGCATTAAGTATCCCACCTGGGAAGTACGACCGCAAGGTTGAAACTCAAAGGAATTGGCGGGGGTCCGCACAAGCGGTGGAGCATGTGGTTTAATTCGATGATACGCGAGGAACCTTACCTGGGCTAGAATGCATTTTGACCGCCAGTGAAAGCTGGTTTTGTAGCAATACACAATTTGTAAGGTGCTGCATGGCTGTCGTCAGCTCGTGTC
Otu385	0	0	0	2	0	0	0	0	0	0	0	0	0	0	0	0	2	Bacteria(100);Proteobacteria(100);Alphaproteobacteria(100);Rhizobiales(100);Hyphomicrobiaceae(100);Hyphomicrobiaceae_unclassified(100);	GGATTAGATACCCTGGTAGTCCACGCCGTAAACGATGGATGCTAGCCGTCGGCAAGCTTGCTTGTCGGTGGCGCAGCTAACGCAATAAGCATCCCGCCTGGGGAGTACGGCCGCAAGGTTAAAACTCAAAGGAATTGACGGGGGCCCGCACAAGCGGTGGAGCATGTGGTTTAATTCGACGCAACGCGAAGAACCTTACCAGCTCTTGACATTCACTGACTGTTTCCAGAGATGGATTCGTCCTAGCAATAGGCAGTGGGACAGGTGCTGCATGGCTGTCGTCAGCTCGTGTC
Otu386	0	0	0	2	0	0	0	0	0	0	0	0	0	0	0	0	2	Bacteria(100);Proteobacteria(100);Alphaproteobacteria(100);Rhizobiales(100);Hyphomicrobiaceae(100);Hyphomicrobiaceae_unclassified(100);	GGATTAGATACCCTGGTAGTCCACGCCGTAAACGATGGATGCTAGCCGTCGGCAAGCTTGCTTGTCGGTGGCGCAGCTAACGCATTAAGCATCCCGCCTGGGGAGTACGGCCGCAAGGTTAAAACTCAAAGGAATTGACGGGGGCCCGCACAAGCGGTGGAGCATGTGGTTTAATTCGATGCAACGCGAAGAACCTTACCAGCTCTTGACATTCACTGACTGTTTCCAGAGATGGATTCGTCCTAGCAATAGGCAGTGGGACAGGTGCTGCATGGCTGTCGTCAGCTCGTGTC
Otu387	0	0	0	2	0	0	0	0	0	0	0	0	0	0	0	0	2	Bacteria(100);Proteobacteria(100);Alphaproteobacteria(100);Rhizobiales(100);Hyphomicrobiaceae(100);Hyphomicrobiaceae_unclassified(100);	GGATTAGATACCCTGGTAGTCCACGCCGTAAACGATGGATGCTAGCCGTCGGCAAGCTTGCTTGTCGGTGGCGCAGCTAACGCATTAAGCATCCCGCCTGGGGAGTACGGCCGCAAGGTTAAAACTCAAAGGAATTGACGGGGGCCCGCACAAGCGGTGGAGCATGTGGTTTAATTCGATGCAACGCGAAGAACCTTACCAGCTCTTGACATTCACTGACTGTTTCCAGAGATGGATTCGTCCTAGCAATAGGCAGTGGGACAGGTGCTGCATGGCTGTCGTCAGCTCGTGCC
Otu388	0	0	0	2	0	0	0	0	0	0	0	0	0	0	0	0	2	Bacteria(100);Proteobacteria(100);Alphaproteobacteria(100);Rhizobiales(100);Hyphomicrobiaceae(100);Hyphomicrobiaceae_unclassified(100);	GGATTAGATACCCTGGTAGTCCACGCCGTAAACGATGGATGTTAGCCGTCGGCAAGCTTGCTTGTCGGTGGCGCAGCTAACGCATTAAGCATCCCGCCTGGGGAGTACGGCCGCAAGGTTAAAACTCAAAGGAATTGACGGGGGCCCGCACAAGCGGTGGAGAATGTGGTTTAATTCGATGCAACGCGAAGAACCTTACCAGCTCTTGACATTCACTGACTGTTCCCAGAGATGGATTCGTCCTAGCAATAGGCAGTGGGGCAGGTGCTGCATGGCTGTCGTCAGCTCGTGCT
Otu389	0	0	0	0	0	0	0	0	0	0	0	2	0	0	0	0	2	Bacteria(100);Bacteroidota(100);Bacteroidia(100);Flavobacteriales(100);Flavobacteriaceae(100);Flavobacterium(100);	GGATTAGATACCCTGGTAGTCCACGCCGTAAACGATGGATACTAGCTGTTGGGGGCAACTTCAGTGGCTAAGCGAAAGTGATAAGTATCCCACCTGGGGAGTACGAACGCAAGTTTGAAACTCAAAGGAATTGACGGGGGCCCGCACAAGCGGTGGAGCATGTGGTTTAATTCGATGATACGCGAGGAACCTTACCAAGGCTTAAATGCAGACTGACCGACTTGGAAACAGATCTTTCGCAAGACAGTTTACAAGGTGCTGCATGGTTGTCGTCAGCTCGTGCT
Otu390	0	0	0	0	0	2	0	0	0	0	0	0	0	0	0	0	2	Bacteria(100);Proteobacteria(100);Alphaproteobacteria(100);Rhizobiales(100);Devosiaceae(100);Devosia(100);	GGATTAGATACCCTGGTAGTCCACGCCGTAAACTATGAGAGCTAGCCGTTGGGTGGTTTACCACGCAGTGGCGCAGCTAACGCATTAAGCTCTCCGCCTGGGGAGTACGGTCGCAAGATTAAAACTCAAAGGAATTGACGGGGGCCCGCACAAGCGGTGGAGCATGTGGTTTAATTCGAAGCAACGCGAAGAACCTTACCAGCCCTTGACATGGCAGGACGACTTCTGGAGACAGATTTCTTCCCTTCGGGGACCTGCACACAGGTGCTGCATGGCTGTCGTCAGCTCGTGTT
Otu391	0	0	0	0	0	2	0	0	0	0	0	0	0	0	0	0	2	Bacteria(100);Proteobacteria(100);Alphaproteobacteria(100);Rhizobiales(100);Devosiaceae(100);Devosia(100);	GGATTAGATACCCTGGTAGTCCACGCCGTAAACTATGAGAGCTAGCCGTTGGGTGGTTTACCACGCAGTGGCGCAGCTAACGCATTAAGCTCTCCGCCTGGGGAGTACGGTCGCAAGATTAAAACTCAAAGGAATTGACGGGGGCCCGCACAAGCGGTGGAGCATGTGGTTTAATTCGAAGCAACGCGAAGAACCTTACCAGCCCTTGACATGGCAGGACGACTTCTGGAGACAGATTTCTTCCCTTCGGGGACCTGCACACAGGTGCTGCATGGCTGTCGTCAGCTCGTGTC
Otu392	0	0	0	0	0	2	0	0	0	0	0	0	0	0	0	0	2	Bacteria(100);Proteobacteria(100);Alphaproteobacteria(100);Rhizobiales(100);Devosiaceae(100);Devosia(100);	GGATTAGATACCCTGGTAGTCCACGCCGTAAACTATGAGAGCTAGCCGTTGGGTGGTTTACCACGCAGTGGCGCAGCTAACGCATTAAGCTCTCCGCCTGGGGAGTACGGTCGCAAGATTAAAACTCAAAGGAATTGACGGGGGCCCGCACAAGCGGTGGAGCATGTGGTTTAATTCGAAGCAACGCGAAGAACCTTACCAGCCCTTGACATGGCAGGACGACTTCTGGAGACAGATTTCTTCCCTTCGGGGACCTGCACACAGGTGCTGCATGGCCGTCGTCAGCTCGTGCT
Otu393	0	0	0	2	0	0	0	0	0	0	0	0	0	0	0	0	2	Bacteria(100);Bacteroidota(100);Bacteroidia(100);Flavobacteriales(100);Flavobacteriaceae(100);Flavobacterium(100);	GGATTAGATACCCTGGTAGTCCACGCCGTAAACGATGGATACTAGCTGTTGGGGGCAACTTCAGTGGCTAAGCGAAAGTGATAAGTATCCCACCTGGGGAGTACGAACGCAAGTTTGAAACTCAAAGGAATTGACGAGGGCCCGCACAAGCGGTGGAGCATGTGGTTTAATTCGATGATACGCGAGGAACCTTACCAAGGCTTAAATGCAGACTGACCGATTTGGAAACAGATCTTTCGCAAGACAGTTTACAAGGTGCTGCATGGTTGTCGTCAGCTCGTGTT
Otu394	0	0	0	2	0	0	0	0	0	0	0	0	0	0	0	0	2	Bacteria(100);Bacteroidota(100);Bacteroidia(100);Cytophagales(100);Cytophagales_unclassified(100);Cytophagales_unclassified(100);	GGATTAGATACCCTGGTAGTCCACACTGTAAACGATGATTACTCGCTGTATGCGATATACGGTATGCGGCCAAGCGAAAGCGTTAAGTAATCCACCTGGGGAGTACGCCGGCAACGGTGAAACTCAAAGGAATTGACGGGGGTCCGCACAAGCGGTGGAGCATGTGGTTTAATTCGATGATACGCGAGGAACCTTACCTGGGCTAGAATGCCTTTGCATAGATCAGAAATGGTCTTTTCCTTCGGGACTAAGTGCAAGGTGCTGCATGGCTGTCGTCAGCTCGTGTC
Otu395	0	0	0	0	0	0	0	1	0	0	0	0	0	0	1	0	2	Bacteria(100);Proteobacteria(100);Alphaproteobacteria(100);Rhizobiales(100);Stappiaceae(100);Labrenzia(100);	GGATTAGATACCCTGGTAGTCCACGCCGTAAACGATGGAAGCTAGCCGTCAGGTAGCATGCTATTTGGTGGCGCAGCTAACGCATTAAGCTTCCCGCCTGGGGAGTACGGTCGCAAGATTAAAACTCAAAGGAATTGACGGGGGCCCGCACAAGCGGTGGAGCATGTGGTTTAATTCGAAGCAACGCGCAGAACCTTACCAGCCCTTGACATTTGGTGCTACTTCCAGAGATGGAAGGTTCCCTTCGGGGACGCCAGGACAGGTGCTGCATGGCTGTCGTCAGCTCGTGTC
Otu396	0	0	0	2	0	0	0	0	0	0	0	0	0	0	0	0	2	Bacteria(100);Bacteroidota(100);Bacteroidia(100);Flavobacteriales(100);Weeksellaceae(100);Moheibacter(100);	GGATTAGATACCCTGGTATTCCACGCCGTAAACGATGGATACTGTCTGTTGGGGCGCAAGCTTCAGTGGATAAGCGAAAGTGATAAGTATCCCACCTGGGGAGTACGTTCGCAAGAATGAAACTCAAAGGAATTGACGGGGGCCCGCACAAGCGGTGGAGCATGTGGTTTAATTCGATGATACGCGAGGAACCTTACCAAGGCTTAAATGCATAATGACAGACCTGGAAACAGGTTTTTCTTCGGACAGGATGCAAGGTGCTGCATGGCTGTCGTCAGCTCGTGCT
Otu397	0	0	0	2	0	0	0	0	0	0	0	0	0	0	0	0	2	Bacteria(100);Proteobacteria(100);Gammaproteobacteria(100);Burkholderiales(100);Neisseriaceae(100);uncultured(100);	GGATTAGATACCCTGGTAGTCCACGCCCTAAACGATGACAATTAGCTGTTGGGCTTTGAAAGGCTTAGTAGCGAAGCTAACGCGTGAAATTGTCCGCCTGGGGAGTACGGTCGCAAGATTAAAACTCAAAGGAATTGACGGGGACCCGCACAAGCGGTGGATTATGTGGATTAATTCGATGCAACGCGAAGAACCTTACCTGGTCTTGGCATGTACGGAATTTTTTAGAGATAAAAAAGTGCCTTCGGGAACCGTAACACAGGTGCTGCATGGCTGTCGTCAGCTCGTGCT
Otu398	0	0	0	2	0	0	0	0	0	0	0	0	0	0	0	0	2	Bacteria(100);Proteobacteria(100);Gammaproteobacteria(100);Enterobacterales(100);Enterobacteriaceae(100);Cronobacter(100);	GGATTAGATACCCTGGTAGTCCACGCCGTAAACGATGTCGACTTGGAGGTTGTGCCCTTGAGGCGTGGCTTCCGGAGCTAACGCGTTAAGTCGACCGCCTGGGGAGTACGGCCGCAAGGTTAAAACTCAAATGAATTGACGGGGGCCCGCACAAGCGGTGGAGCATGTGGTTTAATTCGATGCAACGCGAAGAACCTTACCTGGTCTTGACATCCAGAGAATCCTGCAGAGATGCGGGAGTGCCTTCGGGAACTCTGAGACAGGTGCTGCATGGCTGTCGTCAGCTCGTGCT
Otu399	0	0	0	0	0	0	0	0	0	0	0	0	0	0	0	2	2	Bacteria(100);Firmicutes(100);Clostridia(100);Oscillospirales(100);Ethanoligenenaceae(100);Ethanoligenenaceae_unclassified(100);	GGATTAGATACCCTGGTAGTCCATGCCGTAAACGATGATTGCTAGGTGTGGGTGGTCTGACCCCATCCGTGCCGGAGTTAACACAATAAGCAATCCACCTGGGGAGTACGGCCGCAAGGTTGAAACTCAAAGGAATTGACGGGGGCCCGCACAAGCAGTGGAGTATGTGGTTTAATTCGAAGCAACGCGAAGAACCTTACCAGGCCTTGACATCCACCGAATCCGATAGAGATATCGGAGTGCCTTTCGGGGAACGGTGAGACAGGTGGTGCATGGTTGTCGTCAGCTCGTGCC
Otu400	0	0	2	0	0	0	0	0	0	0	0	0	0	0	0	0	2	Bacteria(100);Proteobacteria(100);Gammaproteobacteria(100);Oceanospirillales(100);Halomonadaceae(100);Halomonadaceae_unclassified(100);	GGATTAGATACCCTGGTAGTCCACGCCGTAAACGATGTCGACCAGCCGTTGGGTGCCTTGAGCACTTAGTGGCGCAGTTAACGCGATAAGTCGACCGCCTGGGGAGTACGGCCGCAAGGTTAAAACTCAAATGAATTGACGGGGGCCCGCACAAGCGGTGGAGCATGTGGTTTAATTCGATGCAACGCGAAGAACCTTACCTACCCTTGACATCCTCGGAACCCTCTGGAGACAGAGGGGTGCCTTCGGGAACCGAGAGACAGGTGCTGCATGGCCGTCGTCAGCTCGTGCC
Otu401	0	0	0	1	0	0	0	0	0	0	0	0	0	0	0	1	2	Bacteria(100);Firmicutes(100);Clostridia(100);Oscillospirales(100);Ethanoligenenaceae(100);Ethanoligenenaceae_unclassified(100);	GGATTAGATACCCTGGTAGTCCATGCCGTAAACGATGATTGCTAGGTGTGGGTGGTCTGACCCCATCCGTGCCGGAGTTAACACAATAAGCAATCCACCTGGGGAGTACGGCCGCAAGGTTGAAACTCAAAGGAATTGACGGGGGCCCGCACAAGCAGTGGAGTATGTGGTTTAATTCGAAGCAACGCGAAGAACCTTACCAGGCCTTGACATCCACCGAATCCGATAGAGATATCGGAGTGCCCTTCGGGGAACGGTGAGACAGGTGGTGCATGGTTGTCGTCAGCTCGTGTC
Otu402	0	2	0	0	0	0	0	0	0	0	0	0	0	0	0	0	2	Bacteria(100);Actinobacteriota(100);Rubrobacteria(100);Rubrobacterales(100);Rubrobacteriaceae(100);Rubrobacter(100);	GGATTAGATACCCTGGTAGTCCATGCCGTAAACGATGAACACTAGGTGTGGGGGGAGTCGAATCCCTCCGTGCCGAAGCCAACGCGTTAAGTGTTCCGCCTGGGGAGTACGGCCGCAAGGCTAAAACTCAAAAGAATTGACGGGGGCCCGCACAAGCAGCGGAGCATGTTCTTTAATTCGATGCAACGCGAAGAACCTTACCTGGGCTTGACATGGCACTGCAAGCGCACGGAAACGTGTGACCTTCGAGGGTGTGCCACAGATGCTGCATGGCTGTCGTCAGCTCGTGTC
Otu403	0	0	0	0	0	0	0	0	0	0	0	1	1	0	0	0	2	Bacteria(100);Bacteroidota(100);Bacteroidia(100);Bacteroidia_unclassified(100);Bacteroidia_unclassified(100);Bacteroidia_unclassified(100);	GGATTAGATACCCTGGTAGTCCACGCAGTAAACGATGATCACTAGGTGTTGGAAACATTTGTTTTCTGCGCCAAAGCGAAAGTATTAAGTGATCCACCTGGGAAGTACGTTCGCAAGAATGAAACTCAAAGGAATTGACGGGGGCCCGCACAAGCGGTGGAGCATGTGGTTTAATTCGATGGTACGCGAGGAACCTTACCTAGGCTTAAATGTTTTTGGATCGGTGTGGAAACACACCTTCTCTTCGGAGCCAATTGCAAGGTGTTGCATGGTTGTCGTCAGCTCGTGCT
Otu404	0	0	0	0	0	0	0	2	0	0	0	0	0	0	0	0	2	Bacteria(100);Bacteroidota(100);Bacteroidia(100);Sphingobacteriales(100);env.OPS_17(100);env.OPS_17_ge(100);	GGATTAGATACCCTGGTAGTCCGCACCGTAAACGATGATAACTCGTTGTTAGCGATATGACAGTTAGCGACCAAGCGAAAGCGATAAGTTATCCACCTGGGGAGTACGCCGGCAACGGTGAAACTCAAAGGAATTGACGGGGGCCCGCACAAGCGGAGGAGCATGTGGTTTAATTCGATGATACGCGAGGAACCTTACCTGGGCTTGAAAGTTAGTGACCGTCTCTGAAAGGAGATTTTCCGCAAGGACACGAAACTAGGTGCTGCATGGCTGTCGTCAGCTCGTGCT
Otu405	0	0	0	0	0	0	0	2	0	0	0	0	0	0	0	0	2	Bacteria(100);Proteobacteria(100);Gammaproteobacteria(100);Burkholderiales(100);Oxalobacteraceae(100);Oxalobacteraceae_ge(100);	GGATTAGATACCCTGGTAGTCCACGCCCTAAACGATGTCTACTAGTTGTCGGGTTTTAATTAACTTGGTAACGCAGCTAACGCGTGAAGTAGACCGCCTGGGGAGTACGGTCGCAAGATTAAAACTCAAAGGAATTGACGGGGACCCGCACAAGCGGTGGATGATGTGGATCAATTCGATGCAACGCGAAAAACCTTACCTACCCTTGACATGTCAGGAAGGCCGGAGAGATCTGGCTGTGCCCGAAAGGGAACCTGAACACAAGTGCTGCATGGCTGTCGTCAGCTCGTGTT
Otu406	0	2	0	0	0	0	0	0	0	0	0	0	0	0	0	0	2	Bacteria(100);Dependentiae(100);Babeliae(100);Babeliales(100);Vermiphilaceae(100);Vermiphilaceae_ge(100);	GGATTAGATACCCTGGTAGTCCACGCTGTAAACGATGATCACTGGATGTCAGCTTTGCTTTGCAAGGTTGGTATCGAAGCTAACGCGTTAAGTGATCCACCTGGGAACTACGGTCGCAAGATTAAAACTCAAAGGAATTGACGGGGGTCCGCACAAGCGGTGGAACATGTGGTTTAATTCGACACTACGCGAGGAACCTTACCTGGGCTTGACATGCTCTTGCCCATCATGGAAACATGACTTTCTAAGCTTCGGTTTAGACAGGAGCACAGGTGCTGCATGGCTGTCGTCAGCTCGTGCT
Otu407	0	0	0	0	0	0	0	0	0	0	0	0	0	0	2	0	2	Bacteria(100);Proteobacteria(100);Alphaproteobacteria(100);Rhizobiales(100);Stappiaceae(100);Labrenzia(100);	GGATTAGATACCCTGGTAGTCCACGCCGTAAACGATGGAAGCTAGCCGTCAGGTAGCATGCTATTTGGTGGCGCAGCTAACGCATTAAGCTTCCCGCCTGGGGAGTACGGTCGCAAGATTAAAACTCAAAGGAATTGACGGGGGCCCGCACAAGCGGTGGAGCATGTGGTTTAATTCGAAGCAACGCGCAGAACCTTACCAGCCCTTGACATTTGGTGCTACTTCCAGAGATGGAAGGTTCCCTTCGGGGACGCCAGGACAGGTGCTGCATGGCCGTCGTCAGCTCGTGCC
Otu408	0	0	0	0	0	0	0	0	0	0	0	0	2	0	0	0	2	Bacteria(100);Bacteroidota(100);Bacteroidia(100);Chitinophagales(100);Chitinophagaceae(100);Chitinophaga(100);	GGATTAGATACCCTGGTAGTCCACGCCCTAAACGATGGATACTCGACATTTGCGATACAAAGTAAGTGTCTGAGCGAAAGCATTAAGTATCCCACCTGGGAAGTACGACCGCAAGGTTGAAACTCAAAGGAATTGACGGGGGTCCGCACAAGCGGTGGAGCATGTGGTTTAATTCGATGATACGCGAGGAACCTTACCTGGGCTAGAATGCAGTCTGACTGTGGATGAAAGTTCACTTTGTAGCAATACACAGATTGTAAGGTGCTGCATGGCTGTCGTCAGCTCGTGCC
Otu409	0	0	0	2	0	0	0	0	0	0	0	0	0	0	0	0	2	Bacteria(100);Proteobacteria(100);Alphaproteobacteria(100);Caulobacterales(100);Caulobacteraceae(100);uncultured(100);	GGATTAGATACCCTGGTAGTCCACGCCGTAAACGATGAGTGCTAGTTGTCGGCATGCATGCATGTCGGTGACGCAGCTAACGCATTAAGCACTCCGCCTGGGGAGTACGGTCGCAAGATTAAAACTCAAAGGAATTGACGGGGGCCCGCACAAGCGGTGGAGCATGTGGTTTAATTCGAAGCAACGCGCAGAACCTTACCAGCTTTTGACATGCCCGGACCGCCCGAGAGATCGGGTTTTCCCTTCGGGGACTGGGACACAGGTGCTGCATGGCCGTCGTCAGCTCGTGTC
Otu410	0	2	0	0	0	0	0	0	0	0	0	0	0	0	0	0	2	Bacteria(100);Proteobacteria(100);Alphaproteobacteria(100);Reyranellales(100);Reyranellaceae(100);Reyranella(100);	GGATTAGATACCCTGGTAGTCCACGCCGTAAACGATGGGTGCTAGACGTTGGCGAGCTTGCTCGTCAGTGTCGCAGCTAACGCGTTAAGCACCCCGCCTGGGGAGTACGGCCGCAAGGTTGAAACTCAAAGGAATTGACGGGGGCCCGCACAAGCGGTGGAGCATGTGGTTCAATTCGACGCAACGCGCAGAACCTTACCAGCCCTTGACATGGGAGTCGCCGGGACCAGAGACGGTCCCTTCGGTTCGGCCGGACTCCGCACAGGTGCTGCATGGCTGTCGTCAGCTCGTGCC
Otu411	0	0	0	2	0	0	0	0	0	0	0	0	0	0	0	0	2	Bacteria(100);Proteobacteria(100);Gammaproteobacteria(100);Cellvibrionales(100);Cellvibrionales_unclassified(100);Cellvibrionales_unclassified(100);	GGATTAGATACCCTGGTAGTCCACGCCGTAAACGATGTCTACTAGCCGTTGGCCTCCTTGAGAGGTTAGTGGCGCAGCTAACGCACTAAGTAGACCGCCTGGGGAGTACGGCCGCAAGGTTAAAACTCAAATGAATTGACGGGGGCCCGCACAAGCGGTGGAGCATGTGGTTTAATTCGACGCAACGCGAAGAACCTTACCAGGTCTTGACATCCTCGAAACTTTCTAGAAATAGATTGGTGCCTTCGGGAATCGAGTGACAGGTGCTGCATGGCTGTCGTCAGCTCGTGTT
Otu412	0	0	0	0	0	0	0	0	0	0	0	0	0	0	2	0	2	Bacteria(100);Bacteroidota(100);Bacteroidia(100);Cytophagales(100);Hymenobacteraceae(100);Hymenobacter(100);	GGATTAGATACCCTGGTAGTCCACGCCGTAAACGATGGATACTCGCTGTGGGCGATACACGGTCCGCGGCTTAGCGAAAGCGTTAAGTATCCCACCTGGGGAGTACGCCGGCAACGGTGAAACTCAAAGGAATTGACGGGGGCCCGCACAAGTGGTGGAGCATGTGGTTTAATTCGATGATACGCGAGGAACCTTACCGAAGCTAGAATGCGCGTGACCGGCCCAGAGATGGGCCTTTCCTTCGGGACACAAAGCAAGGTGCTGCATGGCCGTCGTCAGCTCGTGCC
Otu413	0	0	0	0	0	0	2	0	0	0	0	0	0	0	0	0	2	Bacteria(100);Proteobacteria(100);Alphaproteobacteria(100);Rhizobiales(100);Rhizobiaceae(100);Allorhizobium-Neorhizobium-Pararhizobium-Rhizobium(100);	GGATTAGATACCCTGGTAGTCCACGCCGTAAACGATGAATGTTAGCCGTCGGGCAGTATACTGTTCGGTGGCGCAGCTAACGCATTAAACATTCCGCCTGGGGAGTACGGTCGCAAGATTAAAACTCAAAGGAATTGACGGGGGCCCGCACAAGCGGTGGAGCATGTGGTTTAATTCGAAGCAACGCGCAGAACCTTACCAGCTCTTGACATTCGGGGTATGGGCATTGGAGACGATGTCCTTCAGTTAGGCTGGCCCCAGAACAGGTGCTGCATGGCTGTCGTCAGCTCGTGTT
Otu414	0	0	0	0	0	0	0	0	0	0	0	0	2	0	0	0	2	Bacteria(100);Proteobacteria(100);Alphaproteobacteria(100);Kiloniellales(100);Kiloniellaceae(100);Pelagibius(100);	GGATTAGATACCCTGGTAGTCCACGCTGTAAACGATGTGTGCTAGCCGTTGGGGCACGTGGTGTCTCGGTGGCGCAGCTAACGCTTTAAGCACACCGCCTGGGGAGTACGGTCGCAAGATTAAAACTCAAAGGAATTGACGGGGGCCCGCACAAGCGGTGGAGCATGTGGTTTAATTCGAAGCAACGCGCAGAACCTTACCAGCTCTTGACATTTCGATCGCGGTTACCGGAGACGGTTTCCTTCAGTTCGGCTGGATCGAGGACAGGTGCTGCATGGCTGTCGTCAGCTCGTGCT
Otu415	0	0	0	0	0	0	0	0	0	0	0	0	2	0	0	0	2	Bacteria(100);Proteobacteria(100);Alphaproteobacteria(100);Kiloniellales(100);Kiloniellaceae(100);Pelagibius(100);	GGATTAGATACCCTGGTAGTCCACGCTGTAAACGATGTGTGCTAGCCGTTGGGGCACGTGGTGTCTCGGTGGCGCAGCTAACGCTTTAAGCACACCGCCTGGGGAGTACGGTCGCAAGATTAAAACTCAAAGGAATTGACGGGGGCCCGCACAAGCGGTGGAGCATGTGGTTTAATTCGAAGCAACGCGCAGAACCTTACCAGCTCTTGACATTTCGATCGCGGTTACCGGAGACGGTTTCCTTCAGTTCGGCTGGATCGAGGACAGGTGCTGCATGGCTGTCGTCAGCTCGTGCC
Otu416	0	0	0	2	0	0	0	0	0	0	0	0	0	0	0	0	2	Bacteria(100);Bacteroidota(100);Bacteroidia(100);Sphingobacteriales(100);Sphingobacteriaceae(100);Pedobacter(100);	GGATTAGATACCCTGGTAGTCCACGCCCTAAACGATGAATACTCGCTGTTAGCGATATACAGTTAGCGGCTGAGCGAAAGCGTTAAGTATTCCACCTGGGGAGTACGCTCGCAAGAGTGAAACTCAAAGGAATTGACGGGGGCCCGCACAAGCGGAGGAGCATGTGGTTTAATTCGATGATACGCGAGGAACCTTACCCGGGCTTGAAAGCTAGTGAAGTTTCCAGAGATGGGAGCGTCCGCAAGGACACGAAACTAGGTGCTGCATGGCTGTCGTCAGCTCGTGCT
Otu417	0	0	0	0	0	0	2	0	0	0	0	0	0	0	0	0	2	Bacteria(100);Bacteroidota(100);Bacteroidia(100);Sphingobacteriales(100);Sphingobacteriaceae(100);Pedobacter(100);	GGATTAGATACCCTGGTAGTCCACGCCCTAAACGATGAATACTCGCTGTTAGCGATATACAGTTAGCGGCTAAGCGAAAGCGTTAAGTATTCCACCTGGGGAGTACGCTCGCAAGAGTGAAACTCAAAGGAATTGACGGGGGCCCGCACAAGCGGAGGAGCATGTGGTTTAATTCGATGATACGCGAGGAACCTTACCCGGGCTTGAAAGTTAGTGAAGTTTCCAGAGATGGGAGCGTCCGCAAGGACACGAAACTAGGTGCTGCATGGCTGTCGTCAGCTCGTCTC
Otu418	0	0	0	0	0	0	0	0	0	0	0	0	0	0	0	2	2	Bacteria(100);Firmicutes(100);Bacilli(100);Bacilli_unclassified(100);Bacilli_unclassified(100);Bacilli_unclassified(100);	GGATTAGATACCCTGGTAGTCCACGCTGTAAACGATGAGTGCTAGGTGTGAGAGGTTTCAACACCTTTCGTGCCGCAGTTAACACAATAAGCACTCCGCCTGGGGAGTACGGTCGCAAGACTGAAACTCAAAGGAATTGACGGGGGCCCGCACAAGCGGTGGAGCATGTGGTTTAATTCGAAGCAACGCGAAGAACCTTACCAGGGCTTGACATCCCTCTGACGGCTCTAGAGATAGGGCGTCCCTTCGGGGCAGAGGAGACAGGTGGTGCATGGTTGTCGTCAGCTCGTGCT
Otu419	0	0	0	0	0	0	0	0	0	0	2	0	0	0	0	0	2	Bacteria(100);Proteobacteria(100);Gammaproteobacteria(100);Steroidobacterales(100);Woeseiaceae(100);Woeseia(100);	GGATTAGATACCCTGGTAGTCCACGCCGTAAACGATGAGAACTAGATGTCGGGAGGATTTGCCTTTCGGTGTCGCAGCTAACGCGTTAAGTTCTCCGCCTGGGGAGTACGCCGGCAACGGTAAAACTCAAAGGAATTGACGGGGACCCGCACAAGCGGTGGAGCATGTGGTTTAATTCGATGCAACGCGAAGAACCTTACCTGCCCTTGACATTGACAGAATCCTGTAGAGATACGGGAGTGCTTCGGCCTGGAAAACAGGTGCTGCATGGCTGTCGTCAGCTCGTGTC
Otu420	0	0	0	2	0	0	0	0	0	0	0	0	0	0	0	0	2	Bacteria(100);Proteobacteria(100);Alphaproteobacteria(100);Acetobacterales(100);Acetobacteraceae(100);Acetobacteraceae_unclassified(100);	GGATTAGATACCCTGGTAGTCCATGCTGTAAACGATGTGTGCTGGATGTTGGGTAACCTAGTTACTCAGTGTCGTAGCTAACGCGATAAGCACACCGCCTGGGGAGTACGGCCGCAAGGTTGAAACTCAAAGGAATTGACGGGGGCCCGCACAAGCGGTGGAGCATGTGGTTTAATTCGAAGCAACGCGCAGAACCTTACCAGGGCTTGACATGGGAGGGCCGCGTCCAGAGATGGGCGTTTCCAGCAATGGACCCTCTGCACAGGTGCTGCATGGCTGTCGTCAGCTCGTGCT
Otu421	0	0	0	0	0	0	0	0	0	0	0	2	0	0	0	0	2	Bacteria(100);Bacteroidota(100);Bacteroidia(100);Flavobacteriales(100);Flavobacteriaceae(100);Mesoflavibacter(100);	GGATTAGATACCCTGGTAGTCCACGCCGTAAACGATGGTCACTAGCTGTTCGGGTTTCGATCTGAGTGGCTAAGCGAAAGTGATAAGTGACCCACCTGGGGAGTACGTTCGCAAGAATGAAACTCGAAGGAATTGACGGGGGCCCGCACAAGCGGTGGAGCATGTGGTTTAATTCGATGATACGCGAGGAACCTTACCAGGGCTTAAATGTGGTTTGACAGCTTTAGAGATAGAGTTTTCTTCGGACAAATCACAAGGTGCTGCATGGTCGTCGTCAGCTCGTGCT
Otu422*	2	0	0	0	0	0	0	0	0	0	0	0	0	0	0	0	2	Bacteria(100);Proteobacteria(100);Alphaproteobacteria(100);Acetobacterales(100);Acetobacteraceae(100);Roseomonas(100);	GGATTAGATACCCTGGTAGTCCACGCCGTAAACGATGTGCGCTGGATGTTGGGGCCCATAGGGTCTCAGTGTCGTAGCCAACGCGGTAAGCGCACCGCCTGGGGAGTACGGCCGCAAGGTTGAAACTCAAAGGAATTGACGGGGGCCCGCACAAGCGGTGGAGCATGTGGTTTAATTCGAAGCAACGCGCAGAACCTTACCAGCCCTTGACATGGTCACGACCGGTCCAGAGATGGACTTTCCTAGCAATAGGCGTGATGCACAGGTGCTGCATGGCTGTCGTCAGCTCGTGCC
Otu423	0	0	2	0	0	0	0	0	0	0	0	0	0	0	0	0	2	Bacteria(100);Proteobacteria(100);Alphaproteobacteria(100);Rhodobacterales(100);Rhodobacteraceae(100);Thalassococcus(100);	GGATTAGATACCCTGGTAGTCCACACCGTAAACGATGAATGCCAGTCGTCAGCAAGCATGCTTGTTGGTGACACACCTAACGGATTAAGCATTCCGCCTGGGGAGTACGGTCGCAAGATTAAAACTCAAAGGAATTGACGGGGGCCCGCACAAGCGGTGGAGCATGTGGTTTAATTCGAAGCAACGCGCAGAACCTTACCAACCCTTGACATCCTGTGCTACATCCAGAGACGGATGGTTCCCTTCGGGGACGCAGTGACAGGTGCTGCATGGCTGTCGTCAGCTCGTGCT
Otu424	0	0	0	0	0	0	0	0	0	0	0	0	0	2	0	0	2	Bacteria(100);Proteobacteria(100);Alphaproteobacteria(100);Rhodobacterales(100);Rhodobacteraceae(100);Thalassococcus(100);	GGATTAGATACCCTGGTAGTCCACACCGTAAACGATGAATGCCAGTCGTCAGCAAGCATGCTTGTTGGTGACACACCTAACGGATTAAGCATTCCGCCTGGGGAGTACGGTCGCAAGATTAAAACTCAAAGGAATTGACGGGGGCCCGCACAAGCGGTGGAGCATGTGGTTTAATTCGAAGCAACGCGCAGAACTTTACCAACCCTTGACATCCTGTGCTACATCCAGAGATGGATGGTTCCCTTCGGGGACGCAGTGACAGGTGCTGCATGGCTGTCGTCAGCTCGTGCC
Otu425	0	0	1	1	0	0	0	0	0	0	0	0	0	0	0	0	2	Bacteria(100);Proteobacteria(100);Gammaproteobacteria(100);Burkholderiales(100);Comamonadaceae(100);Delftia(100);	GGATTAGATACCCTGGTAGTCCACGCCCTAAACGATGTCAACTGGTTGTTGGGAATTAGTTTTCTCAGTAACGAAGCTAACGCGTGAAGTTGACCGCCTGGGGAGTACGGCCGCAAGGTTGAAACTCAAAGGAATTGACGGGGACCCGCACAAGCGGTGGATGATGTGGTTTAATTCGATGCAACGCGAAAAACCTTACCCACCTTTGACATGGCAGGAAGTTTCCAGAGATGGATTCGTGCTCGAAAGAGAACCTGCACACAGGTGCTGCATGGCTGTCGTCAGCTCGTGTT
Otu426	0	0	0	2	0	0	0	0	0	0	0	0	0	0	0	0	2	Bacteria(100);Proteobacteria(100);Gammaproteobacteria(100);Burkholderiales(100);Comamonadaceae(100);Delftia(100);	GGATTAGATACCCTGGTAGTCCACGCCCTAAACGATGTCAACTGGTTGTTGGGAATTAGTTTTCTCAGTAACGAAGCTAACGCGTGAAGTTGACCGCCTGGGGAGTACGGCCACAAGGTTGAAACTCAAAGGAATTGACGGGGACCCGCACAAGCGGTGGATGATGTGGTTTAATTCGATGCAACGCGAAAAACCTTACCCACCTTTGACATGGCAGGAAGTTTCCAGAGATGGATTCGTGCTCGAAAGAGAACCTGCACACAGGTGCTGCATGGCTGTCGTCAGCTCGTGCC
Otu427	0	0	0	0	0	0	0	0	0	0	2	0	0	0	0	0	2	Bacteria(100);Proteobacteria(100);Gammaproteobacteria(100);Nitrosococcales(100);Methylophagaceae(100);Methylophaga(100);	GGATTAGATACCCTGGTAGTCCACGCCCTAAACGATGTCAACTAGGTGTATGGGAAATATATTTCTTGTGTATCGAAACTAACGCGATAAGTTGACCGCCTGGGGAGTACGGTCGCAAGACTAAACTCAAATGAATTGACGGGGGCCCGCACAAGCGGTGGAGCATGTGGTTTAATTCGATGCAACGCGAAGAACCTTACCTGGCCTTGACATGTAGCGAACTTTCCAGAGATGGATTGGTGCCTTCGGGAACGCTAACACAGGTGCTGCATGGCCGTCGTCAGCTCGTGCT
Otu428	0	0	0	0	0	2	0	0	0	0	0	0	0	0	0	0	2	Bacteria(100);Firmicutes(100);Clostridia(100);Oscillospirales(100);Oscillospirales_unclassified(100);Oscillospirales_unclassified(100);	GGATTAGATACCCTGGTAGTCCACGCTGTAAACGATGATTACTAGGTGTGGGGGGACTGACCCCTTCCGTGCCGGAGTTAACACAATAAGTAATCCACCTGGGGAGTACGGCCGCAAGGTTGAAACTCAAAGGAATTGACGGGGGCCCGCACAAGCAGTGGAGTATGTGGTTTAATTCGAAGCAACGCGAAGAACCTTACCAGGTCTTGACATCCAATGAATCCTGCAGAGATACGGGAGTGCCCTTCGGGGAACATTGAGACAGGTGGTGCATGGTTGTCGTCAGCTCGTGTC
Otu429	0	0	0	2	0	0	0	0	0	0	0	0	0	0	0	0	2	Bacteria(100);Proteobacteria(100);Gammaproteobacteria(100);Burkholderiales(100);Comamonadaceae(100);Acidovorax(100);	GGATTAGATACCCTGGTAGTCCACGCCCTAAACGATGTCAACTGGTTGTTGGGTCTTCACTGACTCAGTAACGAAGCTAACGCGTGAAGTTGACCGCCTGGGGAGTACGGCCGCAAGGTTGAAACTCAAAGGAATTGACGGGGACCCGCACAAGCGGTGGATGATGTGGTTTAATTCGATGCAACGCGAAAAACCTTACCCACCTTTGACATGTACGGAATCCTTTAGAGATAGAGGAGTGCTCGAAAGAGAGCCGTAACACAGGTGCTGCATGGCTGTCGTCAGCTCGTGTC
Otu430	0	0	0	2	0	0	0	0	0	0	0	0	0	0	0	0	2	Bacteria(100);Firmicutes(100);Bacilli(100);Bacillales(100);Planococcaceae(100);Planomicrobium(100);	GGATTAGATACCCTGGTAGTCCACGCCGTAAACGATGAGTGCTAAGTGTTAGGGGGTTTCCGCCCCTTAGTGCTGCAGCTAACGCATTAAGCACTCCGCCTGGGGAGTACGGCCGCAAGGCTGAAACTCAAAGGAATTGACGGGGGCCCGCACAAGCGGTGGAGCATGTGGTTTAATTCGAAGCAACGCGAAGAACCTTACCAGGTCTTGACATCCCGCTGACCGCCTTAGAGATAAGGCTTTCCCTTCGGGGACAGCGGTGACAGGTGGTGCATGGTTGTCGTCAGCTCGGCC
Otu431	0	0	0	0	0	0	0	0	0	0	0	0	0	0	0	2	2	Bacteria(100);Actinobacteriota(100);Actinobacteria(100);Micrococcales(100);Microbacteriaceae(100);Microbacteriaceae_unclassified(100);	GGATTAGATACCCTGGTAGTCCACGCCGTAAACGTTGGGCGCTAGTTGTGGGGACCATTCCACGGTCTCCGTGACGTAGCTAACGCATTAAGCGCCCCGCCTGGGGAGTACGGCCGCAAGGCTAAAACTCAAAGGAATTGACGGGGGCCCGCACAAGCGGCGGAGCATGCGGATTAATTCGATGCAACGCGAAGAACCTTACCAAGGCTTGACATATAGAGGAAAAGGCTGGAAACAGTCTCCCCGCAAGGTCTCTATACAGGTGGTGCATGGTTGTCGTCAGCTCGTGCT
Otu432	0	0	0	0	0	0	0	0	2	0	0	0	0	0	0	0	2	Bacteria(100);Proteobacteria(100);Alphaproteobacteria(100);Rhodospirillales(100);Thalassospiraceae(100);Thalassospira(100);	GGATTAGATACCCTGGTAGTCCACGCCGTAAACGATGAGTGCTAGTTGTCGGGATTTCGATTTCGGTGACGCAGCTAACGCATTAAGCACTCCGCCTGGGGAGTACGGTCGCAAGATTAAAACTCAAAGGAATTGACGGGGGCCCGCACAAGCGGTGGAGCATGTGGTTTAATTCGAAGCAACGCGCAGAACCTTACCAACCCTTGACATCCCTATCGCGATTACCAGAGATGGTTTTCATCAGTTCGGCTGGATAGGTGACAGGTGCTGCATGGCTGTCGTCAGCTCGTGTC
Otu433	0	0	0	0	0	0	0	2	0	0	0	0	0	0	0	0	2	Bacteria(100);Proteobacteria(100);Alphaproteobacteria(100);Sphingomonadales(100);Sphingomonadaceae(100);Porphyrobacter(100);	GGATTAGATACCCTGGTAGTCCACGCCGTAAACGATGATAACTAGCTGTCCGGGTTCATGGAACTTGGGTGGCGCAGCTAACGCATTAAGTTATCCGCCTGGGGAGTACGGTCGCAAGATTAAAACTCAAAGGAATTGACGGGGGCCTGCACAAGCGGTGGAGCATGTGGTTTAATTCGAAGCAACGCGCAGAACCTTACCAGCCTTTGACATCCTAGGACGACTTCTGGAGACAGATTTCTTCCCTTCGGGGACCTAGTGACAGGTGCTGCATGGCTGTCGTCAGCTCGTGTC
Otu434	0	0	0	1	0	0	1	0	0	0	0	0	0	0	0	0	2	Bacteria(100);Firmicutes(100);Bacilli(100);Bacillales(100);Planococcaceae(100);Chryseomicrobium(100);	GGATTAGATACCCTGGTAGTCCACGCCGTAAACGATGAGTGCTAAGTGTTAGGGGGTTTCCGCCCCTTAGTGCTGCAGCTAACGCATTAAGCACTCCGCCTGGGGAGTACGGTCGCAAGACTGAAACTCAAAGGAATTGACGGGGGCCCGCACAAGCGGTGGAGCATGTGGTTTAATTCGAAGCAACGCGAAGAACCTTACCAGGTCTTGACATCCCGCCGACCGCCTAGGAGACTAGGCCTTCCCTTCGGGGACGGCGGTGACAGGTGGTGCATGGTTGTCGTCAGCTCGTGTC
Otu435	0	2	0	0	0	0	0	0	0	0	0	0	0	0	0	0	2	Bacteria(100);Proteobacteria(100);Alphaproteobacteria(100);Rhodobacterales(100);Rhodobacteraceae(100);Rhodobacteraceae_unclassified(100);	GGATTAGATACCCTGGTAGTCCACGCCGTAAACGATGAATGCCAGACGTCGGCAAGCATGCTTGTCGGTATCACACCTAACGGATTAAGCATTCCGCCTGGGGAGTACGGTCGCAAGATTAAGACTCAAAGGAATTGACGGGGGCCCGCACAAGCGGTGGAGCATGTGGTTTAATTCGAAGCAACGCGCAGAACCTTACCAACCCTTGACATGGCAGGACCGCTGGAGAGATTCAGCTTTCTCGTAAGAGACCTGCACACAGGTGCTGCATGGCTGTCGTCAGCTCGTGTC
Otu436	0	0	0	2	0	0	0	0	0	0	0	0	0	0	0	0	2	Bacteria(100);Proteobacteria(100);Alphaproteobacteria(100);Rhodobacterales(100);Rhodobacteraceae(100);Rhodobacteraceae_unclassified(100);	GGATTAGATACCCTGGTAGTCCACGCCGTAAACGATGAATGCCAGACGTCGGCGCGCATGCGTGTCGGTGTCACACCTAACGGATTAAGCATTCCGCCTGGGGAGTACGGTCGCAAGATTAAAACTCAAAGGAATTGACGGGGGCCCGCACAAGCGGTGGAGCATGTGGTTTAATTCGAAGCAACGCGCAGAACCTTACCAACCCTTGACATCCCCGGACCGCTGGCGAGAGCCGGCTTTCTCGTAAGAGACCGGGAGACAGGTGCTGCATGGCTGTCGTCAGCTCGGCTG
Otu437	0	0	0	2	0	0	0	0	0	0	0	0	0	0	0	0	2	Bacteria(100);Proteobacteria(100);Alphaproteobacteria(100);Rhodobacterales(100);Rhodobacteraceae(100);Rhodobacteraceae_unclassified(100);	GGATTAGATACCCTGGTAGTCCACACCGTAAACGATGAATGCCAGTCGTCGGGTAGCATGCTATTCGGTGACACACCTAACGGATTAAGCATTCCGCCTGGGGAGTACGGTCGCAAGATTAAAGCTCAAAGGAATTGACGGGGGCCCGCACAAGCGGTGGAGCATGTGGTTTAATTCGAAGCAACGCGCAGAACCTTACCAACCCTTGACATCCTAGGACCGGCCCAGAGATGGGTCTTTCACTTCGGTGACCTAGTGACAGGTGCTGCATGGCCGTCGTCAGCTCGTGCT
Otu438	0	0	0	2	0	0	0	0	0	0	0	0	0	0	0	0	2	Bacteria(100);Bacteroidota(100);Bacteroidia(100);Flavobacteriales(100);Weeksellaceae(100);Cloacibacterium(100);	GGATTAGATACCCTGGTAGTCCACGCCGTAAACGATGCTAACTCGTTTTTGGGCTTTAGGGTTCAGAGACCAAGCGAAAGTGATAAGTTAGCCACCTGGGGAGTACGCTCGCAAGAGTGAAACTCAAAGGAATTGACGGGGGCCCGCACAGGCGGTGGATTATGTGGTTTAATTCGATGATACGCGAGGAACCTTACCAAGACTTAAATGGGAATTGACAGCTTTAGAAATAGAGCTTTCTTCGGACAATTTTCAAGGTGCTGCATGGTTGTCGTCAGCTCGTGCC
Otu439	0	0	0	2	0	0	0	0	0	0	0	0	0	0	0	0	2	Bacteria(100);Proteobacteria(100);Alphaproteobacteria(100);Rhizobiales(100);Rhizobiales_unclassified(100);Rhizobiales_unclassified(100);	GGATTAGATACCCTGGTAGTCCACGCCGTAAACGATGGATGCTAGCCGTCGGGCAGTTTACTGTTCGGTGGCGCAGTTAACGCATTAAGCATCCCGCCTGGGGAGTACGGTCGCAAGATTAAAACTCAAAGGAATTGACGGGGGCCCGCACAAGCGGTGGAGCATGTGGTTTAATTCGAAGCAACGCGAAGAACCTTACCAGCCCTTGACATCCCGGTCGCGAATAGTGGAGACACTTTTCTTCAGTTCGGCTGGACCGGTGACAGGTGCTGCACGGCTGTCGTCAGCTCGTGCC
Otu440	0	0	0	0	0	2	0	0	0	0	0	0	0	0	0	0	2	Bacteria(100);Bacteroidota(100);Bacteroidia(100);Cytophagales(100);Cyclobacteriaceae(100);Cyclobacteriaceae_unclassified(100);	GGATTAGATACCCTGGTAGTCCATGCCGTAAACGATGATTACTCGATGTTGGCGATACATTGTCAGCGTCCAAGCGAAAGCGTTAAGTAATCCACCTGGGGAGTACGCTCGCAAGAGTGAAACTCAAAGGAATTGACGGGGGTCCGCACAAGCGGTGGAGCATGTGGTTTAATTCGATGATACGCGAGGAACCTTACCTGGGCACGAATGGCTCCGGAATTATCCAGAAATGGGTAAGTCTTCGGACTGGAGTCAAGGTGCTGCATGGCCGTCGTCAGCTCGTGCT
Otu441	0	0	2	0	0	0	0	0	0	0	0	0	0	0	0	0	2	Bacteria(100);Firmicutes(100);Bacilli(100);Lactobacillales(100);Carnobacteriaceae(100);Carnobacteriaceae_unclassified(100);	GGATTAGATACCCTGGTAGTCCACGCCGTAAACGATGAGTGCTAAGTGTTGGAGGGTTTCCGCCCTTCAGTGCTGGAGTTAACGCATTAAGCACTCCGCCTGGGGAGTACGACCGCAAGGTTGAAACTCAAAGGAATTGACGGGGACCCGCACAAGCGGTGGAGCATGTGGTTTAATTCGAAGCAACGCGAAGAACCTTACCAGCTCTTGACATCTTCTGCCAACCCTAGAGATAGGGCGTTCCCTTCGGGGACAGAATGACAGGTGGTGCATGGTTGTCGTCAGCTCGTGCC
Otu442	0	0	0	0	0	0	0	0	0	0	0	0	0	0	0	2	2	Bacteria(100);Bacteroidota(100);Bacteroidia(100);Flavobacteriales(100);Weeksellaceae(100);Weeksellaceae_unclassified(100);	GGATTAGATACCCTGGTAGTCCACGCCGTAAACGATGCTTACTCGTTTTTGGGGTGAAAATTTCAGAGACTAAGCGAAAGTGATAAGTAAGCCACCTGGGGAGTACGTTCGCAAGAATGAAACTCAAAGGAATTGACGGGGGCCCGCACAAGCGGTGGATTATGTGGTTTAATTCGATGATACGCGAGGAACCTTACCAAGACTTAAATGGGAATTGACAGGTTTAGAAATAGACTTTTCTTCGGACAATTTTCAAGGTGCTGCATGGTTGTCGTCAGCTCGTGCC
Otu443	0	0	0	0	0	0	2	0	0	0	0	0	0	0	0	0	2	Bacteria(100);Proteobacteria(100);Gammaproteobacteria(100);Pseudomonadales(100);Pseudomonadaceae(100);Pseudomonadaceae_unclassified(100);	GGATTAGATACCCTGGTAGTCCACGCCGTAAACGATGTCAACTAGCCGTTGGGAGCCTTGCGCTCTTAGTGGCGCAGCTAACGCATTAAGTTGACCGCCTGGGGAGTACGGCCGCAAGGTTAAAACTCAAATGAATTGACGGGGGCCCGCACAAGCGGTGGAGCATGTGGTTTAATTCGAAGCAACGCGAAGAACCTTACCAGGCCTTGACATCCAATGAACTTTCCAGCGATGGATTGGTGCCTTCGGGAACATTGAGACAGGTGCTGCATGGCCGTCGTCAGCTCGTGCT
Otu444	0	0	0	0	0	0	0	0	0	0	0	0	2	0	0	0	2	Bacteria(100);Proteobacteria(100);Gammaproteobacteria(100);pItb-vmat-80(100);pItb-vmat-80_fa(100);pItb-vmat-80_ge(100);	GGATTAGATACCCTGGTAGTCCACGCCGTAAACGATGTCAACTAGCTGTTGGGAGTTTTCTTAGTAGCGCAGCTAACGCGATAAGTTGACCGCCTGGGGAGTACGCGCGCAAGCGTAAAACTCAAAGGAATTGACGGGGGCCCGCACAAGCGGTGGAGCATGTGGTTTAATTCGATGCAACGCGAAGAACCTTACCAGGCCTTGACATCCTGTGAACTTTCTAGAGATAGATTGGTGCCTTCGGGAATACAGTGACAGGTGCTGCATGGCTGTCGTCAGCTCGTGCC
Otu445	0	0	0	2	0	0	0	0	0	0	0	0	0	0	0	0	2	Bacteria(100);Proteobacteria(100);Gammaproteobacteria(100);Enterobacterales(100);Enterobacteriaceae(100);Enterobacteriaceae_unclassified(100);	GGATTAGATACCCTGGTAGTCCACGCCGTAAACGATGTCGACTTGGAGGTTGTGCCCTTGAGGCGTGGCTTCCGGAGCTAACGCGTTAAGTCGACCGCCTGGGGAGTACGGCCGCAAGGTTAAAACTCAAATGAATTGACGGGGGCCCGCACAAGCGGTGGAGCATGTGGTTTAATTCGATGCAACGCGAAGAACCTTACCTGGTCTTGACATCCACAGAACTTTCCAGAGATGGATTGGTGCCTTCGGGAACTGTGAGACAGGTGCCGCATGGCTGTCGTCAGCTCGTGTT
Otu446	0	0	2	0	0	0	0	0	0	0	0	0	0	0	0	0	2	Bacteria(100);Proteobacteria(100);Gammaproteobacteria(100);Burkholderiales(100);Comamonadaceae(100);Aquabacterium(100);	GGATTAGATACCCTGGTAGTCCACGCCCTAAACGATGTCAACTGGTTGTTGGACGGCTTGCTGTTCAGTAACGAAGCTAACGCGTGAAGTTGACCGCCTGGGGAGTACGGCCGCAAGGTTGAAACTCAAAGGAATTGACGGGGACCCGCACATGCGGTGGATGATGTGGTTTAATTCGATGCAACGCGAAAAACCTTACCTACCCTTGACATGTCAAGAATCTTGCAGAGATGTGAGAGTGCTCGAAAGAGAACTTGAACACAGGTGCTGCATGGCCGTCGTCAGCTCGTGCT
Otu447	0	0	0	0	0	2	0	0	0	0	0	0	0	0	0	0	2	Bacteria(100);Proteobacteria(100);Gammaproteobacteria(100);Burkholderiales(100);Comamonadaceae(100);Aquabacterium(100);	GGATTAGATACCCTGGTAGTCCACGCCCTAAACGATGTCAGCTGGTTGTTGGACGGCTTGCTGTTCAGTAACGAAGCTAACGCGTGAAGTTGACCGCCTGGGGAGTACGGCCGCAAGGTTGAAACTCAAAGGAATTGACGGGGACCCGCACAAGCGGTGGATGATGTGGTTTAATTCGATGCAACGCGAAAAACCTTACCTACCCTTGACATGTCAAGAATCTTGCAGAGATGTGAGAGTGCTCGAAAGAGAACTTGAACACAGGTGCTGCATGGCCGTCGTCAGCTCGTGCT
Otu448	0	0	0	0	0	2	0	0	0	0	0	0	0	0	0	0	2	Bacteria(100);Proteobacteria(100);Gammaproteobacteria(100);Burkholderiales(100);Methylophilaceae(100);Methylophilaceae_unclassified(100);	GGATTAGATACCCTGGTAGTCCACGCCCTAAACGATGTCTACTAGTTGTTGGTGGAGTAAAATCCATTAGTAACGCAGCTAACGCGTGAAGTAGACCGCCTGGGGAGTGCGGTCGCAAGATTAAAACTCAAATGAATTGACGGGGGCCCGCACAAGCGGTGGATTATGTGGATTAATTCGATGCAACGCGAAAAACCTTACCTGGCCTTGACATGCCACTAACGAAGCAGAGATGCATTAGGTGCTCGAAAGAGAAAGTGGACACAGGTGCTGCATGGCTGTCGTCAGCTCGTGTC
Otu449	0	0	0	0	0	0	2	0	0	0	0	0	0	0	0	0	2	Bacteria(100);Proteobacteria(100);Gammaproteobacteria(100);Burkholderiales(100);Comamonadaceae(100);Aquabacterium(100);	GGATTAGATACCCTGGTAGTCCACGCCCTAAACGATGTCAACTGGTTGTTGGACGGCTTGCTGTTCAGTAACGAAGCTAACGCGTGAAGTTGACCGCCTGGGGAGTACGGCCGCAAGGTTGAAACTCAAAGGAATTGACGGGGACCCGCACAAGCGGTGGATGATGTGGTTTAATTCGATGCAACGCGAAAAACCTTACCTACCCTTGACATGTCAAGAATTCTGCAGAGATGTGGAAGTGCTCGAAAGAGAACTTAAACACAGGTGCTGCATGGCCGTCGTCAGCTCGTGTG
Otu450	0	0	0	0	0	2	0	0	0	0	0	0	0	0	0	0	2	Bacteria(100);Proteobacteria(100);Gammaproteobacteria(100);Burkholderiales(100);Methylophilaceae(100);Methylophilaceae_unclassified(100);	GGATTAGATACCCTGGTAGTCCACGCCCTAAACGATGTCTACTAGTTGTTGGTGGAGTAAAATCCATTAGTAACGCAGCTAACGCGTGAAGTAGACCGCCTGGGGAGTACGGTCGCAAGATTAAAACTCAAATGAATTGACGGGGGCCCGCACAAGCGGTGGATTATGTGGATTAATTCGATGCAACGCGAAAAACTTTACCTGGCCTTGACATGCCACTAACGAAGCAGAGATGCATTAGGTGCTCGAAAGAGAAAGTGGACACAGGTGCTGCATGGCTGTCGTCAGCTCGTGCC
Otu451	0	0	0	0	0	2	0	0	0	0	0	0	0	0	0	0	2	Bacteria(100);Proteobacteria(100);Gammaproteobacteria(100);Burkholderiales(100);Comamonadaceae(100);Comamonadaceae_unclassified(100);	GGATTAGATACCCTGGTAGTCCACGCCCTAAACGGTGTCAGCTGGTTGTTGGACGGCTTGCTGTTCAGTAACGAAGCTAACGCGTGAAGTTGACCGCCTGGGGAGTACGGCCGCAAGGTTGAAACTCAAAGGAATTGACGGGGACCCGCACAAGCGGTGGATGATGTGGTTTAATTCGATGCAACGCGAAAAACCTTACCTACCCTTGACATGTCAAGAATCTTGCAGAGATGTGAGAGTGCTCGAAAGAGAACTTGAACACAGGTGCTGCATGGCCGTCGTCAGCTCGTGCC
Otu452	0	0	0	0	0	2	0	0	0	0	0	0	0	0	0	0	2	Bacteria(100);Proteobacteria(100);Gammaproteobacteria(100);Burkholderiales(100);Methylophilaceae(100);Methylophilaceae_unclassified(100);	GGATTAGATACCCTGGTAGTCCACGCCCTAAACGATGTCTACTAGTTGTTGGTGGAGTAAAATCCATTAGTAACGCAGCTAACGCGTGAAGTAGACCGCCTGGGGAGTACGGTCGCAAGATTAAAACTCAAATGAATTGACGGGGGCCCGCACAAGCGGTGGATTATGTGGATTAATTCGATGCAACGCGAAAAACCTTACCTGACCTTGACATGCCACTAACGAAGCAGAGATGCATTAGGTGCTCGAAAGAGAAAGTGGACACAGGTGCTGCATGGCCGTCGTCAGCTCGTGCT
Otu453	0	0	0	0	0	0	0	2	0	0	0	0	0	0	0	0	2	Bacteria(100);Proteobacteria(100);Gammaproteobacteria(100);Burkholderiales(100);Methylophilaceae(100);Methylophilaceae_unclassified(100);	GGATTAGATACCCTGGTAGTCCACGCCCTAAACGATGTCTACTAGTTGTTGGTGGAGTAAAATCCATTAGTAACGCAGCTAACGCGTGAAGTAGACCGCCTGGGGAGTACGGTCGCAAGATTAAAACTCAAATGAATTGACGGGGGCCCGCACAAGCGGTGGATTATGTGGATTAATTCGATGCAACGCGAAAAACCTTACCTGGCCTTGACATGCCACTAACGAAGCAGAGATGCATTAGGTGCTCGAAAGAGAAAGTGGACACAGGTGCTGCATGGCCGTCGTCAGCTCGTGCC
Otu454	0	0	0	0	0	0	1	0	0	0	0	0	1	0	0	0	2	Bacteria(100);Proteobacteria(100);Gammaproteobacteria(100);Pseudomonadales(100);Moraxellaceae(100);Acinetobacter(100);	GGATTAGATACCCTGGTAGTCCATGCCGTAAACGATGTCTACTAGCCGTTGGGGCCTTTGAGGCTTTAGTGGCGCAGCTAACGCGATAAGTAGACCGCCTGGGGAGTACGGTCGCAAGACTAAAACTCAAATGAATTGACGGGGGCCCGCACAAGCGGTGGAGCATGTGGTTTAATTCGATGCAACGCGAAGAACCTTACCTGGTCTTGACATAGTAAGAACTTTCCAGAGATGGATTGGTGCCTTCGGGAACTTACATACAGGTGCTGCATGGCTGTCGTCGTCAGCTCGT
Otu455	0	0	0	0	0	2	0	0	0	0	0	0	0	0	0	0	2	Bacteria(100);Actinobacteriota(100);Actinobacteria(100);Micrococcales(100);Micrococcales_unclassified(100);Micrococcales_unclassified(100);	GGATTAGATACCCTGGTAGTCCACGCCGTAAACGTTGGGCGCTAGGTGTGGGGCTCATTCCACGAGTTCCGTGCCGCAGCTAACGCATTAAGCGCCCCGCCTGGGGAGTACGGCCGCAAGGCTAAAACTCAAAGGAATTGACGGGGGCCCGCACAAGCGGCGGAGCATGCGGATTAATTCGATGCAACGCGAAGAACCTTACCAAGGCTTGACATACACCGGAATCATGCAGAGATGTGTGCGTCTTCGGACTGGTGTACAGGTGGTGCATGGTTGTCGTCAGCTCGTGCC
Otu456	0	0	0	0	0	0	0	0	0	0	2	0	0	0	0	0	2	Bacteria(100);Proteobacteria(100);Gammaproteobacteria(100);Pseudomonadales(100);Moraxellaceae(100);Acinetobacter(100);	GGATTAGATACCCTGGTAGTCCATGCCGTAAACGACGTCTACTAGCCGTTGGGGCCTTTGAGGCTTTAGTGGTGCGGCTAACGCGATAAGTAGACCGCCTGGGGAGTACGGTCGCAAGACTAAAGCTCGAATGAATTGACGGGGGCCCGCACAAGCGGTGGAGCATGTGGTTTAATTCGATGCAACGCGAAGAACCTTACCTGGTCTTGACATAGTAAGAACTTTCCAGAGATGGATTGGTGCCTTCGGGGACTTACATACAGGTGCTGCATGGCTGTCGTCAGCTCGTGTC
Otu457	0	0	0	0	0	2	0	0	0	0	0	0	0	0	0	0	2	Bacteria(100);Actinobacteriota(100);Actinobacteria(100);Micrococcales(100);Micrococcales_unclassified(100);Micrococcales_unclassified(100);	GGATTAGATACCCTGGTAGTCCATGCCGTAAACGTTGGGCGCTAGGTGTGGGGCTCATTCCACGAGTTCCGTGCCGCAGCTAACGCATTAAGCGCCCCGCCTGGGGAGTACGGCCGCAAGGCTAAAACTCAAAGGAATTGACGGGGGCCCGCACAAGCGGCGGAGCATGCGGATTAATTCGATGCAACGCGAAGAACCTTACCAAGGCTTGACATACACCGGAATCATGCAGAGATGTGTGCGTCTTCGGACTGGTGTACAGGTGGTGCATGGTTGTCGTCAGCTCGTGTC
Otu458	0	0	0	0	0	2	0	0	0	0	0	0	0	0	0	0	2	Bacteria(100);Proteobacteria(100);Gammaproteobacteria(100);Burkholderiales(100);Comamonadaceae(100);Aquabacterium(100);	GGATTAGATACCCTGGTAGTCCACGCCCTAAACGATGTCAACTGGTTGTTGGACGGCTTGCTGTTCAGTAACGAAGCTAACGCGTGAAGTTGACCGCCTGGGGAGTACGGCCGCAAGGTTGAAACTCAAAGGAATTGACGGGGACCCGCACAAGCGGTGGATGATGTGGTTTAATTCGATGCAACGCGAAAAACCTTACCTACCCTTGACATGTCAAGAATCTTGCAGAGATGTGAGAGTGCTCGAAAGAGAACTTGAACACAGGTGCTGCATGGCCGTCGTCAGCTCGTGTT
Otu459	0	0	0	1	0	0	0	0	0	0	0	0	0	0	0	1	2	Bacteria(100);Proteobacteria(100);Gammaproteobacteria(100);Enterobacterales(100);Enterobacteriaceae(100);Enterobacteriaceae_unclassified(100);	GGATTAGATACCCTGGTAGTCCACGCCGTAAACGATGTCGACTTGGAGGTTGTGCCCTTGAGGCGTGGCTTCCGGAGCTAACGCGTTAAGTCGACCGCCTGGGGAGTACGGCCGCAAGGTTAAAACTCAAATGAATTGACGGGGGCCCGCACAAGCGGTGGAGCATGTGGTTTAATTCGATGCAACGCGAAGAACCTTACCTGGTCTTGACATCCACAGAACTTTCCAGAGATGGATTGGTGCCTTCGGGAACTGTGAGACAGGTGCTGCATGGCTGTCGTCAGCTCGTGCC
Otu460	0	0	0	2	0	0	0	0	0	0	0	0	0	0	0	0	2	Bacteria(100);Proteobacteria(100);Gammaproteobacteria(100);Burkholderiales(100);Comamonadaceae(100);Tepidimonas(100);	GGATTAGATACCCTGGTAGTCCACGCCCTAAACGATGTCGACTGGTTGTTGGGTCTTAGGTGACTCAGTAACGAAGCTAACGCGTGAAGTCGACCGCCTGGGGAGTACGGCCGCAAGGTTGAAACTCAAAGGAATTGACGGGGACCCGCACAAGCGGTGGATGATGTGGTTTAATTCGATGCAACGCGAAAAACCTTACCTACCCTTGACATGCCAGGAATCCGGAAGAGATTTCGGAGTGCTCGCAAGAGAGCCTGGACACAGGTGCTGCATGGCTGTCGTCAGCTCGTGCT
Otu461	0	0	0	2	0	0	0	0	0	0	0	0	0	0	0	0	2	Bacteria(100);Proteobacteria(100);Gammaproteobacteria(100);Enterobacterales(100);Enterobacteriaceae(100);Enterobacteriaceae_unclassified(100);	GGATTAGATACCCTGGTAGTCCACGCCGTAAACGATGTCGACTTGGAGGTTGTGCCCTTGAGGCGTGGCTTCCGGAGCTAACGCGTTAAGTCGACCGCCTGGGGAGTACGGCCGCAAGGTTAAAACTCAAATGAATTGACGGGGGCCCGCACAAGCGGTGGAGCATGTGGTTTAATTCGATGCAACGCGAAGAACCTTACCTACTCTTGACATCCAGAGGACTTAGCAGAGATGCTTTGGTGCCTTCGGGAACTCTGAGACAGGTGCTGCATGGCTGTCGTCAGCTCGTGCC
Otu462	0	1	1	0	0	0	0	0	0	0	0	0	0	0	0	0	2	Bacteria(100);Proteobacteria(100);Gammaproteobacteria(100);Salinisphaerales(100);Solimonadaceae(100);Nevskia(100);	GGATTAGATACCCTGGTAGTCCACGCCGTAAACGATGAGAACTTGACGTTGGTTTGCCTAGCAAATCGGTGTCGTAGCTAACGCGATAAGTTCTCCGCCTGGGGAGTACGGCCGCAAGGTTGAAACTCAAAGGAATTGACGGGGGCCCGCACAAGCGGTGGAGTATGTGGTTTAATTCGATGCAACGCGAAGAACCTTACCTGGTCTTGACATGTTGGGAAGTCTGCAGAGATGCGGATGTGCCTTCGGGAACCCAAACACAGGTGCTGCATGGCTGTCGTCAGCTCGTGCT
Otu463	0	0	0	0	0	0	0	0	0	0	0	0	2	0	0	0	2	Bacteria(100);Proteobacteria(100);Alphaproteobacteria(100);Sphingomonadales(100);Sphingomonadaceae(100);Sphingobium(100);	GGATTAGATACCCTGGTAGTCCACGCCGTAAACGATGATAACTAGCTGTCAGGGCACATGGTGTTTTGGTGGCTCAGCTAACGCATTAAGTTATCCGCCTGGGGAGTACGGTCGCAAGATTAAAACTCAAAGGAATTGACGGGGGCCTGCACAAGCGGTGGAGCATGTGGTTTAATTCGAAGCAACGCGCAGAACCTTACCAACGTTTGACATCCCTATCGCGGATCGTGGAGACACTTTCCTTCAGTTCGGCTGGATAGGTGACAGGTGCTGCATGGCTGTCGTCAGCTCGTGCT
Otu464	0	0	0	2	0	0	0	0	0	0	0	0	0	0	0	0	2	Bacteria(100);Bacteroidota(100);Bacteroidia(100);Bacteroidales(100);Prevotellaceae(100);Alloprevotella(100);	GGATTAGATACCCTGGTAGTCCACACAGTAAACGATGTATACTCGCGGTTTGCGATATATTGTAAGCCGCCAAGCGAAAGCATTAAGTATACCACCTGGGGAGTACGCCGGCAACGGTGAAACTCAAAGGAATTGACGGGGGCCCGCACAAGCGGAGGAACATGTGGTTTAATTCGATGATACGCGAGGAACCTTACCCGGGCTTGAACTAAGAGTGACAGATTTAGAGATAGATCTTTCTTCGGACACTCTTGGAGGTGCTGCATGGTCGTCGTCAGCTCGTGTT
Otu465	0	2	0	0	0	0	0	0	0	0	0	0	0	0	0	0	2	Bacteria(100);Actinobacteriota(100);Actinobacteria(100);Corynebacteriales(100);Corynebacteriaceae(100);Corynebacteriaceae_unclassified(100);	GGATTAGATACCCTGGTAGTCCATGCCGTAAACGGTGGGCGCTAGGTGTGGGTTTCCTTCCACGGGATCCGTGCCGTAGCTAACGCATTAAGCGCCCCGCCTGGGGAGTACGGCCGCAAGGCTAAAACTCAAAGGAATTGACGGGGGCCCGCACAAGCGGCGGAGCATGTGGATTAATTCGATGCAACGCGAAGAACCTTACCTGGGCTTGACATATACAGGATCGCGCCAGAGATGGTGTTTCCCTTGTGGCTTGTATACAGGTGGTGCATGGTTGTCGTCAGCTCGTGTC
Otu466	0	2	0	0	0	0	0	0	0	0	0	0	0	0	0	0	2	Bacteria(100);Verrucomicrobiota(100);Chlamydiae(100);Chlamydiales(100);Chlamydiaceae(100);uncultured(100);	GGATTAGATACCCTGGTAGTCCTTGCCGTAAACAATGTATACTTGGCGTAGTTGGTCTCAACCCCAACTGTGTTGTAGCTAACGTGTTAAGTATACCGCCTGAGGAGTACACTCGCAAGGGTGAAACTCAAAAGAATTGACGGGGGCTCGCACAAGCAGTGGAGCATGTGGTTTAATTCGACGCTACGCGAAGAACCTTACCTAGGCTTGACATGTACTGGACAGCTACAGAGATGTAGTTTTCTTCGGACCAGTACACAGGTGCTGCATGGCTGTCGTCAGCTCGTGCT
Otu467	0	0	0	0	0	0	0	0	0	2	0	0	0	0	0	0	2	Bacteria(100);Proteobacteria(100);Gammaproteobacteria(100);Alteromonadales(100);Alteromonadaceae(100);Aestuariibacter(100);	GGATTAGATACCCTGGTAGTCCACACCGTAAACGCTGTCTACTAGCTGTTTGTGTATTTAATACGTGAGTAGCGAAGCTAACGCGCTAAGTAGACCGCCTGGGGAGTACGGCCGCAAGGTTAAAACTCAAATGAATTGACGGGGGCCCGCACAAGCGGTGGAGCATGTGGTTTAATTCGATGCAACGCGAAGAACCTTACCTACTCTTGACATCCAGGAAATTTTTCAGAGATGAATTAGTGCCTTCGGGAATCCTGAGACAGGTGCTGCATGGCCGTCGTCAGCTCGTGTC
Otu468	0	0	0	0	0	0	0	0	1	0	0	0	1	0	0	0	2	Bacteria(100);Proteobacteria(100);Gammaproteobacteria(100);Alteromonadales(100);Alteromonadaceae(100);Aestuariibacter(100);	GGATTAGATACCCTGGTAGTCCACACCGTAAACGCTGTCTACTAGCTGTTTGTGTATTTAATACGTGAGTAGCGAAGCTAACGCGCTAAGTAGACCGCCTGGGGAGTACGGCCGCAAGGTTAAAACTCAAATGAATTGACGGGGGCCCGCACAAGCGGTGGAGCATGTGGTTTAATTCGATGCAACGCGAAGAACCTTACCTACTCTTGACATCCAGGAAATTTTTCAGAGATGAATTAGTGCCTTCGGGAATCCTGAGACAGGTGCTGCATGGCTGTCGTCAGCTCGTGTT
Otu469	0	0	0	0	0	1	0	0	0	1	0	0	0	0	0	0	2	Bacteria(100);Verrucomicrobiota(100);Chlamydiae(100);Chlamydiales(100);Chlamydiaceae(100);uncultured(100);	GGATTAGATACCCTGGTAGTCCTTGCCGTAAACCATGTATACTTGGCGTAGTTGGTCTCAACCCCAACTGTGTCGTAGCTAACGTGTTAAGTATACCGCCTGAGGAGTACACTCGCAAGGGTGAAACTCAAAAGAATTGACGGGGGCTCGCACAAGCAGTGGAGCATGTGGTTTAATTCGACGCTACGCGAAGAACCTTACCTAGGCTTGACATGTACTGGACAGCTACAGAGATGTAGTTTTCTTCGGACCAGTACACAGGTGCTGCATGGCTGTCGTCAGCTCGTGCT
Otu470	0	0	0	0	0	0	0	0	0	0	0	0	0	0	0	2	2	Bacteria(100);Actinobacteriota(100);Actinobacteria(100);Corynebacteriales(100);Corynebacteriaceae(100);Lawsonella(100);	GGATTAGATACCCTGGTAGTCCATGCCGTAAACGGTGGGCGCTAGGTGTGGGGTTCCTTCCACGGGCTCCGTGCCGTAGCTAACGCATTAAGCGCCCCGCCTGGGGAGTACGGCCGCAAGGCTAAAACTCAAAGAAATTGACGGGGGCCCGCACAAGCGGCGGAGCATGTGGATTAATTCGATGCAACGCGAAGAACCTTACCTGGGCTTGACATATAGAGGATCGCTGCAGAGATGTGGTTTCCCTTGTGGCTTCTATACAGGTGGTGCATGGTTGTCGTCAGCTCGTGCT
Otu471	0	0	0	1	0	0	0	0	0	1	0	0	0	0	0	0	2	Bacteria(100);Bacteroidota(100);Bacteroidia(100);Sphingobacteriales(100);Sphingobacteriaceae(100);Pedobacter(100);	GGATTAGATACCCTGGTAGTCCACGCCCTAAACGATGAATACTCGCTGTTAGCGATATACAGTTAGCGGCTAAGCGAAAGCGTTAAGTATTCCACCTGGGGAGTACGCTCGCAAGAGTGAAACTCAAAGGAATTGACGGGGGCCCGCACAAGCGGAGGAGCATGTGGTTTAATTCGATGATACGCGAGGAACCTTACCCGGGCTTGAAAGTTAGTGAAGTTTTCAGAGATGGAAGCGTCCGCAAGGACACGAAACTAGGTGCTGCATGGCTGTCGTCAGCTCGTGCT
Otu472	0	0	0	0	0	0	0	0	0	0	0	0	2	0	0	0	2	Bacteria(100);Bacteroidota(100);Bacteroidia(100);Sphingobacteriales(100);Sphingobacteriaceae(100);Pedobacter(100);	GGATTAGATACCCTGGTAGTCCACGCCCTAAACGATGAATACTCGCTGTTAGCGATATACAGTTAGCGGCTAAGCGAAAGCGTTAAGTATTCCACCTGGGGAGTACGCTCGCAAGAGTGAAACTCAAAGGAATTGACGGGGGCCCGCACAAGCGGAGGAGCATGTGGTTTAATTCGATGATACGCGAGGAACCTTACCCGGGCTTGAAAGTTAGTGAAGTTACCAGAGATGGTAGCGTCCGCAAGGACACGAAACTAGGTGCTGCGTGGCCGTCGTCAGCTCGTGTT
Otu473	0	0	0	0	0	0	0	0	0	0	0	0	2	0	0	0	2	Bacteria(100);Firmicutes(100);Clostridia(100);Clostridiales(100);Clostridiaceae(100);Clostridium_sensu_stricto_1(100);	GGATTAGATACCCTGGTAGTCCACGCCGTAAACGATGAATACTAGGTGTGGGGGTTGTCATGACCTCCGTGCCGCCGCTAACGCATTAAGTATTCCGCCTGGGGAGTACGGTCGCAAGATTAAAACTCAAAGGAATTGACGGGGGCCCGCACAAGCAGCGGAGCATGTGGTTTAATTCGAAGCAACGCGAAGAACCTTACCTAGACTTGACATCTCCTGAATTACTCTGTAATGGAGGAAGCCCTTCGGGGCAGGAAGACAGGTGGTGCATGGTTGTCGTCAGCTCGTGCC
Otu474	0	0	0	2	0	0	0	0	0	0	0	0	0	0	0	0	2	Bacteria(100);Bacteroidota(100);Bacteroidia(100);Sphingobacteriales(100);Sphingobacteriaceae(100);Pedobacter(100);	GGATTAGATACCCTGGTAGTCCACGCCCTAAACGATGAATACTCGCTGTTAGCGATATACAGTTAGCGGCTAAGCGAAAGCGTTAAGTATTCCACCTGGGGAGTACGCTCGCAAGAGTGAAACTCAAAGGAATTGACGGGGGCCCGCACAAGCGGAGGAGCATGTGGTTTAATTCGATGATACGCGAGGAACCTTACCCGGGCTTGAAAGTTAGTGAAGTTTCCAGAGATGGGAGCGTCCGCAAGGACACGAAACTAGGTGCTGCATGGCTGGCGTCAGCTCGTGTT
Otu475	0	0	0	0	0	0	0	0	0	0	0	0	0	2	0	0	2	Bacteria(100);Proteobacteria(100);Gammaproteobacteria(100);Pseudomonadales(100);Moraxellaceae(100);Moraxellaceae_unclassified(100);	GGATTAGATACCCTGGTAGTCCATGCCGTAAACGATGTCTACTAGCCGTTGGGGCCTTTGAGGCTTTAGTGGCGCAGCTAACGCATTAAGTTGACCGCCTGGGGAGTACGGCCGCAAGGTTAAAACTCAAATGAATTGACGGGGGCCCGCACAAGCGGTGGAGCATGTGGTTTAATTCGATGCAACGCGAAGAACCTTACCTGGTCTTGACATAGTAAGAACTTTCCAGAGATGGATTGGTGCCTTCGGGAACTTACATACAGGTGCTGCATGGCTGTCGTCAGCTCGTGCC
Otu476	0	0	0	0	0	0	0	0	0	2	0	0	0	0	0	0	2	Bacteria(100);Proteobacteria(100);Gammaproteobacteria(100);Pseudomonadales(100);Moraxellaceae(100);Moraxellaceae_unclassified(100);	GGATTAGATACCCTGGTAGTCCATGCCGTAAACGATGTCTGCTAGCCGTTGGGGCCTTTTAGGCTTTAGTGGCGCAGCTAACGCGATAAGTAGACCGCCTGGGGAGTACGGTCGCAAGACTAAAACTCAAATGAATTGACGGGGGCCCGCACAAGCGGTGGAGCGTGTGGTTTAATTCGATGCAACGCGAAGAACCTTACCTGGTCTTGACATAGTAAGAACTTTCCAGAGATGGATTGGTGCCTTCGGGAGCTTACATACAGGTGCTGCATGGCCGTCGTCAGCTCGTGCT
Otu477	0	0	2	0	0	0	0	0	0	0	0	0	0	0	0	0	2	Bacteria(100);Proteobacteria(100);Gammaproteobacteria(100);Burkholderiales(100);Burkholderiales_unclassified(100);Burkholderiales_unclassified(100);	GGATTAGATACCCTGGTAGTCCACGCCCTAAACGATGTCTACTAGTTGTCGGGTTCTAATTAACTTGGTAACGCAGCTAACGCGTGAAGTAGACCGCCTGGGGAGTACGGTCGCAAGATTAAAACTCAAAGGAATTGACGGGGACCCGCACAAGCGGTGGATGATGTGGATTAATTCGATGCAACGCGAAAAACCTTACCTACCCTTGACATGTCAGGAATGCCGAAGAGATTTGGCAGTGCCCGAAAGGGAACCTGAACACAGGTGCTGCATGGCTGTCGTCACTCGTGCC
Otu478	0	0	0	0	0	0	0	0	0	0	0	0	0	2	0	0	2	Bacteria(100);Proteobacteria(100);Gammaproteobacteria(100);Burkholderiales(100);Burkholderiales_unclassified(100);Burkholderiales_unclassified(100);	GGATTAGATACCCTGGTAGTCCACGCCCTAAACGATGTCCACTAGTTGTCGGGTTTTAATTAACTTGGTAACGCAGCTAACGCGTGAAGTAGACCGCCTGGGGAGTACGGCCGCAAGATTAAAACTCAAAGGAATTGACGGGGACCCGCACAAGCGGTGGATGATGTGGATTAATTCGATGCAACGCGAAAAACCTTACCTACCCTTGACATGTCAGGAAGACCGAAGAGATTTGGTTGTGCCCGAAAGGGAACCTGAACACAGGTGCTGCATGGCTGTCGTCAGCTCGTGCT
Otu479	0	0	0	2	0	0	0	0	0	0	0	0	0	0	0	0	2	Bacteria(100);Bacteroidota(100);Bacteroidia(100);Sphingobacteriales(100);Sphingobacteriaceae(100);Pedobacter(100);	GGATTAGATACCCTGGTAGTCCACGCCCTAAACGATGAATGCTCGCTGTTAGCGATATACAGTTAGCGGCTAAGCGAAAGCGTTAAGTATTCCACCTGGGGAGTACGCTCGCAAGAGTGAAACTCAAAGGAATTGACGGGGGCCCGCACAAGCGGAGGAGCATGTGGTTTAATTCGATGATACGCGAGGAACCTTACCCGGGCTTGAAAGTTAGTGAAGTTACCAGAGATGGTAGCGTCCGCAAGGACACGAAACTAGGTGCTGCATGGCTGTCGTCAGCTCGTGTC
Otu480	0	0	0	2	0	0	0	0	0	0	0	0	0	0	0	0	2	Bacteria(100);Bacteria_unclassified(100);Bacteria_unclassified(100);Bacteria_unclassified(100);Bacteria_unclassified(100);Bacteria_unclassified(100);	GGATTAGATACCCTGGTAGTCCACGCCGTAAACTATGGACACTTGGTGTCGGAGGTATTGACCCCTTCGGTGCCGTAGCTAACGCGTTAAGTGTCCCGCCTGGGGAGTACGGTCGCAAGATTAAAACTCAAAGAAATTGACGGGGGCCCGCACAAGCGGTGGAGCATGTGGTTTAATTCGATGCAACGCGAAATACCTTACCTGGGTTTGAATTGCAATGGACAGCTCTAGAGATAGAGTCTTTCTTCGGAACTGTTGTGAAGGTGCTGCATGGCTGTCGTCAGCTCGTGCT
Otu481*	1	0	0	0	0	0	0	0	0	1	0	0	0	0	0	0	2	Bacteria(100);Bacteria_unclassified(100);Bacteria_unclassified(100);Bacteria_unclassified(100);Bacteria_unclassified(100);Bacteria_unclassified(100);	GGATTAGATACCCTGGTAGTCCACGCCGTAAACGATGGGCACTAGGTGTCGGCGGTTCCTAATCCGTCGGTGCCGGCGCTAACGCAGTAAGTGCCCCGCCTGGGGAGTACGGTCGCAAGGCTGAAACTCAAACGAATTGACGGGGGCCCGCACAAGCGGTGGAGCATGTGGTTTAATTCGACGCAACGCGAAGAACCTTACCAGGTCTTGACATCCTGAAAACTTTCTAGAGATAGATTGGTGCCTTCGGGAATTCAGTGACAGGTGCTGCATGGCTGTCGTCAGCTCGTGCT
Otu482	0	0	0	0	0	2	0	0	0	0	0	0	0	0	0	0	2	Bacteria(100);Proteobacteria(100);Gammaproteobacteria(100);Xanthomonadales(100);Xanthomonadaceae(100);Xanthomonadaceae_unclassified(100);	GGATTAGATACCCTGGTAGTCCACGCCCTAAACGATGCGAACTGGATGTCGGGTGCAATTTGGCACGCAGTATCGAAGCTAACGCGTTAAGTTCGCCGCCTGGGGAGTACGGTCGCAAGACTGAAACTCAAAGGAATTGACGGGGGCCCGCACAAGCGGTGGAGTATGTGGTTTAATTCGATGCAACGCGAAGAACCTTACCTGGTCTTGACATGTCGAGAACTTTCCAGAGATGGATTGGTGCCTTCGGGAACTCGAACACAGGTGCTGCATGGCTGTCGTCAGCTCGTGTT
Otu483	0	0	0	2	0	0	0	0	0	0	0	0	0	0	0	0	2	Bacteria(100);Proteobacteria(100);Alphaproteobacteria(100);Rhizobiales(100);Hyphomicrobiaceae(100);uncultured(100);	GGATTAGATACCCTGGTAGTCCACGCCGTAAACGATGGATGCTAGCCGTCGGCAAGCTTGCTTGTCGGTGGCGCAGCTAACGCAATAAGCATCCCGCCTGGGGAGTACGGCCGCAAGGTTAAAACTCAAAGGAATTGACGGGGGCCCGCACAAGCGGTGGAGCATGTGGTTTAATTCGACGCAACGCGAAGAACCTTACCAGCTCTTGACATTCACTGACTGTTTCCAGAGATGGATTCGTCCTAGCAATAGGCAGTGGGACAGGTGCTGCATGGCTGTCGTCAGCTCGTGCC
Otu484	0	0	0	2	0	0	0	0	0	0	0	0	0	0	0	0	2	Bacteria(100);Proteobacteria(100);Gammaproteobacteria(100);Burkholderiales(100);Comamonadaceae(100);Pelomonas(100);	GGATTAGATACCCTGGTAGTCCACGCCCTAAACGATGTCAACTGGTTGTTGGGAGGGTTTCTTCTCAGTAACGTAGCTAACGCGTGAAGTTGACCGCCTGGGGAGTACGGCCGCAAGGTTGAAACTCAAAGGGATTGACGGGGACCCGCACAAGCGGTGGATGATGTGGTTTAATTCGATGCAACGCGAAAAACCTTACCTACCCTTGACATGTCTGGAATCCTGAAGAGATTTGGGAGTGCTCGAAAGAGAGCCAGAACACAGGTGCTGCATGGCCGTCGTCAGCTCGTGCC
Otu485	0	0	0	2	0	0	0	0	0	0	0	0	0	0	0	0	2	Bacteria(100);Proteobacteria(100);Alphaproteobacteria(100);Rhizobiales(100);Hyphomicrobiaceae(100);uncultured(100);	GGATTAGATACCCTGGTAGTCCACGCCGTAAACGATGGATGCTAGCCGTCGGCATGCTTGCTTGTCGGTGGCGCAGCTAACGCAATAAGCATCCCGCCTGGGGAGTACGGCCGCAAGGTTAAAACTCAAAGGAATTGACGGGGGCCCGCACAAGCGGTGGAGCATGTGGTTTAATTCGACGCAACGCGAAGAACCTTACCAGCTCTTGACATTCACTGACTGTTTCCAGAGATGGATTCGTCCTAGCAATAGGCAGTGGGACAGGTGCTGCATGGCTGTCGTCAGCTCGTGTT
Otu486	0	0	0	2	0	0	0	0	0	0	0	0	0	0	0	0	2	Bacteria(100);Proteobacteria(100);Alphaproteobacteria(100);Rhizobiales(100);Hyphomicrobiaceae(100);uncultured(100);	GGATTAGATACCCTGGTAGTCCACGCCGTAAACGATGGATGCTAGCCGTCGGCAAGCTTGCTTGTCGGTGGCGCAGCTAACGCAATAAGCATCCCGCCTGGGGAGTACGGCCGCAAGGTTAAGACTCAAAGGAATTGACGGGGGCCCGCACAAGCGGTGGAGCATGTGGTTTAATTCGACGCAACGCGAAGAACCTTACCAGCTCTTGACATTCACTGACTGTTTCCAGAGATGGATTCGTCCTAGCAATAGGCAGTGGGACAGGTGCTGCATGGCTGTCGTCAGCTCGTGCC
Otu487	0	0	0	0	2	0	0	0	0	0	0	0	0	0	0	0	2	Bacteria(100);Actinobacteriota(100);Actinobacteria(100);Corynebacteriales(100);Nocardiaceae(100);Gordonia(100);	GGATTAGATACCCTGGTAGTCCACGCCGTAAACGGTGGGTACTAGGTGTGGGTTCCTTTTCACGGGATCCGTGCCGTAGCTAACGCATTAAGTACCCCGCCTGGGGAGTACGGCCGCAAGGCTAAAACTCAAAGGAATTGACGGGGGCCCGCACAAGCGGCGGAGCATGTGGATTAATTCGATGCAACGCGAAGAACCTTACCTGGGTTTGACATACACCAGACGCGGCTAGAGATAGTCGTTCCCTTGTGGTTGGTGTACAGGTGGTGCATGGCTGTCGTCAGCTCGTGCC
Otu488	0	0	0	0	2	0	0	0	0	0	0	0	0	0	0	0	2	Bacteria(100);Actinobacteriota(100);Actinobacteria(100);Corynebacteriales(100);Nocardiaceae(100);Gordonia(100);	GGATTAGATACCCTGGTAGTCCACGCCGTAAACGGTGGGTACTAGGTGTGGGTTCCTTTTCACGGGATCCGTGCCGTAGCTAACGCATTAAGTACCCCGCCTGGGGAGTACGGCCGCAAGGCTAAAACTCAAAGGAATTGACGGGGGCCCGCACAAGCGGCGGAGCATGTGGATTAATTCGATGCAACGCGAAGAACCTTACCTGGGTTTGACATACACCAGACGCGGCTAGAGATAGTCGTTCCCTTGTGGTTGGTGTACAGGTGGTGCATGGCCGTCGTCAGCTCGTGCT
Otu489	0	0	0	0	0	0	2	0	0	0	0	0	0	0	0	0	2	Bacteria(100);Actinobacteriota(100);Actinobacteria(100);Corynebacteriales(100);Nocardiaceae(100);Gordonia(100);	GGATTAGATACCCTGGTAGTCCACGCCGTAAACGGTGGGTACTAGGTGTGGGGCTCATTTCACGAGTTCCGTGCCGTAGCTAACGCATTAAGTACCCCGCCTGGGGAGTACGGCCGCAAGGCTAAAACTCAAAGGAATTGACGGGGGCCCGCACAAGCGGCGGAGCATGTGGATTAATTCGATGCAACGCGAAGAACCTTACCTGGGTTTGACATACACCAGACGCGGCTAGAGATAGTCGTTCCCTTGTGGTTGGTGTACAGGTGGTGCATGGCTGTCGTCAGCTCGTGCC
Otu490	0	0	0	2	0	0	0	0	0	0	0	0	0	0	0	0	2	Bacteria(100);Verrucomicrobiota(100);Chlamydiae(100);Chlamydiales(100);Chlamydiales_unclassified(100);Chlamydiales_unclassified(100);	GGATTAGATACCCTGGTAGTCCATGCTGTAAACGATGCATACTAGATGTAGTCGGTCTCAACCCCGACTGTGTCGTAGCTAACGCGTTAAGTATGCCGCCTGGGAAGTACACTCGCAAGGGTGAAACCCAAAAGAATTGACGGGGGCCCGCACAAGCAGTGGAGCATGTGGTTTAATTCGATGCAACGCGAAGAACCTTACCTGGGCTCGAAATGTAGAGGACAGCTTCAGAGATGAAGTCTCCCGTAAGGGTCTCTATATAGGTGCTGCATGGCTGTCGTCAGCTCGTGTC
Otu491	0	0	0	2	0	0	0	0	0	0	0	0	0	0	0	0	2	Bacteria(100);Verrucomicrobiota(100);Chlamydiae(100);Chlamydiales(100);Chlamydiales_unclassified(100);Chlamydiales_unclassified(100);	GGATTAGATACCCTGGTAGTCCATGCTGTAAACGATGCATACTAGATGTAGTCGGTCTCAACCCCGACTGTGTCGTAGCTAACGCGTTAAGTATGCCGCCTGGGAAGTACACTCGCAAGGGTGAAACCCAAAAGAATTGACGGGGGCCCGCACAAGCAGTGGAGCATGTGGTTTAATTCGATGCAACGCGAAGAACCTTACCTGGGCTCGAAATGTAGAGGACAGCTTCAGAGATGAAGTCTCCCGTAAGGGTCTCTATATAGGTGCTGCATGGCTGTCGTCAGCTCGTGCT
Otu492	0	0	0	0	0	2	0	0	0	0	0	0	0	0	0	0	2	Bacteria(100);Firmicutes(100);Bacilli(100);Lactobacillales(100);Streptococcaceae(100);Lactococcus(100);	GGATTAGATACCCTGGTAGTCCACGCCGTAAACGATGAGTGCTAGATGTAGGGAGCTATAAGTTCTCTGTATCGCAGCTAACGCAGTAAGCACTCCGCCTGGGGAGTACGACCGCAAGGTTGAAACTCAAAGGAATTGACGGGGGCCCGCACAAGCGGTGGAGCATGTGGTTTAATTCGAAGCAACGCGAAGAACCTTACCAGGTCTTGACATACTCGTGCTATTCCTAGAGATAGGAAGTTCCTTCGGGACACGGGATACAGGTGGTGCATGGTTGTCGTCAGCTCGTGCT
Otu493	0	0	2	0	0	0	0	0	0	0	0	0	0	0	0	0	2	Bacteria(100);Proteobacteria(100);Alphaproteobacteria(100);Caulobacterales(100);Caulobacteraceae(100);Caulobacteraceae_unclassified(100);	GGATTAGATACCCTGGTAGTCCACGCCGTAAACGATGAGTGCTAGTTGTCGGCATGCATGCATGTCGGTGACGCAGCTAACGCATTAAGCACTCCGCCTGGGGAGTACGGTCGCAAGATTAAAACTCAAAGGAATTGACGGGGGCCCGCACAAGCGGTGGAGCATGTGGTTTAATTCGAAGCAACGCGCAGAACCTTACCACCTTTTGACATGCCCGGACCGCCACAGAGATGTGGCTTTCCCTTCGGGGACTGGGACACAGGTGCTGCATGGCCGTCGTCAGCTCGTGCC
Otu494	0	0	0	2	0	0	0	0	0	0	0	0	0	0	0	0	2	Bacteria(100);Firmicutes(100);Negativicutes(100);Veillonellales-Selenomonadales(100);Sporomusaceae(100);Sporomusa(100);	GGATTAGATACCCTGGTAGTCCTGGCCGTAAACGATGGGTACTAGGTGTAGAGGGTATCGACCCCTTCTGTGCCGGAGTTAACGCAATAAGTACCCCGCCTGGGGAGTACGGCCGCAAGGTTGAAACTCAAAGGAATTGACGGGGGCCCGCACAAGCGGTGGAGTATGTGGTTTAATTCGACGCAACGCGAAGAACCTTACCAGGGCTTGACATTGAGTGAAAGGTTCAGAGATGAATCCCTCCCTTCGGGGACACAAAAACAGGTGGTGCATGGCTGTCGTCAGCTCGTGTT
Otu495	0	0	0	0	1	0	0	0	0	0	0	1	0	0	0	0	2	Bacteria(100);Proteobacteria(100);Alphaproteobacteria(100);Sphingomonadales(100);Sphingomonadaceae(100);Sphingobium(100);	GGATTAGATACCCTGGTAGTCCACGCCGTAAACGATGATAACTAGCTGTCAGGGCACATGGTGTTTTGGTGGCGCAGCTAACGCATTAAGTTATCCGCCTGGGGAGTACGGTCGCAAGATTAAAACTCAAAGGAATTGACGGGGGCCTGCACAAGCGGTGGAGCATGTGGTTTAATTCGAAGCAACACGCAGAACCTTACCAACGTTTGACATCCCTATCGCGGATCGTGGAGACACTTTCCTTCAGTTCGGCTGGATAGGTGACAGGTGCTGCATGGCTGTCGTCAGCTCGTGCC
Otu496*	2	0	0	0	0	0	0	0	0	0	0	0	0	0	0	0	2	Bacteria(100);Actinobacteriota(100);Actinobacteria(100);Propionibacteriales(100);Propionibacteriaceae(100);Cutibacterium(100);	GGATTAGATACCCTGGTAGTCCACGCTGTAAACGGTGGGTACTAGGTGTGGGGTCCATTCCACGGGTTCCGTGCCGTAGCTAACGCTTTAAGTACCCCGCCTGGGGAGTACGGCCGCAAGGCTAAAACTCAAAGGAATTGACGGGGCCCCGCACAAGCGGCGGAGCATGCGGATTAATTCGATGCAACGCGAAGAACCTTACCTGGGTTTGACATGGATCAGGAGTGCTTAGAGATGGGTGCGCCTCTTTTGGGGCTGGTTCACAGGTGGTGCATGGCTGTCGTCAGCTCGTGCT
Otu497	0	0	0	2	0	0	0	0	0	0	0	0	0	0	0	0	2	Bacteria(100);Bacteroidota(100);Bacteroidia(100);Cytophagales(100);Spirosomaceae(100);Spirosomaceae_unclassified(100);	GGATTAGATACCCTGGTAGTCCATGCCGTAAGCGATGATTACTGGCTGTCTGCGCTAGGCGTGGGTGGCTGAGCGAAAGCGTTAAGTAATCCACCTGGGGAGTACGCCGGCAACGGTGAAACTCAAAGGAATTGACGGGGGTCCGCACAAGCGGTGGAGCGTGTGGTTTAATTCGATGATACGCGAGGAACCTTACCTGGGCTAGAATGTGAGAGAAGGATTTGGAAACAGATCTGCGCAGCAATGTACTCAAAACAAGGTGCTGCATGGCCGTCGTCAGCTCGTGTT
Otu498	0	0	0	2	0	0	0	0	0	0	0	0	0	0	0	0	2	Bacteria(100);Bacteroidota(100);Bacteroidia(100);Cytophagales(100);Spirosomaceae(100);Spirosomaceae_unclassified(100);	GGATTAGATACCCTGGTAGTCCATGCCGTAAACGATGATTACTGGCTGTCTGCGCTAGGCGTGGGTGGCTGAGCGAAAGCGTTAAGTAATCCACCTGGGGAGTACGCCGGCAACGGTGAAACTCAAAGGAATTGACGGGGGTCCGCACAAGCGGTGGAGCATGTGGTTTAATTCGATGATACGCGAGGAACCTTACCTGGGCTAGAATGTGAGAGAAGGATTTGGAAACAGATCTGTGCAGCAATGTACTCAAGACAAGGTGCTGCATGGCTGTCGTCAGCTCGTGCT
Otu499	0	0	0	0	0	0	0	0	0	0	0	0	0	0	0	2	2	Bacteria(100);Proteobacteria(100);Alphaproteobacteria(100);Sphingomonadales(100);Sphingomonadaceae(100);Sphingobium(100);	GGATTAGATACCCTGGTAGTCCACGCCGTAAACGATGATAACTAGCTGTCAGGGCACATGGTGTTTTGGTGGCGCAGCCAACGCATTAAGTTATCCGCCTGGGGAGTACGGTCGCAAGATTAAAACTCAAAGGAATTGACGGGGGCCTGCACAAGCGGTGGAGCATGTGGTTTAATTCGAAGCAACGCGCAGAACCTTACCAACGTTTGACATCCCTATCGCGGATCGTGGAGACACTTTCCTTCAGTTCGGCTGGATAGGTGACAGGTGCTGCATGGCTGTCGTCAGCTCGTGCT
Otu500	0	0	0	2	0	0	0	0	0	0	0	0	0	0	0	0	2	Bacteria(100);Fusobacteriota(100);Fusobacteriia(100);Fusobacteriales(100);Fusobacteriaceae(100);Fusobacterium(100);	GGATTAGATACCCTGGTAGTCCACGCCGTAAACGACGATTACTAGGTGTTGGGGGTCGAACCTCAGCGCCCAAGCTAACGCGATAAGTAATCCGCCTGGGGAGTACGTACGCAAGTATGAAACTCAAAGGAATTGACGGGGACCCGCACAAGCGGTGGAGCATGTGGTTTAATTCGACGCAACGCGAGGAACCTTACCAGCGTTTGACATCTTAGGAAGAATGCAGAGATGTGTTTGTGCTCCTTCGGGAGAACCTAAAGACAGGTGGTGCATGGCTGTCGTCAGCTCGTGTC
Otu501	0	0	0	0	0	0	0	0	0	0	0	0	2	0	0	0	2	Bacteria(100);Proteobacteria(100);Alphaproteobacteria(100);Sphingomonadales(100);Sphingomonadaceae(100);Sphingobium(100);	GGATTAGATACCCTGGTAGTCCACGCCGTAAACGATGATAACTAGCTGTCAGGGCACATGGTGTTTTGGTGGCGCAGCTAACGCATTAAGTTATCCGCCTGGGGAGTACGGTCGCAAGATTAAAACTCAAAGGAATTGACGGGGGCCTGCACAAGCGGTGGAGCATGTGGTTTAATTCGAAGCAACGCGCAAAACCTTACCAACGTTTGACATCCCTATCGCGGATCGTGGAGACACTTTCCTTCAGTTCGGCTGGATAGGTGACAGGTGCTGCATGGCTGTCGTCAGCTCGTGTC
Otu502	0	0	0	0	0	0	0	0	0	0	0	0	0	0	0	2	2	Bacteria(100);Proteobacteria(100);Alphaproteobacteria(100);Sphingomonadales(100);Sphingomonadaceae(100);Sphingobium(100);	GGATTAGATACCCTGGTAGTCCACGCCGTAAACGATGATAACTAGCTGTCAGGTCACATGGTGTTTTGGTGGCGCAGCTAACGCATTAAGTTATCCGCCTGGGGAGTACGGTCGCAAGATTAAAACTCAAAGGAATTGACGGGGGCCTGCACAAGCGGTGGAGCATGTGGTTTAATTCGAAGCAACGCGCAGAACCTTACCAACGTTTGACATCCCTATCGCGGATCGTGGAGACACTTTCCTTCAGTTCGGCTGGATAGGTGACAGGTGCTGCATGGCTGTCGTCAGCTCGTGCT
Otu503	0	0	0	0	0	0	0	0	0	0	0	0	0	2	0	0	2	Bacteria(100);Proteobacteria(100);Alphaproteobacteria(100);Sphingomonadales(100);Sphingomonadaceae(100);Sphingobium(100);	GGATTAGATACCCTGGTAGTCCACGCCGTAAACGATGATAACTAGCTGTCAGGGCACATGGTGTTTTGGTGGCGCAGCTAACGCATTAAGTTATCCGCCTGGGGAGTACGGTCGCAAGATTAAAACTCAAAGGAATTGACGGGGGCCTGCACAAGCGGTGGAGCATGTGGTTTAATTCGAAGCAACGCGCAGAACCTTACCAACGTTTGACATCCCTATCGCGGATCGTGGAGACACTTTCCTTCAGTTCGGTTGGATAGGTGACAGGTGCTGCATGGCTGTCGTCAGCTCGTGTC
Otu504	0	0	0	0	0	0	0	0	0	2	0	0	0	0	0	0	2	Bacteria(100);Proteobacteria(100);Alphaproteobacteria(100);Sphingomonadales(100);Sphingomonadaceae(100);Sphingobium(100);	GGATTAGATACCCTGGTAGTCCACGCCGTAAACGATGATAACTAGCTGTCAGGGCACATGGTGTTTTGGTGGCGCAGCTAACGCATTAAGTTATCCGCCTGGGGAGTACGGTCGCAAGATTAAAACTCAAAGGAATTGACGGGGGCCTGCACAAGCGGTGGAGCATGTGGTTTAATTCGAAGCAACGCGCAGAACCTTACCAACGTTTGACATCCCTATCGCGGATCGTGGAGACACTTTCCTTCAGTTCGGCTGGATAGGTGACAGGTGCTGCATGACTGTCGTCAGCTCGTGTC
Otu505	0	0	0	0	0	0	0	0	0	0	0	0	0	2	0	0	2	Bacteria(100);Proteobacteria(100);Alphaproteobacteria(100);Sphingomonadales(100);Sphingomonadaceae(100);Sphingobium(100);	GGATTAGATACCCTGGTAGTCCACGCCGTAAACGATGATAACTAGCTGTCAGGGCACATGGTGTTTTGGTGGCGCAGCTAACGCATTAAGTTATCCGCCTGGGGAGTACGGTCGCAAGATTAAAACTCAAAGGAATTGACGGGGGCCTGCACAAGCGGTGGAGCATGTGGTTTAATTCGAAGCAACGCGCAGAACCTTACCAACGTTTGACATCCCTATCGCGGATCGTGGAGACACTTTCCTTCAGTTCGGCTGGATAGGTGACAGGTGCTGCATGGCTGTCGTCAGCCGTGCT
Otu506	0	0	0	0	0	0	0	0	0	0	0	0	0	0	2	0	2	Bacteria(100);Proteobacteria(100);Alphaproteobacteria(100);Sphingomonadales(100);Sphingomonadaceae(100);Sphingobium(100);	GGATTAGATACCCTGGTAGTCCACGCCGTAAACGATGATAACTAGCTGTCAGGGCACATGGTGTTTTGGTGGCGCAGCTAACGCATTAAGTTATCCGCCTGGGGAGTACGGTCGCAAGATTAAGACTCAAAGGAATTGACGGGGGCCTGCACAAGCGGTGGAGCATGTGGTTTAATTCGAAGCAACGCGCAGAACCTTACCAACGTTTGACATCCCTATCGCGGATCGTGGAGACACTTTCCTTCAGTTCGGCTGGATAGGTGACAGGTGCTGCATGGCTGTCGTCAGCTCGTGCC
Otu507	0	0	0	2	0	0	0	0	0	0	0	0	0	0	0	0	2	Bacteria(100);Proteobacteria(100);Gammaproteobacteria(100);Burkholderiales(100);Hydrogenophilaceae(100);Hydrogenophilus(100);	GGATTAGATACCCTGGTAGTCCACGCCCTAAACGATGGGTACTAGCCGTTTGGTGCGCGATAGCGCTGAGTGGCGAAGCTAACGCGTGAAGTACCCCGCCTGGGGAGTACGGCCGCAAGGTTGAAACTCAAAGGAATTGACGGGGACCCGCACAAGCGGTGGATGATGTGGATTAATTCGATGCAACGCGAAGAACCTTACCTACCCTTGACATGCCCCGAACCTGGGAGAGATCCTGGGGTGCCCGAAAGGGAACGGGGACACAGGTGCTGCATGGCTGTCGTCAGCTCGTGCT
Otu508	0	0	0	2	0	0	0	0	0	0	0	0	0	0	0	0	2	Bacteria(100);Actinobacteriota(100);Actinobacteria(100);Corynebacteriales(100);Dietziaceae(100);Dietzia(100);	GGATTAGATACCCTGGTAGTCCATGCCGTAAACGGTGGGCGCTAGGTGTGGGGTCCTTCCACGGATTCCGTGCCGTAGCTAACGCATTAAGCGCCCCGCCTGGGGAGTACGGCCGCAAGGCTAAAACTCAAAGGAATTGACGGGGGCCCGCACAAGCGGCGGAGCATGTGGATTAATTCGATGCAACGCGAAGAACCTTACCTAGGCTTGACATATACAGGACGGCGGCAGAGATGTCGTTTCCCTTGTGGCTTGTATACAGGTGGTGCATGGTTGTCGTCAGCTCGTGCT
Otu509	0	2	0	0	0	0	0	0	0	0	0	0	0	0	0	0	2	Bacteria(100);Proteobacteria(100);Alphaproteobacteria(100);Rhizobiales(100);Rhizobiaceae(100);Shinella(100);	GGATTAGATACCCTGGTAGTCCACGCCGTAAACGATGAATGTTAGCCGTCGGCATGCATGCATGTCGGTGGCGCAGCTAACGCATTAAACATTCCGCCTGGGGAGTACGGTCGCAAGATTAAAACTCAAAGGAATTGACGGGGGCCCGCACAAGCGGTGGAGCATGTGGTTTAATTCGAAGCAACGCGCAGAACCTTACCAGCCCTTGACATGTCGGTCGCGGATTACAGAGATGTTTTCCTTCAGTTAGGCTGGACCGAACACAGGTGCTGCATGGCTGTCGTCAGCTCGTGCT
Otu510	0	0	0	0	0	0	0	0	0	1	0	0	0	1	0	0	2	Bacteria(100);Proteobacteria(100);Alphaproteobacteria(100);Sphingomonadales(100);Sphingomonadaceae(100);Sphingobium(100);	GGATTAGATACCCTGGTAGTCCACGCCGTAAACGATGATAACTAGCTGTCAGGGCACATGGTGTTTTGGTGGCGCAGCTAACGCATTAAGTTATCCGCCTGGGGAGTACGGTCGCAAGATTAAAACTCAAAGGAATTGACGGGGGCCTGCACAAGCGGTGGAGCATGTGGTTTAATTCGAAGCAACGCGCAGAACCTTACCAACGCTTGACATCCCTATCGCGGATCGTGGAGACACTTTCCTTCAGTTCGGCTGGATAGGTGACAGGTGCTGCATGGCTGTCGTCAGCTCGTGCT
Otu511	0	0	0	2	0	0	0	0	0	0	0	0	0	0	0	0	2	Bacteria(100);Actinobacteriota(100);Acidimicrobiia(100);Microtrichales(100);Ilumatobacteraceae(100);Ilumatobacter(100);	GGATTAGATACCCTGGTAGTCCATGCCGTAAACGTTGGGCACTAGGTGTGGGTCTCAACCAACGAGATCCGCGCCGTCGCTAACGCATTAAGTGCCCCGCCTGGGGAGTACGGTCGCAAGACTAAAACTCAAAGGAATTGACGGGGGCCCGCACAAGCAGCGGAGCGTGTTGCTTAATTCGATGCAACGCGAAGAACCTTACCTGGGTTTGACATGTAGGGAAAAGCTCTAGAGATAGGGTGTCCTTCGGGGCCTTACACAGGTGGTGCATGGCTGTCGTCAGCTCGTGCT
Otu512	0	0	0	1	0	0	0	0	0	0	1	0	0	0	0	0	2	Bacteria(100);Proteobacteria(100);Gammaproteobacteria(100);Xanthomonadales(100);Xanthomonadaceae(100);Stenotrophomonas(100);	GGATTAGATACCCTGGTAGTCCACGCCCTAAACGATGCGAACTGGATGTTGGGTGCAATTTGGCACGCAGTATCGAAGCTAACGCGTTAAGTTCGCCGCCTGGGGAGTACGGTCGCAAGACTGAAACTCAAAGGAATTGACGGGGGCCCGCACAAGCGGTGGAGTATGTGGTTTAATTCGATGCAACGCGAAGAACCTTACCTGGCCTTGACATGTCGAGGACTTTCCAGAGATGGATTGGTGCCTTCGGGAACTCGAACACAGGTGCTGCATGGCTGTCGTCAGCTCGTGCT
Otu513	0	0	0	0	0	0	0	0	0	0	1	0	0	1	0	0	2	Bacteria(100);Proteobacteria(100);Gammaproteobacteria(100);Xanthomonadales(100);Xanthomonadaceae(100);Stenotrophomonas(100);	GGATTAGATACCCTGGTAGTCCACGCCCTAAACGATGCGAACTGGATGTTGGGTGCAATTTGGCACGCAGTATCGAAGCTAACGCGTTAAGTTCGCCGCCTGGGGAGTACGGTCGCAAGACTGAAACTCAAAGGAATTGACGGGGGCCCGCACAAGCGGTGGGGTATGTGGTTTAATTCGATGCAACGCGAAGAACCTTACCTGGCCTTGACATGTCGAGAACTTTCCAGAGATGGATTGGTGCCTTCGGGAACTCGAACACAGGTGCTGCATGGCTGTCGTCAGCTCGTGCC
Otu514	0	0	2	0	0	0	0	0	0	0	0	0	0	0	0	0	2	Bacteria(100);Proteobacteria(100);Gammaproteobacteria(100);Xanthomonadales(100);Xanthomonadaceae(100);Stenotrophomonas(100);	GGATTAGATACCCTGGTAGTCCACGCCCTAAACGATGCGAACTGGATGTTGGGTGCAATTTGGCACGCAGTATCGAAGCTAACGCGTTAAGTTCGCCGCCTGGGGAGTACGGTCGCAAGACTGAAACTCAAAGGAATTGACGGGGGCCCGCACAAGCGGTGGAGTATGTGGTTTAATTCGATGCAACGCGAAGAACCTTACCTGGCCTTGACATGTCGAGAACTTTCCAGAGATGGATTGGTGCCTTCGGGAACTCGAACACAGGTGCTGCATGGTCGTCGTCAGCTCGTGTC
Otu515	0	0	0	0	0	0	0	0	0	0	0	0	2	0	0	0	2	Bacteria(100);Proteobacteria(100);Gammaproteobacteria(100);Xanthomonadales(100);Xanthomonadaceae(100);Stenotrophomonas(100);	GGATTAGATACCCTGGTAGTCCACGCCCTAAACGATGCGAACTGGATGTTGGGTGCAATTTGGCACGCAGTATCGAAGCTAACGCGTTAAGTTCGCCGCCTGGGGAATACGGTCGCAAGACTGAAACTCAAAGGAATTGACGGGGGCCCGCACAAGCGGTGGAGTATGTGGTTTAATTCGATGTAACGCGAAGAACCTTACCTGGCCTTGACATGTCGAGAACTTTCCAGAGATGGATTGGTGCCTTCGGGAACTCGAACACAGGTGCTGCATGGCTGTCGTCAGCTCGTGTC
Otu516	0	0	0	2	0	0	0	0	0	0	0	0	0	0	0	0	2	Bacteria(100);Actinobacteriota(100);Acidimicrobiia(100);Microtrichales(100);Ilumatobacteraceae(100);Ilumatobacter(100);	GGATTAGATACCCTGGTAGTCCATGCCGTAAACGTTGGGCACTAGGTGTGGGTCTCAACCAACGAGATCCGCGCCGTCGCTAACGCATTAAGTGCCCCGCCTGGGGAGTACGGTCGCAAGACTAAAACTCAAAGGAATTGACGGGGGCCCGCACAAGCAGCGGAGCGTGTTGCTTAATTCGATGCAACGCGAAGAACCTTACCTGGGTTTGACATGTAGGGAAAAGCTCTAGAGATAGGGTGTCCTTCGGGGCCTTACACAGGTGGTGCATGGCCGTCGTCAGCTCGTGCT
Otu517	0	0	0	0	0	0	0	0	0	0	0	2	0	0	0	0	2	Bacteria(100);Proteobacteria(100);Alphaproteobacteria(100);Alphaproteobacteria_unclassified(100);Alphaproteobacteria_unclassified(100);Alphaproteobacteria_unclassified(100);	GGATTAGATACCCTGGTAGTCCACGCCGTAAACGATGTCTGCTAGCCGTCGGGTGTTTGGCACTCGGTGGCGCCGCTAACGCATTAAGCAGACCGCCTGGGGAGTACGGTCGCAAGATTAAAACTCAAAGGAATTGACGGGGGCCCGCACAAGCGGTGGAGCATGTGGTTTAATTCGAAGCAACGCGCAGAACCTTACCAACCCTTGACATGGGACGTATGGTTACCGGAGACGGTTTCCTTCAGTTCGGCTGGCGTCCACACAGGTGCTGCATGGCTGTCGTCAGCTCGTGCC
Otu518	0	0	0	2	0	0	0	0	0	0	0	0	0	0	0	0	2	Bacteria(100);Proteobacteria(100);Gammaproteobacteria(100);Alteromonadales(100);Pseudoalteromonadaceae(100);Pseudoalteromonas(100);	GGATTAGATACCCTGGTAGTCCACGCCGTAAACGATGTCTACTAGAAGCTCGGGTCTTCGGACTTGTTTTTCAAAGCTAACGCATTAAGTAGACCGCCTGGGGAGTACGGCCGCAAGGTTAAAACTCAAATGAATTGACGGGGGCCCGCACAAGCGGTGGAGCATGTGGTTTAATTCGATGCAACGCGAAGAACCTTACCTACACTTGACATACAGAGAACTTACCAGAGATGGTTTGGTGCCTTCGGGAACCCTGATGCAGGTGCTGCATGGCTGTCGTCAGCTCGTGTC
Otu519	0	0	0	0	0	0	1	0	0	0	1	0	0	0	0	0	2	Bacteria(100);Proteobacteria(100);Alphaproteobacteria(100);Sphingomonadales(100);Sphingomonadaceae(100);Sphingobium(100);	GGATTAGATACCCTGGTAGTCCACGCCGTAAACGATGATAACTAGCTGTCAGGGCACATGGTGTTTTGGTGGCGCAGCTAACGCATTAAGTTATCCGCCTGGGGAGTACGGTCGCAAGATTAAAACTCAAAGGAATTGACGGGGGCCTGCACAAGCGGTGGAGCATGTGGTTTAATTCGAAGCAACGCGCAGAACCCTACCAACGTTTGACATCCCTATCGCGGATCGTGGAGACACTTTCCTTCAGTTCGGCTGGATAGGTGACAGGTGCTGCATGGCTGTCGTCAGCTCGTGCT
Otu520	0	0	0	0	0	0	0	0	1	0	0	0	0	1	0	0	2	Bacteria(100);Proteobacteria(100);Alphaproteobacteria(100);Sphingomonadales(100);Sphingomonadaceae(100);Sphingobium(100);	GGATTAGATACCCTGGTAGTCCACGCCGTAAACGATGATAACTAGCTGCCAGGGCACATGGTGTTTTGGTGGCGCAGCTAACGCATTAAGTTATCCGCCTGGGGAGTACGGTCGCAAGATTAAAACTCAAAGGAATTGACGGGGGCCTGCACAAGCGGTGGAGCATGTGGTTTAATTCGAAGCAACGCGCAGAACCTTACCAACGTTTGACATCCCTATCGCGGATCGTGGAGACACTTTCCTTCAGTTCGGCTGGATAGGTGACAGGTGCTGCATGGCTGTCGTCAGCTCGTGCT
Otu521	0	0	0	0	1	0	0	0	0	0	0	1	0	0	0	0	2	Bacteria(100);Proteobacteria(100);Alphaproteobacteria(100);Sphingomonadales(100);Sphingomonadaceae(100);Sphingobium(100);	GGATTAGATACCCTGGTAGTCCACGCCGTAAACGATGATAACTAGCTGTCAGGGCACATGGTGTTTTGGTGGCGCAGCTAACGCATTAAGTTATCCGCCTGGGGAGTACGGTCGCAAGATTAAAACTCAAAGGAATTGACGGGGGCCTGCACAAGCGGTGGAGCATGTGGTTTAATTCGAAGCAACGCGCAGAACCTTACCAACGTTTGACATCCCTATCGCGGATCGTGGAGACACCTTCCTTCAGTTCGGCTGGATAGGTGACAGGTGCTGCATGGCTGTCGTCAGCTCGTGTC
Otu522	0	0	0	2	0	0	0	0	0	0	0	0	0	0	0	0	2	Bacteria(100);Proteobacteria(100);Gammaproteobacteria(100);Cellvibrionales(100);Cellvibrionaceae(100);Cellvibrio(100);	GGATTAGATACCCTGGTAGTCCACGCCGTAAACGATGTCTACTAGCCGTTGGGAGCCTTGAGCTCTTAGTGGCGCAGCTAACGCACTAAGTAGACCGCCTGGGGAGTACGGTCGCAAGGTTAAAACTCAAATGAATTGACGGGGGCCCGCACAAGCGGTGGAGCATGTGGTTTAATTCGACGCAACGCGAAGAACCTTACCAGGTCTTGACATCCTAGAAACTTTCCAGAGATGGATTGGTGCCTTCGGGAATCTAGAGACAGGTGCTGCATGGCTGTCGTCAGCTCGTGTC
Otu523	0	0	0	2	0	0	0	0	0	0	0	0	0	0	0	0	2	Bacteria(100);Proteobacteria(100);Gammaproteobacteria(100);Pseudomonadales(100);Moraxellaceae(100);Enhydrobacter(100);	GGATTAGATACCCTGGTAGTCCACGCCGTAAACGATGTCTACTAGCCGTTGGGGTCCTTGAGACTTTAGTGGCGCAGTTAACGCGATAAGTAGACCGCCTGGGGAGTACGGCCGCAAGGTTAAAACTCAAATGAATTGACGGGGGCCCGCACAAGCGGTGGAGCATGTGGTTTAATTCGATGCAACGCGAAGAACCTTACCTGGTCTTGACATAGTGAGAATCCTGCAGAGATGCGGGAGTGCCTTCGGGAATTCACATACAGGTGCTGCATGGCCGTCGTCAGCTCGTGTT
Otu524	0	0	0	2	0	0	0	0	0	0	0	0	0	0	0	0	2	Bacteria(100);Proteobacteria(100);Gammaproteobacteria(100);Pseudomonadales(100);Moraxellaceae(100);Enhydrobacter(100);	GGATTAGATACCCTGGTAGTCCACGCCGTAAACGATGTCTACTAGCCGTTGGGGTCCTTGAGACTTTAGTGGCGCAGTTAACGCGATAAGTAGACCGCCTGGGGAGTACGGCCGCAAGGTTAGAACTCAAATGAATTGACGGGGGCCCGCACAAGCGGTGGAGCATGTGGTTTAATTCGATGCAACGCGAAGAACCTTACCTGGTCTTGACATAGTGAGAATCCTGCAGAGATGCGGGAGTGCCTTCGGGAATTCACATACAGGTGCTGCATGGCTGTCGTCAGCTCGTGCC
Otu525	0	0	0	2	0	0	0	0	0	0	0	0	0	0	0	0	2	Bacteria(100);Proteobacteria(100);Gammaproteobacteria(100);Pseudomonadales(100);Moraxellaceae(100);Enhydrobacter(100);	GGATTAGATACCCTGGTAGTCCACGCCGTAAACGATGTCTACTAGCCGTTGGGGTCCTTGAGACTTTAGTGGCGCAGTTAACGCGATAAGTAGACCGCCTGGGGAGTACGGCCGCAAGGTTAAAACTCAAATGAATTGACGGGGGCCCGCACAAGCGGTGGAGCATGTGGTTTAATTCGATGCAACGCGAAGAACCTTATCTGGTCTTGACATAGTGAGAATCCTGCAGAGATGCGGGAGTGCCTTCGGGAATTCACATACAGGTGCTGCATGGCTGTCGTCAGCTCGTGTT
Otu526	0	0	0	2	0	0	0	0	0	0	0	0	0	0	0	0	2	Bacteria(100);Proteobacteria(100);Gammaproteobacteria(100);Pseudomonadales(100);Moraxellaceae(100);Enhydrobacter(100);	GGATTAGATACCCTGGTAGTCCACGCCGTAAACGATGTCTACTAGCCGTTGGGGTCCTTGAGACTTTAGTGGCGCAGTTAACGCGATAAGTAGACCGCCTGGAGAGTACGGCCGCAAGGTTAAAACTCAAATGAATTGACGGGGGCCCGCACAAGCGGTGGAGCATGTGGTTTAATTCGATGCAACGCGAAGAACCTTACCTGGTCTTGACATAGTGAGAATCCTGCAGAGATGCGGGAGTGCCTTCGGGAATTCACATACAGGTGCTGCATGGCTGTCGTCAGCTCGTGCC
Otu527	0	0	0	0	0	0	0	0	0	0	0	0	0	0	2	0	2	Bacteria(100);Proteobacteria(100);Alphaproteobacteria(100);Sphingomonadales(100);Sphingomonadaceae(100);Sphingobium(100);	GGATTAGATACCCTGGTAGTCCACGCCGTAAACGATGATAACTAGCTGTCAGGGCACATGGTGTTTTGGTGGCGCAGCTAACGCATTAAGTTATCCGCCCGGGGAGTACGGTCGCAAGATTAAAACTCAAAGGAATTGACGGGGGCCTGCACAAGCGGTGGAGCATGTGGTTTAATTCGAAGCAACGCGCAGAACCTTACCAACGTTTGACATCCCTATCGCGGATCGTGGAGACACTTTCCTTCAGTTCGGCTGGATAGGTGACAGGTGCTGCATGGCTGTCGTCAGCTCGTGCT
Otu528	0	2	0	0	0	0	0	0	0	0	0	0	0	0	0	0	2	Bacteria(100);Proteobacteria(100);Alphaproteobacteria(100);Sphingomonadales(100);Sphingomonadaceae(100);Sphingobium(100);	GGATTAGATACCCTGGTAGTCCACGCCGTAAACGATGATAACTAGCTGTCAGGGCACATGGTGTTTTGGTGGCGCAGCTAACGCGTTAAGTTATCCGCCTGGGGAGTACGGTCGCAAGATTAAAACTCAAAGGAATTGACGGGGGCCTGCACAAGCGGTGGAGCATGTGGTTTAATTCGAAGCAACGCGCAGAACCTTACCAACGTTTGACATCCCTATCGCGGATCGTGGAGACACTTTCCTTCAGTTCGGCTGGATAGGTGACAGGTGCTGCATGGCTGTCGTCAGCTCGTGTC
Otu529	0	0	1	0	0	0	0	0	0	1	0	0	0	0	0	0	2	Bacteria(100);Proteobacteria(100);Alphaproteobacteria(100);Sphingomonadales(100);Sphingomonadaceae(100);Sphingobium(100);	GGATTAGATACCCTGGTAGTCCACGCCGTAAACGATGATAACTAGCTGTCAGGGCACATGGTGTTTTGGTGGCGCAGCTAACGCATTAAGTTATCCGCCTGGGGAGTACGGTCGCAAGATTAAAACTCAAAGGAATTGACGGGGGCCTGCACAAGCGGTGGAGCATGTGGTTTAATTCGAAGCAACGCGCAGAACCTTACCAACGTCTGACATCCCTATCGCGGATCGTGGAGACACTTTCCTTCAGTTCGGCTGGATAGGTGACAGGTGCTGCATGGCTGTCGTCAGCTCGTGTT
Otu530	0	0	0	0	0	0	0	0	0	0	0	0	0	0	2	0	2	Bacteria(100);Proteobacteria(100);Alphaproteobacteria(100);Sphingomonadales(100);Sphingomonadaceae(100);Sphingobium(100);	GGATTAGATACCCTGGTAGTCCACGCCGTAAACGATGATAACTAGCTGTCCGGGCACATGGCGTTTTGGTGGCGCAGCTAACGCATTAAGTTATCCGCCTGGGGAGTACGGTCGCAAGATTAAAACTCAAAGGAATTGACGGGGGCCTGCACAAGCGGTGGAGCATGTGGTTTAATTCGAAGCAACGCGCAGAACCTTACCAACGTTTGACATCCCTATCGCGGATCGTGGAGACACTTTCCTTCAGTTCGGCTGGATAGGTGACAGGTGCTGCATGGCTGTCGTCAGCTCGTGCC
Otu531	0	0	0	0	0	0	0	0	0	0	0	0	2	0	0	0	2	Bacteria(100);Proteobacteria(100);Alphaproteobacteria(100);Sphingomonadales(100);Sphingomonadaceae(100);Sphingobium(100);	GGATTAGATACCCTGGTAGTCCACGCCGTAAACGATGATAACTAGCTGTCAGGGCACATGGTGTTTTGGTGGCGCAGCTAACGCATTAAGTTATCCGCCTGGGGAGTACGGTCGCAAGATTAAAACTCAAAGGAATTGACGGGGGCCTGCACAAGCGGTGGAGCATGTGGTTTAATTCGAAGCAACGCGCAGAACCTTACCAACGTTTGACATCCCTATCGCGGATCGCGGAGACACTTTCCTTCAGTTCGGCTGGATAGGTGACAGGTGCCGCATGGCTGTCGTCAGCTCGTGCC
Otu532	0	0	0	0	0	0	0	0	0	2	0	0	0	0	0	0	2	Bacteria(100);Proteobacteria(100);Gammaproteobacteria(100);Xanthomonadales(100);Xanthomonadaceae(100);Stenotrophomonas(100);	GGATTAGATACCCTGGTAGTCCACGCCCTAAACGATGCGAACTGGATGTTGGGTGCAATTTGGCACGCAGTATCGAAGCTAACGCGTTAAGTTCGCCGCCTGGGGAGTACGGTCGCAAGACTGAAACTCAAAGGAATTGACGGGGGCCCGCACAAGCGGTGGAGTATGTGGTTTAATTCGATGCAACGCGAAGAACCTTACCTGGCCTAGACATGTCGAGAACTTTCCAGAGATGGATTGGTGCCTTCGGGAACTCGAACACAGGTGCTGCATGGCTGTCGTCAGCTCGTGCC
Otu533	0	0	2	0	0	0	0	0	0	0	0	0	0	0	0	0	2	Bacteria(100);Actinobacteriota(100);Actinobacteria(100);Bifidobacteriales(100);Bifidobacteriaceae(100);Gardnerella(100);	GGATTAGATACCCTGGTAGTCCACGCCGTAAACGGTGGACGCTGGATGTGGGGCCCATTCCACGGGTTCTGTGTCGGAGCTAACGCGTTAAGCGTCCCGCCTGGGGAGTACGGCCGCAAGGCTAAAACTCGAAGAAATTGACGGGGGCCCGCACAAGCGGCGGAGCATGCGGATTAATTCGATGCAACGCGAAGAACCTTACCTGGGCTTGACATGTGCCTGACGACTGCAGAGATGTGGTTTCCTTTCGGGGCAGGTTCACAGGTGGTGCATGGTCGTCGTCAGCTCGTGCC
Otu534	0	0	0	0	0	0	2	0	0	0	0	0	0	0	0	0	2	Bacteria(100);Proteobacteria(100);Alphaproteobacteria(100);Sphingomonadales(100);Sphingomonadaceae(100);Sphingobium(100);	GGATTAGATACCCTGGTAGTCCACGCCGTGAACGATGATAACTAGCTGTCAGGGCACATGGTGTTTTGGTGGCGCAGCTAACGCATTAAGTTATCCGCCTGGGGAGTACGGTCGCAAGATTAAAACTCAAAGGAATTGACGGGGGCCTGCACAAGCGGTGGAGCATGTGGTTTAATTCGAAGCAACGCGCAGAACCTTACCAACGTTTGACATCCCTATCGCGGATCGTGGAGACACTTTCCTTCAGTTCGGCTGGATAGGTGACAGGTGCTGCATGGCTGTCGTCAGCTCGTGCC
Otu535	0	0	0	0	2	0	0	0	0	0	0	0	0	0	0	0	2	Bacteria(100);Proteobacteria(100);Alphaproteobacteria(100);Sphingomonadales(100);Sphingomonadaceae(100);Sphingobium(100);	GGATTAGATACCCTGGTAGTCCACGCCGTAAACGATGATAACTAGCTGTCAGGGCACATGGTGTTTTGGTGGCGCAGCTAACGCATTAAGTTATCCGCCTGGGGAGTACGGTCGTAAGATTAAAACTCAAAGGAATTGACGGGGGCCTGCACAAGCGGTGGAGCATGTGGTTTAATTCGAAGCAACGCGCAGAACCTTACCAACGTTTGACATCCCTATCGCGGATCGTGGAGACACTTTCCTTCAGTTCGGCTGGATAGGTGACAGGTGCTGCATGGCTGTCGTCAGCTCGTGCC
Otu536	0	1	0	0	0	0	0	0	0	0	0	0	0	0	1	0	2	Bacteria(100);Proteobacteria(100);Alphaproteobacteria(100);Sphingomonadales(100);Sphingomonadaceae(100);Sphingobium(100);	GGATTAGATACCCTGGTAGTCCACGCCGTAAACGATGATAACTAGCTGTCAGGGCACATGGTGTTTTGGTGGCGCGGCTAACGCATTAAGTTATCCGCCTGGGGAGTACGGTCGCAAGATTAAAACTCAAAGGAATTGACGGGGGCCTGCACAAGCGGTGGAGCATGTGGTTTAATTCGAAGCAACGCGCAGAACCTTACCAACGTTTGACATCCCTATCGCGGATCGTGGAGACACTTTCCTTCAGTTCGGCTGGATAGGTGACAGGTGCTGCATGGCTGTCGTCAGCTCGTGCC
Otu537	0	0	0	2	0	0	0	0	0	0	0	0	0	0	0	0	2	Bacteria(100);Actinobacteriota(100);Actinobacteria(100);Micrococcales(100);Micrococcaceae(100);Kocuria(100);	GGATTAGATACCCTGGTAGTCCATGCCGTAAACGTTGGGCACTAGGTGTGGGGGACATTCCACGTTTTCCGCGCCGTAGCTAACGCATTAAGTGCCCCGCCTGGGGAGTACGGCCGCAAGGCTAAAACTCAAAGGAATTGACGGGGGCCCGCACAAGCGGCGGAGCATGCGGATTAATTCGATGCAACGCGAAGAACCTTACCAAGGCTTGACATATACCGGATCGTTCCAGAGATGGTTCTTCCCCTTTGGGGTCGGTATACAGGTGGTGCATGGTTGTCGTCAGCTCGTGTT
Otu538	0	0	0	0	0	0	0	0	0	0	1	0	0	0	0	1	2	Bacteria(100);Proteobacteria(100);Alphaproteobacteria(100);Sphingomonadales(100);Sphingomonadaceae(100);Sphingobium(100);	GGATTAGATACCCTGGTATCCACGCCGTAAACGATGATAACTAGCTGTCAGGGCACATGGTGTTTTGGTGGCGCAGCTAACGCATTAAGTTATCCGCCTGGGGAGTACGGTCGCAAGATTAAAACTCAAAGGAATTGACGGGGGCCTGCACAAGCGGTGGAGCATGTGGTTTAATTCGAAGCAACGCGCAGAACCTTACCAACGTTTGACATCCCTATCGCGGATCGTGGAGACACTTTCCTTCAGTTCGGCTGGATAGGTGACAGGTGCTGCATGGCTGTCGTCAGCTCGTGCT
Otu539	0	0	0	0	0	0	0	0	2	0	0	0	0	0	0	0	2	Bacteria(100);Proteobacteria(100);Alphaproteobacteria(100);Sphingomonadales(100);Sphingomonadaceae(100);Sphingobium(100);	GGATTAGATACCCTGGTAGTCCACGCCGTAAACGATGATAACTAGCTGTCAGGGCACATGGTGTTTTGGTGGCGCAGCTAACGCATTAAGTTATCCGCCTGGGGAGTACGGCCGCAAGATTAAAACTCAAAGGAATTGACGGGGGCCTGCACAAGCGGTGGAGCATGTGGTTTAATTCGAAGCAACGCGCAGAACCTTACCAACGTTTGACATCCCTATCGCGGATCGTGGAGACACTTTCCTTCAGTTCGGCTGGATAGGTGACAGGTGCTGCATGGCTGTCGTCAGCTCGTGCT
Otu540	0	0	0	2	0	0	0	0	0	0	0	0	0	0	0	0	2	Bacteria(100);Actinobacteriota(100);Actinobacteria(100);Micrococcales(100);Micrococcaceae(100);Kocuria(100);	GGATTAGATACCCTGGTAGTCCATGCCGTAAACGTTGGGCACTAGGTGTGGGGGACATTCCACGTTCTCCGCGCCGTAGCTAACGCATTAAGTGCCCCGCCTGGGGAGTACGGCCGCAAGGCTAAAACTCAAAGGAATTGACGGGGGCCCGCACAAGCGGCGGAGCATGCGGATTAATTCGATGCAACGCGAAGAACCTTACCAAGGCTTGACATTCACCGGACCGCACTGGAGACAGTGTTTCCCTTCGGGGTCGGTGGACAGGTGGTGCATGGTTGTCGTCAGCTCGTGTC
Otu541	0	0	0	2	0	0	0	0	0	0	0	0	0	0	0	0	2	Bacteria(100);Actinobacteriota(100);Actinobacteria(100);Micrococcales(100);Micrococcaceae(100);Kocuria(100);	GGATTAGATACCCTGGTAGTCCATGCCGTAAACGTTGGGCACTAGGTGTGGGGGACATTCCACGTTTTCCGCGCCGTAGCTAACGCATTAAGTGCCCCGCCTGGGGAGTACGGCCGCAAGGCTAAAACTCAAAGGAATTGACGGGGGCCCGCACAAGCGGCGGAGCATGCGGATTAATTCGATGCAACGCGAAGAACCTTACCAAGGCTTGACATACACCGGATCGGCTCAGAGATGGGTTTTCCTCCTTGTGGGGCTGGTGTACAGGTGGTGCATGGTTGTCGTCAGCTCGTGTC
Otu542	0	0	2	0	0	0	0	0	0	0	0	0	0	0	0	0	2	Bacteria(100);Bacteroidota(100);Bacteroidia(100);Chitinophagales(100);Chitinophagaceae(100);Hydrotalea(100);	GGATTAGATACCCTGGTAGTCCACGCCCTAAACGATGATTACTCGACATTAGCGATACATAGTTAGTGTCTGAGCGAAAGCATTAAGTAATCCACCTGGGAAGTACGACCGCAAGGTTGAAACTCAAAGGAATTGGCGGGGGTCCGCACAAGCGGTGGAGCATGTGGTTTAATTCGATGATACGCGAGGAACCTTACCTGGGCTAGAATGCGGTTTGACGGTGGGTGAAAGCTCACTTTGTAGCAATACACAGATCGTAAGGTGCTGCATGGCTGTCGTCAGCTCGTGCC
Otu543	0	0	2	0	0	0	0	0	0	0	0	0	0	0	0	0	2	Bacteria(100);Bacteroidota(100);Bacteroidia(100);Chitinophagales(100);Chitinophagaceae(100);Hydrotalea(100);	GGATTAGATACCCTGGTAGTCCACGCCCTAAACGATGATTACTCGACATTAGCGATACATAGTTAGTGTCTGAGCGAAAGCATTAAGTAATCCACCTGGGAAGTACGACCGCAAGGTTGAAACTCAAAGGAATTGGCGGGGGTCCGCACAAGCGGTGGAGCATGTGGTTTAATTCGATGATACGCGAGGAACCTTACCTGGGCTAGAATGCGGTTTGACGGTGGGTGAAAGCTCACTTTGTAGCAATACACAGATCGTAAGGTGCTGCATGGCTGTCGTCAGCTCGTGTC
Otu544	0	0	0	2	0	0	0	0	0	0	0	0	0	0	0	0	2	Bacteria(100);Firmicutes(100);Bacilli(100);Bacillales(100);Planococcaceae(100);Planococcaceae_unclassified(100);	GGATTAGATACCCTGGTAGTCCACGCCGTAAACGATGAGTGCTAAGTGTTAGGGGGTTTCCGCCCCTTAGTGCTGCAGCTAACGCGTTAAGCACTCCGCCTGGGGAGTACGGCCGCAAGGCTGAAACTCAAAGGAATTGACGGGGGCCCGCACAAGCGGTGGAGCATGTGGTTTAATTCGAAGCAACGCGAAGAACCTTACCAGGTCTTGACATCCCGCTGACCGCCTTAGAGATAAGGCTTTCCCTTCGGGGACAGCGGTGACAGGTGGTGCATGGTTGTCTCAGCTCGTGTC
Otu545	0	0	0	2	0	0	0	0	0	0	0	0	0	0	0	0	2	Bacteria(100);Proteobacteria(100);Gammaproteobacteria(100);Xanthomonadales(100);Xanthomonadaceae(100);Stenotrophomonas(100);	GGATTAGATACCCTGGTAGTCCACGCCCTAAACGATGCGAACTGGATGTTGGGTGCAATTTGGCACGCAGTATCGAAGCTAACGCGTTAAGTTCGCCGCCTGGGGAGTACGGTCGCAAGACTGAAACTCAAAGGAATTGACGGGGGCCCGCACAAGCGGTGGAGTATGTGGTTTAATTCGATGCAACGCGAAGAACCTTACCTGGCCTTGACATGTCGAGAACTTTCCAGTGATGGATTGGTGCCTTCGGGAACTCGAACACAGGTGCTGCATGGCTGTCGTCAGCTCGTGCT
Otu546	0	0	0	0	0	0	0	2	0	0	0	0	0	0	0	0	2	Bacteria(100);Proteobacteria(100);Gammaproteobacteria(100);Xanthomonadales(100);Xanthomonadaceae(100);Stenotrophomonas(100);	GGATTAGATACCCTGGTAGTCCACGCCCTAAACGATGCGAACTGGATGTTGGGTGCAATTTGGCACGCAGTATCGAAGCTAACGCGTTAAGTTCGCCGCCTGGGGAGTACGGTCGCAAGACTGAAACTCAAAGGAATTGACGGGGGCCCGCACAAGCGGTGGAGTATGTGGTTTAATTCGATGCAACGCGAAGAACCTTACCTGGCCTTGACATGTCGAGAACTTTCCAGAGATGGATTGGTGCCTTCGTGAACTCGAACACAGGTGCTGCATGGCTGTCGTCAGCTCGTGCC
[truncated: 151 more rows]

## Sheet: S7 - OTU blastn results
Table S7. Closest blastn hits considered for presumably important OTUs (including core microbiome, symbiome, apobiome; assessed June 2020).
[truncated: 127 more rows]

[truncated: 1 more sheets: S8 - ASV gene homologs]
