# Supplementary material for: Holobiont nitrogen control and its potential for eutrophication resistance in an obligate photosymbiotic jellyfish
Source: Microbiome. 2021 Jun 2;9:127. doi: 10.1186/s40168-021-01075-0 (PMC8173792; doi:10.1186/s40168-021-01075-0)
Supplement: Supplementary file 5 — Additional file 4: R-scripts employed to analyse the bacterial microbiome. [file 40168_2021_1075_MOESM5_ESM.zip]

Archive with 6 entries (5 files):
- R-code/
- R-code/d15N.csv
- R-code/feature-table.tsv
- R-code/meta.csv
- R-code/taxonomy.tsv
- R-code/tree.nwk
