# Supplementary material for: Holobiont nitrogen control and its potential for eutrophication resistance in an obligate photosymbiotic jellyfish
Source: Microbiome. 2021 Jun 2;9:127. doi: 10.1186/s40168-021-01075-0 (PMC8173792; doi:10.1186/s40168-021-01075-0)
Supplement: Supplementary file 5 — Additional file 4: R-scripts employed to analyse the bacterial microbiome. [file 40168_2021_1075_MOESM5_ESM.zip › R-code/d15N.csv]

Sample_ID	Treatment	Incubation	Meas_at	Time_dec_inJar	DO_i	DO_f	Temp_i	Temp_f	dDO	dTemp	Vol_jar	BD	WW	Vol_jelly	Pn_mg	ID_microb	d15N
1B	ApoL	Pul	Pul	5.05	6.39	6.13	28	27.6	-0.26	-0.4	1090	24	0.95	1	-0.059	ApoL1	0.7868
2B	ApoL	Pul	Pul	5.08	6.39	6.13	28	27.7	-0.26	-0.3	1075	25	1.05	1	-0.052	ApoL2	0.7681
3B	ApoL	Pul	Pul	5.1	6.39	6.13	28	27.6	-0.26	-0.4	1100	23	0.85	1	-0.066	ApoL3	0.8566
4B	ApoL	Pul	Pul	5.12	6.39	5.88	28	27.6	-0.51	-0.4	1095	36	2.14	2	-0.051	ApoL4	0.7684
5B	ApoL	Pul	Pul	5.13	6.39	5.97	28	27.5	-0.42	-0.5	1100	37	2.24	2	-0.04	ApoL5	0.8047
31D	SymD	Pul	Pul	5.52	6.38	5.41	27	27.5	-0.97	0.5	1080	54	9.34	9	-0.02	SymD1	0.8268
32D	SymD	Pul	Pul	5.53	6.38	5.66	27	27.5	-0.72	0.5	1080	46	5.75	6	-0.024	SymD2	0.756
33D	SymD	Pul	Pul	5.55	6.38	5.38	27	27.5	-1	0.5	1095	55	9.88	10	-0.02	SymD3	0.797
34D	SymD	Pul	Pul	5.58	6.38	5.64	27	27.5	-0.74	0.5	1080	43	4.72	5	-0.03	SymD4	0.7439
35D	SymD	Pul	Pul	5.6	6.38	5.17	27	27.5	-1.21	0.5	1075	57	11	11	-0.021	SymD5	0.6966
16S	SymL	Pul	Pul	5.32	6.41	7.41	27.5	27.5	1	0	1085	49	6.96	7	0.029	SymL1	0.7685
17S	SymL	Pul	Pul	5.33	6.41	7.19	27.5	27.5	0.78	0	1075	49	6.96	7	0.022	SymL2	0.9
18S	SymL	Pul	Pul	5.35	6.41	7.24	27.5	27.6	0.83	0.1	1075	50	7.4	7	0.022	SymL3	0.7454
19S	SymL	Pul	Pul	5.37	6.41	7.43	27.5	27.4	1.02	-0.1	1080	54	9.34	9	0.022	SymL4	0.6441
20S	SymL	Pul	Pul	5.4	6.41	7.01	27.5	27.4	0.6	-0.1	1085	52	8.33	8	0.014	SymL5	0.7434
