# Supplementary material for: Holobiont nitrogen control and its potential for eutrophication resistance in an obligate photosymbiotic jellyfish
Source: Microbiome. 2021 Jun 2;9:127. doi: 10.1186/s40168-021-01075-0 (PMC8173792; doi:10.1186/s40168-021-01075-0)
Supplement: Supplementary file 5 — Additional file 4: R-scripts employed to analyse the bacterial microbiome. [file 40168_2021_1075_MOESM5_ESM.zip › R-code/feature-table.tsv]

# Constructed from biom file
OTU ID	ApoLPul1	ApoLPul2	ApoLPul3	ApoLPul4	ApoLPul5	Control1	SymDPul1	SymDPul2	SymDPul3	SymDPul4	SymDPul5	SymLPul1	SymLPul2	SymLPul3	SymLPul4	SymLPul5
c64c95066e7e0dedbfe6270a5fd10965	9979.0	11040.0	8051.0	7777.0	12647.0	60.0	8234.0	10844.0	8144.0	8921.0	9374.0	7380.0	8350.0	7328.0	10452.0	8562.0
cc5b644bd87e215301c38cd1da9cd173	3301.0	3432.0	1446.0	2726.0	3888.0	27.0	3187.0	4111.0	3292.0	3221.0	3676.0	3108.0	2972.0	2765.0	3751.0	3407.0
e407b26c112fc2d89e26a10e8069297a	647.0	823.0	352.0	740.0	597.0	0.0	751.0	964.0	751.0	757.0	872.0	679.0	842.0	688.0	878.0	801.0
3de14053f689a6486bd0d25a5b958c29	332.0	322.0	170.0	250.0	224.0	0.0	275.0	306.0	317.0	298.0	320.0	267.0	301.0	240.0	311.0	247.0
2fbdf174addf2ccc33252d045df4fbbb	271.0	234.0	198.0	192.0	274.0	3.0	205.0	291.0	197.0	143.0	168.0	197.0	241.0	149.0	229.0	206.0
d39f9b8f1f6ac9213d2a9d01b3c3091b	165.0	186.0	113.0	87.0	279.0	0.0	118.0	134.0	110.0	122.0	114.0	116.0	116.0	114.0	121.0	126.0
f27cb46827e4c9cb785be31da3bb90c0	111.0	93.0	0.0	103.0	161.0	0.0	120.0	124.0	131.0	142.0	123.0	99.0	137.0	103.0	143.0	116.0
138024f6367b277db454c2a1853b8f0e	88.0	66.0	50.0	78.0	66.0	0.0	110.0	83.0	91.0	110.0	101.0	137.0	109.0	106.0	127.0	122.0
b834cbe86e533dd53384f7b9d66f5b6d	63.0	161.0	166.0	37.0	138.0	0.0	89.0	87.0	69.0	57.0	56.0	62.0	62.0	49.0	74.0	80.0
08c2f400073c53287c6b4846032094cb	83.0	125.0	58.0	40.0	32.0	0.0	51.0	66.0	45.0	39.0	63.0	37.0	29.0	46.0	83.0	34.0
c3c19cc9eaccfc32aa87756e2aa0dfe0	52.0	75.0	321.0	7.0	197.0	0.0	22.0	36.0	0.0	21.0	0.0	20.0	0.0	3.0	0.0	16.0
0cb0205a0319ed573ab9b7f787411bff	59.0	0.0	0.0	0.0	47.0	0.0	0.0	66.0	0.0	58.0	45.0	0.0	45.0	69.0	75.0	32.0
afb753f93d2724e41db1c12cca16e9a5	59.0	80.0	54.0	0.0	0.0	0.0	0.0	67.0	56.0	60.0	49.0	0.0	0.0	56.0	0.0	0.0
4f57e84d7f9df4a009f8786ccf98f67c	18.0	35.0	35.0	22.0	34.0	0.0	28.0	47.0	23.0	56.0	16.0	21.0	19.0	23.0	35.0	33.0
b1c7774db4aa99b46093915876400025	72.0	90.0	135.0	0.0	97.0	0.0	8.0	4.0	6.0	5.0	0.0	5.0	0.0	0.0	6.0	4.0
63f6341694b0b8285dd2a33e9a5813b5	76.0	58.0	88.0	14.0	51.0	21.0	0.0	11.0	11.0	22.0	24.0	11.0	0.0	14.0	15.0	14.0
d0f3e13d97f5d4722c6e51faad4328f4	76.0	0.0	92.0	0.0	47.0	0.0	6.0	0.0	0.0	0.0	12.0	14.0	8.0	0.0	0.0	0.0
74df5e033605640d3205f2b1ad7c0920	9.0	16.0	139.0	0.0	31.0	0.0	6.0	6.0	0.0	7.0	0.0	7.0	0.0	0.0	0.0	0.0
4aeeacd5020e44469c2e266cd4d91d16	15.0	0.0	146.0	0.0	53.0	0.0	0.0	0.0	0.0	0.0	0.0	0.0	0.0	0.0	0.0	0.0
beee8a2dedc810b276f3250a4bf359e4	0.0	0.0	0.0	5.0	0.0	0.0	8.0	10.0	11.0	24.0	5.0	69.0	11.0	24.0	19.0	16.0
b6c312e8bc5d48223b85028209b71f81	0.0	7.0	175.0	0.0	0.0	0.0	9.0	6.0	0.0	3.0	0.0	0.0	0.0	0.0	0.0	0.0
78b9779a9933e032237d5471c686341f	8.0	23.0	79.0	0.0	58.0	0.0	11.0	13.0	0.0	0.0	0.0	0.0	0.0	0.0	0.0	0.0
d7adfb5319b876242aff5da71b465487	0.0	56.0	0.0	3.0	48.0	0.0	0.0	0.0	16.0	10.0	0.0	0.0	0.0	7.0	32.0	0.0
20ce662b4eacea4f8172015093f16ce4	10.0	21.0	55.0	0.0	28.0	7.0	0.0	11.0	0.0	0.0	0.0	7.0	4.0	6.0	0.0	8.0
2bcbc3a23cbdfcb4b1458c2cc070260f	28.0	15.0	50.0	0.0	51.0	5.0	0.0	0.0	0.0	0.0	5.0	0.0	0.0	0.0	0.0	0.0
b8cb2bb0adfbd269285b1b0b486486c9	14.0	10.0	97.0	0.0	18.0	0.0	2.0	0.0	0.0	0.0	0.0	2.0	0.0	0.0	2.0	4.0
7f94cf3729f590bd7bacfe505169ff50	0.0	14.0	114.0	2.0	8.0	0.0	0.0	0.0	0.0	0.0	0.0	0.0	0.0	0.0	0.0	2.0
5b52d52a993ac514f9ff519a99537e9a	0.0	0.0	44.0	0.0	67.0	0.0	9.0	12.0	0.0	5.0	0.0	0.0	0.0	0.0	0.0	0.0
abd4894ffc57c540af2b082a589b3505	21.0	0.0	85.0	4.0	11.0	0.0	0.0	11.0	0.0	2.0	0.0	0.0	0.0	0.0	0.0	0.0
7248b5aea2e9efe96d04b22b9b41d37f	0.0	0.0	107.0	0.0	0.0	0.0	0.0	0.0	0.0	0.0	0.0	0.0	0.0	0.0	0.0	0.0
aa493e570de491bd879c938b41fcf3fa	0.0	18.0	71.0	0.0	14.0	0.0	0.0	0.0	0.0	0.0	0.0	0.0	0.0	0.0	0.0	0.0
282ba7cf1922f745b40f8bcdc857747b	0.0	12.0	86.0	0.0	0.0	0.0	0.0	0.0	0.0	0.0	0.0	0.0	0.0	0.0	0.0	0.0
d0aed16aa7b87b259835677546c4d57c	0.0	11.0	72.0	0.0	0.0	0.0	11.0	0.0	0.0	0.0	0.0	0.0	0.0	0.0	0.0	0.0
4aa2b944bd1fd4cb152602ca4a1e202e	11.0	0.0	7.0	0.0	59.0	0.0	0.0	3.0	0.0	7.0	0.0	0.0	0.0	0.0	0.0	0.0
bfaea29c0b2c7d59976e6a6cf03ccf10	0.0	0.0	86.0	0.0	0.0	0.0	0.0	0.0	0.0	0.0	0.0	0.0	0.0	0.0	0.0	0.0
48515989d6a4fc4eb9800fa5605759cf	0.0	0.0	84.0	0.0	0.0	0.0	0.0	0.0	0.0	0.0	0.0	0.0	0.0	0.0	0.0	0.0
4e76f4eeaad6d9d36d7dab435e280993	0.0	0.0	36.0	0.0	23.0	0.0	10.0	7.0	0.0	6.0	0.0	0.0	0.0	0.0	0.0	0.0
d3ddb96e11ae2700423d08d83106615d	0.0	0.0	80.0	0.0	0.0	0.0	0.0	0.0	0.0	0.0	0.0	0.0	0.0	0.0	0.0	0.0
68732275cdd4581bbf213a5efa8c0e5b	0.0	0.0	61.0	0.0	0.0	0.0	16.0	0.0	0.0	0.0	0.0	0.0	0.0	0.0	0.0	0.0
063ba0be86f346a9990bfd7d0ee250f1	0.0	12.0	0.0	0.0	49.0	0.0	0.0	9.0	0.0	5.0	0.0	0.0	0.0	0.0	0.0	0.0
4e294758b76204e8f7eae37b4c17a2ca	0.0	0.0	6.0	0.0	25.0	0.0	0.0	11.0	3.0	10.0	9.0	0.0	0.0	6.0	0.0	0.0
f809bf90c2b171edaa52450633728c79	7.0	0.0	28.0	0.0	20.0	0.0	0.0	6.0	0.0	8.0	0.0	0.0	0.0	0.0	0.0	0.0
0c90d71ce2d1ee8da209d724857d6075	0.0	69.0	0.0	0.0	0.0	0.0	0.0	0.0	0.0	0.0	0.0	0.0	0.0	0.0	0.0	0.0
f343633250e1da023ece697d02a7b7e8	0.0	0.0	30.0	0.0	0.0	0.0	0.0	2.0	4.0	0.0	0.0	9.0	0.0	2.0	0.0	12.0
d0653058c8ec09f4b15bff4172f04500	0.0	27.0	30.0	0.0	0.0	0.0	0.0	0.0	0.0	0.0	0.0	0.0	0.0	0.0	0.0	0.0
7c0907858f60bf14ed81c3ccc7ca7c65	11.0	4.0	0.0	0.0	18.0	0.0	3.0	5.0	0.0	0.0	0.0	5.0	7.0	0.0	3.0	0.0
1ff5a359332931aa3a342e58566514e4	0.0	0.0	19.0	0.0	9.0	0.0	0.0	0.0	0.0	5.0	0.0	4.0	0.0	0.0	13.0	6.0
44e94d9c30a0deabdafb5f5bb40cd319	0.0	38.0	17.0	0.0	0.0	0.0	0.0	0.0	0.0	0.0	0.0	0.0	0.0	0.0	0.0	0.0
fcd54af58fd1831d07eeac4280bb6fba	0.0	0.0	22.0	0.0	0.0	0.0	0.0	9.0	0.0	16.0	0.0	0.0	8.0	0.0	0.0	0.0
d485a4ead576c3a47181c33b8607de40	0.0	0.0	0.0	9.0	0.0	0.0	0.0	0.0	0.0	0.0	0.0	24.0	22.0	0.0	0.0	0.0
a7e96d641f02f8206f710cf6af107c35	48.0	0.0	0.0	0.0	0.0	2.0	0.0	0.0	0.0	0.0	0.0	0.0	0.0	0.0	0.0	4.0
868bb9320dea50ebf68b9e722b758fa1	0.0	10.0	0.0	0.0	0.0	0.0	0.0	0.0	0.0	7.0	0.0	16.0	13.0	0.0	8.0	0.0
423693aa4e65190acffe0f7992952cf5	0.0	0.0	9.0	0.0	0.0	0.0	0.0	0.0	0.0	0.0	6.0	24.0	0.0	0.0	6.0	7.0
ee1b8935946c17001b8e9734a8d2ee40	0.0	0.0	0.0	0.0	0.0	0.0	0.0	0.0	0.0	0.0	0.0	39.0	10.0	3.0	0.0	0.0
a2d74595a28512195350ad4a7c57cef3	0.0	0.0	49.0	0.0	0.0	0.0	0.0	0.0	0.0	2.0	0.0	0.0	0.0	0.0	0.0	0.0
4e9fd65b0d9dbc58e193d6a08942f19b	0.0	0.0	0.0	0.0	51.0	0.0	0.0	0.0	0.0	0.0	0.0	0.0	0.0	0.0	0.0	0.0
6b0a933a73f0701d9b9695a5a9ffe975	0.0	46.0	0.0	0.0	0.0	0.0	0.0	0.0	0.0	0.0	0.0	0.0	0.0	0.0	0.0	0.0
1050971bbdd579837956e19516a70d30	0.0	5.0	41.0	0.0	0.0	0.0	0.0	0.0	0.0	0.0	0.0	0.0	0.0	0.0	0.0	0.0
88cc27d1f0b9df58eb85b90aa9a9ac22	0.0	0.0	0.0	0.0	45.0	0.0	0.0	0.0	0.0	0.0	0.0	0.0	0.0	0.0	0.0	0.0
98e2f25ccd7eba4a70ff32f9013c15fb	0.0	0.0	44.0	0.0	0.0	0.0	0.0	0.0	0.0	0.0	0.0	0.0	0.0	0.0	0.0	0.0
8e408a30122c46d07291c9727e56def9	0.0	21.0	13.0	0.0	0.0	0.0	0.0	0.0	0.0	0.0	0.0	0.0	0.0	0.0	8.0	0.0
d3d5e5d39fe838ccb94d46c7adb2f389	14.0	0.0	0.0	0.0	21.0	0.0	0.0	0.0	0.0	0.0	0.0	0.0	6.0	0.0	0.0	0.0
512fba6c84a12917967be3d041e0efcd	0.0	0.0	39.0	0.0	0.0	0.0	0.0	0.0	0.0	0.0	0.0	0.0	0.0	0.0	0.0	0.0
7664d4ab87391d148bd70c3b995c108f	17.0	0.0	0.0	0.0	0.0	0.0	0.0	6.0	3.0	0.0	6.0	0.0	0.0	0.0	0.0	6.0
60b59f20106648fdd579f6b51353a3bc	8.0	0.0	17.0	0.0	7.0	0.0	3.0	2.0	0.0	0.0	0.0	0.0	0.0	0.0	0.0	0.0
4e9bc84919c5baf44f6854e9d34458b8	0.0	0.0	0.0	0.0	37.0	0.0	0.0	0.0	0.0	0.0	0.0	0.0	0.0	0.0	0.0	0.0
ddcb21fb2d2584ae29a0988054dc49f6	4.0	6.0	24.0	0.0	0.0	0.0	0.0	0.0	0.0	0.0	0.0	0.0	0.0	0.0	0.0	0.0
725d041295e7210becb1854d5fd636f7	0.0	0.0	0.0	0.0	0.0	0.0	0.0	0.0	0.0	0.0	0.0	0.0	0.0	0.0	0.0	34.0
070f5fe7771050511fc1fb622a127c0d	0.0	18.0	13.0	0.0	0.0	0.0	0.0	0.0	0.0	0.0	0.0	0.0	0.0	0.0	0.0	0.0
a35384f7bfea602aa7c60c80f6fb61ca	0.0	0.0	31.0	0.0	0.0	0.0	0.0	0.0	0.0	0.0	0.0	0.0	0.0	0.0	0.0	0.0
fe8d7d466bcefe2e0b8b7560fecfd2b3	0.0	30.0	0.0	0.0	0.0	0.0	0.0	0.0	0.0	0.0	0.0	0.0	0.0	0.0	0.0	0.0
c38f38e274deeb60af06bfb88fa1393c	27.0	0.0	0.0	0.0	0.0	0.0	0.0	0.0	0.0	0.0	0.0	0.0	0.0	0.0	0.0	0.0
ec02cb419c95e8eccc75be6f6028cf58	0.0	0.0	27.0	0.0	0.0	0.0	0.0	0.0	0.0	0.0	0.0	0.0	0.0	0.0	0.0	0.0
b74ccc0076b47a1e50256a07e662a50a	0.0	0.0	12.0	0.0	0.0	0.0	9.0	0.0	0.0	0.0	6.0	0.0	0.0	0.0	0.0	0.0
0a40b01b2b6b3536fb01755909931183	4.0	3.0	19.0	0.0	0.0	0.0	0.0	0.0	0.0	0.0	0.0	0.0	0.0	0.0	0.0	0.0
fc1c09050ea3bbea383a3f63a0cc02c0	0.0	9.0	0.0	0.0	0.0	0.0	0.0	3.0	0.0	0.0	0.0	0.0	0.0	0.0	0.0	13.0
59519dfac5279f76dbd84e9fadcc88a8	0.0	6.0	14.0	0.0	0.0	0.0	0.0	0.0	0.0	0.0	0.0	0.0	0.0	0.0	5.0	0.0
35c6456dfac2fcbf01fe71b3fe25a690	0.0	0.0	0.0	0.0	25.0	0.0	0.0	0.0	0.0	0.0	0.0	0.0	0.0	0.0	0.0	0.0
951872554a2ecc33cc4fec89f51fca7e	0.0	0.0	0.0	0.0	24.0	0.0	0.0	0.0	0.0	0.0	0.0	0.0	0.0	0.0	0.0	0.0
ca30f571381562bff6f552f796e3b933	0.0	0.0	15.0	0.0	8.0	0.0	0.0	0.0	0.0	0.0	0.0	0.0	0.0	0.0	0.0	0.0
f233c3f9f24c3bc98e9a9d00051ee81e	0.0	0.0	0.0	0.0	23.0	0.0	0.0	0.0	0.0	0.0	0.0	0.0	0.0	0.0	0.0	0.0
a44d9a12c38ef1beeef5934e64470929	0.0	0.0	0.0	0.0	22.0	0.0	0.0	0.0	0.0	0.0	0.0	0.0	0.0	0.0	0.0	0.0
729ab75ca709f2c9dff864e66e83a777	0.0	0.0	0.0	0.0	22.0	0.0	0.0	0.0	0.0	0.0	0.0	0.0	0.0	0.0	0.0	0.0
927c9f180e53afb9061f2c14f2e9deff	0.0	0.0	0.0	0.0	22.0	0.0	0.0	0.0	0.0	0.0	0.0	0.0	0.0	0.0	0.0	0.0
78652d6df05268d8e788b15564857584	0.0	0.0	10.0	0.0	0.0	0.0	0.0	0.0	0.0	0.0	0.0	0.0	0.0	0.0	0.0	11.0
ae3cbcc0b68593a57bda9d8901ed2ce7	0.0	0.0	0.0	0.0	21.0	0.0	0.0	0.0	0.0	0.0	0.0	0.0	0.0	0.0	0.0	0.0
e679081a557d351b5723a6b3947498c4	0.0	0.0	0.0	0.0	21.0	0.0	0.0	0.0	0.0	0.0	0.0	0.0	0.0	0.0	0.0	0.0
7c85350c60b9d9ef4bbf9f15d924ec93	0.0	0.0	0.0	0.0	21.0	0.0	0.0	0.0	0.0	0.0	0.0	0.0	0.0	0.0	0.0	0.0
d696f3f25e87578cfd94879263171bfc	0.0	0.0	0.0	0.0	0.0	0.0	0.0	0.0	3.0	4.0	0.0	7.0	5.0	0.0	0.0	2.0
124a6b1a06ff9b7bb0438705bf0817e1	0.0	0.0	0.0	0.0	0.0	0.0	0.0	0.0	0.0	0.0	0.0	21.0	0.0	0.0	0.0	0.0
0679316f8db3dcbddaa1d6259de0f667	0.0	0.0	20.0	0.0	0.0	0.0	0.0	0.0	0.0	0.0	0.0	0.0	0.0	0.0	0.0	0.0
d56bb08dc766576bbbef5d86c2022187	0.0	0.0	20.0	0.0	0.0	0.0	0.0	0.0	0.0	0.0	0.0	0.0	0.0	0.0	0.0	0.0
5479adff7aead4368927651a6743d340	0.0	0.0	0.0	4.0	0.0	0.0	0.0	0.0	0.0	0.0	0.0	4.0	7.0	5.0	0.0	0.0
010d1e0210ca20d2f6669487f0a78dba	0.0	0.0	0.0	0.0	20.0	0.0	0.0	0.0	0.0	0.0	0.0	0.0	0.0	0.0	0.0	0.0
0771d747400d877c79ed1d59b69bdca9	0.0	0.0	19.0	0.0	0.0	0.0	0.0	0.0	0.0	0.0	0.0	0.0	0.0	0.0	0.0	0.0
088710a7d4c01fda265cd9e1a5fc192f	0.0	0.0	19.0	0.0	0.0	0.0	0.0	0.0	0.0	0.0	0.0	0.0	0.0	0.0	0.0	0.0
bbac2ddbd25eec485e6fa4835659b651	0.0	0.0	8.0	0.0	11.0	0.0	0.0	0.0	0.0	0.0	0.0	0.0	0.0	0.0	0.0	0.0
edfe35f4c010444cec34ef38eb282fb1	0.0	0.0	19.0	0.0	0.0	0.0	0.0	0.0	0.0	0.0	0.0	0.0	0.0	0.0	0.0	0.0
3c41677da7ec7bd8fd854f04d45e69c2	0.0	0.0	0.0	0.0	19.0	0.0	0.0	0.0	0.0	0.0	0.0	0.0	0.0	0.0	0.0	0.0
3dd1bdd64ad05c411f8500c30c4b28c2	18.0	0.0	0.0	0.0	0.0	0.0	0.0	0.0	0.0	0.0	0.0	0.0	0.0	0.0	0.0	0.0
08a3a4dc171568ba1e126330cfc1daed	8.0	0.0	10.0	0.0	0.0	0.0	0.0	0.0	0.0	0.0	0.0	0.0	0.0	0.0	0.0	0.0
08ffec3bcac6ee8b5b48885e99ba5008	0.0	0.0	18.0	0.0	0.0	0.0	0.0	0.0	0.0	0.0	0.0	0.0	0.0	0.0	0.0	0.0
1214b15eeb352ee8c1247312453fb2c5	0.0	0.0	0.0	0.0	18.0	0.0	0.0	0.0	0.0	0.0	0.0	0.0	0.0	0.0	0.0	0.0
7169b7452f51c3d740e55da3790c5f83	0.0	0.0	17.0	0.0	0.0	0.0	0.0	0.0	0.0	0.0	0.0	0.0	0.0	0.0	0.0	0.0
abb29225c1a5e3e3681f43ed0a58ef7c	0.0	0.0	17.0	0.0	0.0	0.0	0.0	0.0	0.0	0.0	0.0	0.0	0.0	0.0	0.0	0.0
1924a9e87ff8ca10455e1c026bfeb329	0.0	0.0	17.0	0.0	0.0	0.0	0.0	0.0	0.0	0.0	0.0	0.0	0.0	0.0	0.0	0.0
c6050fa662ae7cf8b00f41d8f077afab	0.0	0.0	17.0	0.0	0.0	0.0	0.0	0.0	0.0	0.0	0.0	0.0	0.0	0.0	0.0	0.0
e2bef6b0fb59953a021898c1152e21ca	0.0	0.0	0.0	0.0	0.0	0.0	0.0	0.0	0.0	0.0	0.0	0.0	11.0	6.0	0.0	0.0
980e9c08d3cb82e8be0dc10cecd72417	0.0	0.0	0.0	0.0	0.0	0.0	0.0	0.0	0.0	0.0	0.0	0.0	0.0	0.0	2.0	15.0
8c6e02c51a46aec40accd0619994a5f0	0.0	16.0	0.0	0.0	0.0	0.0	0.0	0.0	0.0	0.0	0.0	0.0	0.0	0.0	0.0	0.0
3704292462d3e768fa95c1f186bb95e5	0.0	0.0	16.0	0.0	0.0	0.0	0.0	0.0	0.0	0.0	0.0	0.0	0.0	0.0	0.0	0.0
39afb594afbfb55684374fb3de9bf512	0.0	0.0	16.0	0.0	0.0	0.0	0.0	0.0	0.0	0.0	0.0	0.0	0.0	0.0	0.0	0.0
8fdf0d041e2f655daf4b191257df00a4	0.0	0.0	16.0	0.0	0.0	0.0	0.0	0.0	0.0	0.0	0.0	0.0	0.0	0.0	0.0	0.0
3e11124a00c6765f8ff75e9d018d25ee	0.0	0.0	0.0	0.0	0.0	0.0	0.0	0.0	6.0	0.0	0.0	0.0	0.0	0.0	10.0	0.0
f74fdcfc214330f7783bf1e601a6ec75	0.0	0.0	10.0	0.0	0.0	0.0	0.0	0.0	5.0	0.0	0.0	0.0	0.0	0.0	0.0	0.0
ee96fba9d937b95620e9b50dfe1b0adf	0.0	0.0	4.0	0.0	11.0	0.0	0.0	0.0	0.0	0.0	0.0	0.0	0.0	0.0	0.0	0.0
683880cd0d0f90c07af46b32d2e59cc6	0.0	0.0	0.0	0.0	15.0	0.0	0.0	0.0	0.0	0.0	0.0	0.0	0.0	0.0	0.0	0.0
3e6ee00ff5132ebe3848937ee9beec53	0.0	6.0	0.0	0.0	0.0	0.0	0.0	0.0	0.0	4.0	0.0	0.0	0.0	4.0	0.0	0.0
75023c5075f1c05fa14426374506ce68	0.0	0.0	14.0	0.0	0.0	0.0	0.0	0.0	0.0	0.0	0.0	0.0	0.0	0.0	0.0	0.0
4a7ba294aadff7ed458c4dccab405789	0.0	0.0	14.0	0.0	0.0	0.0	0.0	0.0	0.0	0.0	0.0	0.0	0.0	0.0	0.0	0.0
f132e9ae530c308cbfc25735a119fd30	0.0	0.0	14.0	0.0	0.0	0.0	0.0	0.0	0.0	0.0	0.0	0.0	0.0	0.0	0.0	0.0
88492fd9226a70ce04b492321686a24b	0.0	0.0	0.0	0.0	14.0	0.0	0.0	0.0	0.0	0.0	0.0	0.0	0.0	0.0	0.0	0.0
997a0ea2b0327be655129efbaaa11213	0.0	0.0	0.0	0.0	0.0	0.0	0.0	2.0	6.0	0.0	0.0	4.0	0.0	0.0	0.0	2.0
ffba8fbbfe127b279c27327feefb4cd7	0.0	0.0	0.0	0.0	0.0	0.0	0.0	0.0	0.0	0.0	0.0	0.0	0.0	0.0	0.0	14.0
4931791dfb3e029a0eeb7120b55dc530	13.0	0.0	0.0	0.0	0.0	0.0	0.0	0.0	0.0	0.0	0.0	0.0	0.0	0.0	0.0	0.0
c745a191fe38918c13bbd4cd33a87702	0.0	13.0	0.0	0.0	0.0	0.0	0.0	0.0	0.0	0.0	0.0	0.0	0.0	0.0	0.0	0.0
6f44d01846ce9200feaddd277d64d03b	0.0	0.0	13.0	0.0	0.0	0.0	0.0	0.0	0.0	0.0	0.0	0.0	0.0	0.0	0.0	0.0
466fd40c1ad72911488ea4ab772a6bef	0.0	0.0	13.0	0.0	0.0	0.0	0.0	0.0	0.0	0.0	0.0	0.0	0.0	0.0	0.0	0.0
491897ab71a5a7b513a03dfa58138bbd	0.0	0.0	13.0	0.0	0.0	0.0	0.0	0.0	0.0	0.0	0.0	0.0	0.0	0.0	0.0	0.0
18aae9f0be97bb4f59c63c3e5504e9ea	0.0	0.0	13.0	0.0	0.0	0.0	0.0	0.0	0.0	0.0	0.0	0.0	0.0	0.0	0.0	0.0
e7d84d2865f2f6a24b093f3e4d78fc04	0.0	0.0	13.0	0.0	0.0	0.0	0.0	0.0	0.0	0.0	0.0	0.0	0.0	0.0	0.0	0.0
c6e0cb89de56493c1cd4b2e546efb490	0.0	0.0	13.0	0.0	0.0	0.0	0.0	0.0	0.0	0.0	0.0	0.0	0.0	0.0	0.0	0.0
24da582f2782535ba11d5ceaa52d0680	0.0	0.0	0.0	3.0	0.0	0.0	0.0	0.0	0.0	0.0	0.0	5.0	5.0	0.0	0.0	0.0
4632910447a65a8cc5345cc07d61b300	0.0	0.0	0.0	0.0	13.0	0.0	0.0	0.0	0.0	0.0	0.0	0.0	0.0	0.0	0.0	0.0
e0a0b5f7ac56c07a44128a85a93e34c2	0.0	0.0	0.0	0.0	13.0	0.0	0.0	0.0	0.0	0.0	0.0	0.0	0.0	0.0	0.0	0.0
28a081f94afef0c363c494af0a2f984b	0.0	0.0	0.0	0.0	0.0	0.0	3.0	0.0	0.0	0.0	0.0	0.0	0.0	0.0	5.0	5.0
b5bc599797df85b52d2828684d46ee13	0.0	0.0	0.0	0.0	0.0	0.0	0.0	13.0	0.0	0.0	0.0	0.0	0.0	0.0	0.0	0.0
0968eadc500d5a953008bafb2e82188b	0.0	12.0	0.0	0.0	0.0	0.0	0.0	0.0	0.0	0.0	0.0	0.0	0.0	0.0	0.0	0.0
2f644664f38e90196221e7432e5db5be	0.0	0.0	12.0	0.0	0.0	0.0	0.0	0.0	0.0	0.0	0.0	0.0	0.0	0.0	0.0	0.0
b617e787ed3e7550921f5310c793b8d3	0.0	0.0	12.0	0.0	0.0	0.0	0.0	0.0	0.0	0.0	0.0	0.0	0.0	0.0	0.0	0.0
2c859a49f563099ac754dc31cfee1773	0.0	0.0	12.0	0.0	0.0	0.0	0.0	0.0	0.0	0.0	0.0	0.0	0.0	0.0	0.0	0.0
7b84ce65eecd69b9841827268b6f4d03	0.0	0.0	12.0	0.0	0.0	0.0	0.0	0.0	0.0	0.0	0.0	0.0	0.0	0.0	0.0	0.0
94be10e4fdb70b7780ad55d7b037928a	0.0	0.0	12.0	0.0	0.0	0.0	0.0	0.0	0.0	0.0	0.0	0.0	0.0	0.0	0.0	0.0
40cd348001bb834a4bce572bdc9ee613	0.0	0.0	0.0	0.0	12.0	0.0	0.0	0.0	0.0	0.0	0.0	0.0	0.0	0.0	0.0	0.0
82f97d037762d444000e8ed4dc36bdf1	0.0	0.0	0.0	0.0	10.0	0.0	0.0	0.0	0.0	0.0	2.0	0.0	0.0	0.0	0.0	0.0
68ebe4f44cafa2236fb7fd4847d14915	0.0	0.0	0.0	0.0	12.0	0.0	0.0	0.0	0.0	0.0	0.0	0.0	0.0	0.0	0.0	0.0
512bfc71e511d9607e9d5ff5fa782bd3	0.0	0.0	0.0	0.0	0.0	12.0	0.0	0.0	0.0	0.0	0.0	0.0	0.0	0.0	0.0	0.0
a74bc8839a1bc98f4b63020447873a1c	0.0	0.0	0.0	0.0	0.0	0.0	0.0	0.0	4.0	0.0	0.0	5.0	3.0	0.0	0.0	0.0
182ea1aa4e49c2d1fb0e81bd1df25f06	0.0	0.0	0.0	0.0	0.0	0.0	0.0	0.0	0.0	0.0	0.0	12.0	0.0	0.0	0.0	0.0
e335e2a0041018bb44ca219c3bdd73ca	0.0	0.0	0.0	0.0	0.0	0.0	0.0	0.0	0.0	0.0	0.0	0.0	0.0	0.0	0.0	12.0
d621c917cd4f1476f32ba19ac5a3e787	11.0	0.0	0.0	0.0	0.0	0.0	0.0	0.0	0.0	0.0	0.0	0.0	0.0	0.0	0.0	0.0
7f6ae3b1034ae29e046946a2d77f8007	0.0	0.0	11.0	0.0	0.0	0.0	0.0	0.0	0.0	0.0	0.0	0.0	0.0	0.0	0.0	0.0
2f1ce9428cbac3166a55418c45dcdbe5	0.0	0.0	11.0	0.0	0.0	0.0	0.0	0.0	0.0	0.0	0.0	0.0	0.0	0.0	0.0	0.0
c82a9b1acc5162353e93c5e1cfd062ce	0.0	0.0	8.0	0.0	0.0	3.0	0.0	0.0	0.0	0.0	0.0	0.0	0.0	0.0	0.0	0.0
d2afb27a4169802f1feb060b3bd2a5b7	0.0	0.0	0.0	4.0	0.0	0.0	0.0	0.0	0.0	0.0	0.0	0.0	0.0	4.0	3.0	0.0
049a3ad18aa3271407a829defa9ef9e2	0.0	0.0	0.0	0.0	0.0	0.0	0.0	11.0	0.0	0.0	0.0	0.0	0.0	0.0	0.0	0.0
36f45d912e774cde3033cf826d2ed0d0	10.0	0.0	0.0	0.0	0.0	0.0	0.0	0.0	0.0	0.0	0.0	0.0	0.0	0.0	0.0	0.0
c62a71c6141086086eec64f3aed1c7c2	0.0	0.0	10.0	0.0	0.0	0.0	0.0	0.0	0.0	0.0	0.0	0.0	0.0	0.0	0.0	0.0
d1fe7778003817b3ef1da766026fc28b	0.0	0.0	10.0	0.0	0.0	0.0	0.0	0.0	0.0	0.0	0.0	0.0	0.0	0.0	0.0	0.0
6f06a5e4a120281fb2f13aa67a030869	0.0	0.0	6.0	0.0	0.0	0.0	0.0	0.0	0.0	0.0	0.0	0.0	0.0	0.0	0.0	4.0
021c9e607d953a2a5d2caf35e95fce2b	0.0	0.0	10.0	0.0	0.0	0.0	0.0	0.0	0.0	0.0	0.0	0.0	0.0	0.0	0.0	0.0
89ad01b7ff19b8d436fe6148a0926545	0.0	0.0	0.0	0.0	0.0	0.0	0.0	0.0	10.0	0.0	0.0	0.0	0.0	0.0	0.0	0.0
a60f61034e1b14e7d597dbc4ecdb401c	0.0	0.0	0.0	0.0	0.0	0.0	0.0	0.0	0.0	10.0	0.0	0.0	0.0	0.0	0.0	0.0
3633882102737deac4dcf6587c402d02	9.0	0.0	0.0	0.0	0.0	0.0	0.0	0.0	0.0	0.0	0.0	0.0	0.0	0.0	0.0	0.0
7f903c2ad58beadf269b19c00d4c4d61	6.0	0.0	0.0	0.0	0.0	0.0	0.0	0.0	0.0	0.0	0.0	0.0	3.0	0.0	0.0	0.0
b8824e7ac59e76740bb5828c11e02dc0	4.0	0.0	5.0	0.0	0.0	0.0	0.0	0.0	0.0	0.0	0.0	0.0	0.0	0.0	0.0	0.0
ce564902f0f9ea242ff53f6518165a3e	0.0	9.0	0.0	0.0	0.0	0.0	0.0	0.0	0.0	0.0	0.0	0.0	0.0	0.0	0.0	0.0
7b22280bd6d67aa4d56a8505b42b99c7	0.0	3.0	6.0	0.0	0.0	0.0	0.0	0.0	0.0	0.0	0.0	0.0	0.0	0.0	0.0	0.0
70348d473af3dcfdf54e964e62981a3a	0.0	0.0	9.0	0.0	0.0	0.0	0.0	0.0	0.0	0.0	0.0	0.0	0.0	0.0	0.0	0.0
dbe485fa5f0359259acf0e505a2639de	0.0	0.0	9.0	0.0	0.0	0.0	0.0	0.0	0.0	0.0	0.0	0.0	0.0	0.0	0.0	0.0
4216371d2f913ef1bc8b3542950cb325	0.0	0.0	9.0	0.0	0.0	0.0	0.0	0.0	0.0	0.0	0.0	0.0	0.0	0.0	0.0	0.0
23dc1c3df342757721e637b97980212d	0.0	0.0	9.0	0.0	0.0	0.0	0.0	0.0	0.0	0.0	0.0	0.0	0.0	0.0	0.0	0.0
da093545d15b2dd3b632ff8939c4057c	0.0	0.0	0.0	0.0	0.0	9.0	0.0	0.0	0.0	0.0	0.0	0.0	0.0	0.0	0.0	0.0
c4cf74055f67d069d0f53cf48d5240c3	0.0	0.0	0.0	0.0	0.0	0.0	9.0	0.0	0.0	0.0	0.0	0.0	0.0	0.0	0.0	0.0
4208d044c844d5ea546e9c2778122cd1	0.0	0.0	0.0	0.0	0.0	0.0	0.0	0.0	0.0	0.0	0.0	0.0	9.0	0.0	0.0	0.0
ca8ebc38172d754d9888264673c12343	0.0	8.0	0.0	0.0	0.0	0.0	0.0	0.0	0.0	0.0	0.0	0.0	0.0	0.0	0.0	0.0
31c3f3d1054817ee54c8a712cd698db8	0.0	4.0	4.0	0.0	0.0	0.0	0.0	0.0	0.0	0.0	0.0	0.0	0.0	0.0	0.0	0.0
eac785b2f6f42f015389abef967138bd	0.0	0.0	8.0	0.0	0.0	0.0	0.0	0.0	0.0	0.0	0.0	0.0	0.0	0.0	0.0	0.0
a8c4321eb2ead6751ed5417a1acdecb9	0.0	0.0	8.0	0.0	0.0	0.0	0.0	0.0	0.0	0.0	0.0	0.0	0.0	0.0	0.0	0.0
2bf0f665a9cec2afaa85becacc2d0d64	0.0	0.0	8.0	0.0	0.0	0.0	0.0	0.0	0.0	0.0	0.0	0.0	0.0	0.0	0.0	0.0
0717c9a50acc0e32fa201463dd450d9c	0.0	0.0	8.0	0.0	0.0	0.0	0.0	0.0	0.0	0.0	0.0	0.0	0.0	0.0	0.0	0.0
92a4b2e1c8da8a53ae369317a4896f42	0.0	0.0	0.0	0.0	0.0	0.0	0.0	0.0	0.0	0.0	0.0	5.0	3.0	0.0	0.0	0.0
abd826a4c5833ecbf1ed17c07208890e	7.0	0.0	0.0	0.0	0.0	0.0	0.0	0.0	0.0	0.0	0.0	0.0	0.0	0.0	0.0	0.0
17126cfa8d7b3715bdab07479b9e0cf6	0.0	7.0	0.0	0.0	0.0	0.0	0.0	0.0	0.0	0.0	0.0	0.0	0.0	0.0	0.0	0.0
dd57f2245f84154b03f3d0bd2179dbb8	0.0	7.0	0.0	0.0	0.0	0.0	0.0	0.0	0.0	0.0	0.0	0.0	0.0	0.0	0.0	0.0
6051655a54d68e570b4473f015c1944f	0.0	0.0	7.0	0.0	0.0	0.0	0.0	0.0	0.0	0.0	0.0	0.0	0.0	0.0	0.0	0.0
fb0cabf3d1ac5b03b4e817355b3798d2	0.0	0.0	7.0	0.0	0.0	0.0	0.0	0.0	0.0	0.0	0.0	0.0	0.0	0.0	0.0	0.0
e607842b9514c8a10d3eb5db14f350f4	0.0	0.0	7.0	0.0	0.0	0.0	0.0	0.0	0.0	0.0	0.0	0.0	0.0	0.0	0.0	0.0
5020147c531a2d89199aa4a4c085d7d7	0.0	0.0	0.0	0.0	0.0	7.0	0.0	0.0	0.0	0.0	0.0	0.0	0.0	0.0	0.0	0.0
7c5df4f016413b491e586fde87800b1c	0.0	0.0	0.0	0.0	0.0	7.0	0.0	0.0	0.0	0.0	0.0	0.0	0.0	0.0	0.0	0.0
5dc1bcaf7b2758bebe6cf48c689a1c20	0.0	0.0	0.0	0.0	0.0	0.0	7.0	0.0	0.0	0.0	0.0	0.0	0.0	0.0	0.0	0.0
476e68336c3834d7b3be7386c12330c9	0.0	0.0	0.0	0.0	0.0	0.0	0.0	0.0	7.0	0.0	0.0	0.0	0.0	0.0	0.0	0.0
46a0fff9c10f8267be9fe12c8ddb6720	0.0	0.0	0.0	0.0	0.0	0.0	0.0	0.0	0.0	0.0	0.0	0.0	7.0	0.0	0.0	0.0
e49d088ac9954971b749b1dabcaee8cf	0.0	0.0	0.0	0.0	0.0	0.0	0.0	0.0	0.0	0.0	0.0	0.0	0.0	0.0	7.0	0.0
1e5eb8d5f61635b5505565a24bcb7bd3	0.0	0.0	0.0	0.0	0.0	0.0	0.0	0.0	0.0	0.0	0.0	0.0	0.0	0.0	0.0	7.0
0ae837299d422778dc4a798577b70982	0.0	3.0	0.0	0.0	0.0	0.0	0.0	3.0	0.0	0.0	0.0	0.0	0.0	0.0	0.0	0.0
b44021d7a155dee9b8ba6658455ce8fe	0.0	0.0	6.0	0.0	0.0	0.0	0.0	0.0	0.0	0.0	0.0	0.0	0.0	0.0	0.0	0.0
07db554420668def321951d317d46368	0.0	0.0	6.0	0.0	0.0	0.0	0.0	0.0	0.0	0.0	0.0	0.0	0.0	0.0	0.0	0.0
69fbf20b380de167545d528217a1f377	0.0	0.0	6.0	0.0	0.0	0.0	0.0	0.0	0.0	0.0	0.0	0.0	0.0	0.0	0.0	0.0
babd1e2b96ada128c065229442569e83	0.0	0.0	6.0	0.0	0.0	0.0	0.0	0.0	0.0	0.0	0.0	0.0	0.0	0.0	0.0	0.0
5182273d6cc27487f2d2e07ffb48a0a8	0.0	0.0	6.0	0.0	0.0	0.0	0.0	0.0	0.0	0.0	0.0	0.0	0.0	0.0	0.0	0.0
f22424a96d233e1e1e2d0f19f16d445f	0.0	0.0	6.0	0.0	0.0	0.0	0.0	0.0	0.0	0.0	0.0	0.0	0.0	0.0	0.0	0.0
2e2573a25b75cb53e606ec396ac85b28	0.0	0.0	6.0	0.0	0.0	0.0	0.0	0.0	0.0	0.0	0.0	0.0	0.0	0.0	0.0	0.0
d0c40e1eeac0f3bb0b24a83958c6766e	0.0	0.0	6.0	0.0	0.0	0.0	0.0	0.0	0.0	0.0	0.0	0.0	0.0	0.0	0.0	0.0
9870e016cbb50c22f9955c3775e860e7	0.0	0.0	6.0	0.0	0.0	0.0	0.0	0.0	0.0	0.0	0.0	0.0	0.0	0.0	0.0	0.0
73bb3dca3d4a91b53c5cc512dc9385a9	0.0	0.0	6.0	0.0	0.0	0.0	0.0	0.0	0.0	0.0	0.0	0.0	0.0	0.0	0.0	0.0
6ee9853b99b7275de1020e2a47943fc4	0.0	0.0	0.0	0.0	6.0	0.0	0.0	0.0	0.0	0.0	0.0	0.0	0.0	0.0	0.0	0.0
166f2efadf50becf779b039125e1dffe	0.0	0.0	0.0	0.0	0.0	0.0	0.0	6.0	0.0	0.0	0.0	0.0	0.0	0.0	0.0	0.0
8d9b078bb78afb262fcadc66d352b16d	0.0	0.0	0.0	0.0	0.0	0.0	0.0	0.0	6.0	0.0	0.0	0.0	0.0	0.0	0.0	0.0
b62fbe918bd8604e673072eb4064a034	0.0	0.0	0.0	0.0	0.0	0.0	0.0	0.0	0.0	0.0	0.0	0.0	6.0	0.0	0.0	0.0
bea163d51d3cf4de8572e2b4b6e2208d	5.0	0.0	0.0	0.0	0.0	0.0	0.0	0.0	0.0	0.0	0.0	0.0	0.0	0.0	0.0	0.0
063ac3e49cbb0f197076bab984576946	5.0	0.0	0.0	0.0	0.0	0.0	0.0	0.0	0.0	0.0	0.0	0.0	0.0	0.0	0.0	0.0
be1c2ed7534a92433e1f22ab4fff8114	5.0	0.0	0.0	0.0	0.0	0.0	0.0	0.0	0.0	0.0	0.0	0.0	0.0	0.0	0.0	0.0
b98019ff021fbaabc0e2720dcf250a4b	0.0	5.0	0.0	0.0	0.0	0.0	0.0	0.0	0.0	0.0	0.0	0.0	0.0	0.0	0.0	0.0
71ddbe40c03e8dc4e02588f743a47497	0.0	5.0	0.0	0.0	0.0	0.0	0.0	0.0	0.0	0.0	0.0	0.0	0.0	0.0	0.0	0.0
97042e0aed21316dd55516311eb1e6fe	0.0	5.0	0.0	0.0	0.0	0.0	0.0	0.0	0.0	0.0	0.0	0.0	0.0	0.0	0.0	0.0
c515bb67f1c5cff8fc239346f6b4370e	0.0	0.0	5.0	0.0	0.0	0.0	0.0	0.0	0.0	0.0	0.0	0.0	0.0	0.0	0.0	0.0
828d16a2f587e1db114b9280519664d4	0.0	0.0	5.0	0.0	0.0	0.0	0.0	0.0	0.0	0.0	0.0	0.0	0.0	0.0	0.0	0.0
7702057fb968ad1d7188046b6e69b82b	0.0	0.0	5.0	0.0	0.0	0.0	0.0	0.0	0.0	0.0	0.0	0.0	0.0	0.0	0.0	0.0
e3e8a0072d8522ddf53c2f443452c7b7	0.0	0.0	5.0	0.0	0.0	0.0	0.0	0.0	0.0	0.0	0.0	0.0	0.0	0.0	0.0	0.0
7d6d8e927481b1fa1afc94959eb45438	0.0	0.0	5.0	0.0	0.0	0.0	0.0	0.0	0.0	0.0	0.0	0.0	0.0	0.0	0.0	0.0
b064b532cb091e59b609a7c30a0268a2	0.0	0.0	5.0	0.0	0.0	0.0	0.0	0.0	0.0	0.0	0.0	0.0	0.0	0.0	0.0	0.0
d0f5bbc625a58952584df1d5f329b6c4	0.0	0.0	5.0	0.0	0.0	0.0	0.0	0.0	0.0	0.0	0.0	0.0	0.0	0.0	0.0	0.0
b4fee42b4a94b41c368e8dd208c63361	0.0	0.0	5.0	0.0	0.0	0.0	0.0	0.0	0.0	0.0	0.0	0.0	0.0	0.0	0.0	0.0
1ebda02a41d03d5d5c3e3ebb776791dd	0.0	0.0	0.0	0.0	5.0	0.0	0.0	0.0	0.0	0.0	0.0	0.0	0.0	0.0	0.0	0.0
98d656ad97e17cf87f26f59e77d020a1	0.0	0.0	0.0	0.0	5.0	0.0	0.0	0.0	0.0	0.0	0.0	0.0	0.0	0.0	0.0	0.0
3c8ff847272c120c66a32213448e4308	0.0	0.0	0.0	0.0	5.0	0.0	0.0	0.0	0.0	0.0	0.0	0.0	0.0	0.0	0.0	0.0
2a8df115f415d30e527f9b1bbad9b20e	0.0	0.0	0.0	0.0	0.0	0.0	5.0	0.0	0.0	0.0	0.0	0.0	0.0	0.0	0.0	0.0
b577f837f62f9fcaaef2babc27417fda	0.0	0.0	0.0	0.0	0.0	0.0	5.0	0.0	0.0	0.0	0.0	0.0	0.0	0.0	0.0	0.0
9b3f4d04d8a95640f45131a640b12a16	0.0	0.0	0.0	0.0	0.0	0.0	0.0	0.0	5.0	0.0	0.0	0.0	0.0	0.0	0.0	0.0
58c496be6aedbd6fd8e9f45008b65f89	0.0	0.0	0.0	0.0	0.0	0.0	0.0	0.0	2.0	0.0	0.0	3.0	0.0	0.0	0.0	0.0
59deef9fab99861ad442afc204cd903f	0.0	0.0	0.0	0.0	0.0	0.0	0.0	0.0	0.0	0.0	5.0	0.0	0.0	0.0	0.0	0.0
5cb07247424aa21d8e419f49e00ace15	0.0	0.0	0.0	0.0	0.0	0.0	0.0	0.0	0.0	0.0	5.0	0.0	0.0	0.0	0.0	0.0
e77a40762119706cf1c7e9e7094a2eab	0.0	0.0	0.0	0.0	0.0	0.0	0.0	0.0	0.0	0.0	0.0	5.0	0.0	0.0	0.0	0.0
38918adb9a38054fbc1ebbcd8f6ce893	4.0	0.0	0.0	0.0	0.0	0.0	0.0	0.0	0.0	0.0	0.0	0.0	0.0	0.0	0.0	0.0
2a280f81762121d72311b5690813d97c	4.0	0.0	0.0	0.0	0.0	0.0	0.0	0.0	0.0	0.0	0.0	0.0	0.0	0.0	0.0	0.0
cacbf5f750d36340fc41a8b37ed614e9	0.0	4.0	0.0	0.0	0.0	0.0	0.0	0.0	0.0	0.0	0.0	0.0	0.0	0.0	0.0	0.0
019a6817f095d4af7c98653652f06846	0.0	4.0	0.0	0.0	0.0	0.0	0.0	0.0	0.0	0.0	0.0	0.0	0.0	0.0	0.0	0.0
05a03ac29ca40f55de35fc4c2281dad8	0.0	4.0	0.0	0.0	0.0	0.0	0.0	0.0	0.0	0.0	0.0	0.0	0.0	0.0	0.0	0.0
e224dbf41557c2b2f44ec88ca4cecf49	0.0	0.0	4.0	0.0	0.0	0.0	0.0	0.0	0.0	0.0	0.0	0.0	0.0	0.0	0.0	0.0
8a5af8c4405f0db951862fd0490f7dc1	0.0	0.0	4.0	0.0	0.0	0.0	0.0	0.0	0.0	0.0	0.0	0.0	0.0	0.0	0.0	0.0
81dd4f1ffcdbd5ad156cd2d8438fc177	0.0	0.0	4.0	0.0	0.0	0.0	0.0	0.0	0.0	0.0	0.0	0.0	0.0	0.0	0.0	0.0
389b1c15c29077a4cdc56989094f779b	0.0	0.0	4.0	0.0	0.0	0.0	0.0	0.0	0.0	0.0	0.0	0.0	0.0	0.0	0.0	0.0
e88732de18a234bd0f366a5701a5ea81	0.0	0.0	4.0	0.0	0.0	0.0	0.0	0.0	0.0	0.0	0.0	0.0	0.0	0.0	0.0	0.0
1204a5c2e537241ff54ad32d60582582	0.0	0.0	4.0	0.0	0.0	0.0	0.0	0.0	0.0	0.0	0.0	0.0	0.0	0.0	0.0	0.0
4ca0a8b808cca8d43314bc6605189e06	0.0	0.0	0.0	4.0	0.0	0.0	0.0	0.0	0.0	0.0	0.0	0.0	0.0	0.0	0.0	0.0
c3677755ae8bf6eb5a6ecb1f3a28ef45	0.0	0.0	0.0	4.0	0.0	0.0	0.0	0.0	0.0	0.0	0.0	0.0	0.0	0.0	0.0	0.0
3db1f214cbb8e790a44e1c4d183afdff	0.0	0.0	0.0	0.0	0.0	4.0	0.0	0.0	0.0	0.0	0.0	0.0	0.0	0.0	0.0	0.0
ea55e0db874ea0a5cd77394027c22def	0.0	0.0	0.0	0.0	0.0	0.0	4.0	0.0	0.0	0.0	0.0	0.0	0.0	0.0	0.0	0.0
92263db6fcdfa40b3ff21c6b2fffcc5e	0.0	0.0	0.0	0.0	0.0	0.0	0.0	0.0	0.0	4.0	0.0	0.0	0.0	0.0	0.0	0.0
d373947832562efb6ccf753e98eac74d	0.0	0.0	0.0	0.0	0.0	0.0	0.0	0.0	0.0	0.0	4.0	0.0	0.0	0.0	0.0	0.0
552f1f250477c038ff1ce9cbc7d557e4	0.0	0.0	0.0	0.0	0.0	0.0	0.0	0.0	0.0	0.0	0.0	4.0	0.0	0.0	0.0	0.0
5c8c7788e4267476ec10540242832a49	0.0	0.0	0.0	0.0	0.0	0.0	0.0	0.0	0.0	0.0	0.0	0.0	4.0	0.0	0.0	0.0
dcca664115516b70c127e0a8c85d0022	0.0	0.0	0.0	0.0	0.0	0.0	0.0	0.0	0.0	0.0	0.0	0.0	4.0	0.0	0.0	0.0
285191cfd79f2664318c1ebf1652a729	0.0	0.0	0.0	0.0	0.0	0.0	0.0	0.0	0.0	0.0	0.0	0.0	0.0	4.0	0.0	0.0
34bad17521e98a1832b0562b8663f15c	0.0	0.0	0.0	0.0	0.0	0.0	0.0	0.0	0.0	0.0	0.0	0.0	0.0	0.0	0.0	4.0
06d777b152a7710e80d75d6d768c6b01	0.0	0.0	0.0	0.0	0.0	0.0	0.0	0.0	0.0	0.0	0.0	0.0	0.0	0.0	0.0	4.0
7c5226c60ccf8f766b611df0c29ce781	3.0	0.0	0.0	0.0	0.0	0.0	0.0	0.0	0.0	0.0	0.0	0.0	0.0	0.0	0.0	0.0
b17a49a285b5b091d5627d4bbde695c9	3.0	0.0	0.0	0.0	0.0	0.0	0.0	0.0	0.0	0.0	0.0	0.0	0.0	0.0	0.0	0.0
87ccf6fac49a614b12667c3b4e44e14a	0.0	0.0	3.0	0.0	0.0	0.0	0.0	0.0	0.0	0.0	0.0	0.0	0.0	0.0	0.0	0.0
0cc9ca3d9333b8039084674d1c6f2bd5	0.0	0.0	3.0	0.0	0.0	0.0	0.0	0.0	0.0	0.0	0.0	0.0	0.0	0.0	0.0	0.0
881d66e73ae6c4c695d90172cadbbb68	0.0	0.0	3.0	0.0	0.0	0.0	0.0	0.0	0.0	0.0	0.0	0.0	0.0	0.0	0.0	0.0
c6a53a66cacb9ec8c90558f3e4c3c54d	0.0	0.0	3.0	0.0	0.0	0.0	0.0	0.0	0.0	0.0	0.0	0.0	0.0	0.0	0.0	0.0
80e2ce7f983edc2438f687cc390f4f75	0.0	0.0	3.0	0.0	0.0	0.0	0.0	0.0	0.0	0.0	0.0	0.0	0.0	0.0	0.0	0.0
0716e617c5dfd8fdf51cc670ab4d1b1d	0.0	0.0	0.0	3.0	0.0	0.0	0.0	0.0	0.0	0.0	0.0	0.0	0.0	0.0	0.0	0.0
d479198e1d8ee31cc2f162b554c9f941	0.0	0.0	0.0	0.0	3.0	0.0	0.0	0.0	0.0	0.0	0.0	0.0	0.0	0.0	0.0	0.0
916e81670fd4cb2e204669f8d20b62d6	0.0	0.0	0.0	0.0	3.0	0.0	0.0	0.0	0.0	0.0	0.0	0.0	0.0	0.0	0.0	0.0
bd51d2c63e6ef659eb6ffef3ac0ab68f	0.0	0.0	0.0	0.0	0.0	0.0	3.0	0.0	0.0	0.0	0.0	0.0	0.0	0.0	0.0	0.0
09f7c8711cc64b53d1e7e349e91c7bf0	0.0	0.0	0.0	0.0	0.0	0.0	3.0	0.0	0.0	0.0	0.0	0.0	0.0	0.0	0.0	0.0
733a3ad8810f8532acfb89eb7bd9cd6a	0.0	0.0	0.0	0.0	0.0	0.0	0.0	3.0	0.0	0.0	0.0	0.0	0.0	0.0	0.0	0.0
05827e1616d9c67432effe5b6b3854c4	0.0	0.0	0.0	0.0	0.0	0.0	0.0	0.0	3.0	0.0	0.0	0.0	0.0	0.0	0.0	0.0
3d142866ef647a3cf599ba3be97ad676	0.0	0.0	0.0	0.0	0.0	0.0	0.0	0.0	3.0	0.0	0.0	0.0	0.0	0.0	0.0	0.0
ab35b45a8239a79916eba1de769e6c77	0.0	0.0	0.0	0.0	0.0	0.0	0.0	0.0	0.0	0.0	3.0	0.0	0.0	0.0	0.0	0.0
7e0201a15e3ecf6f87e267a947e7b026	0.0	0.0	0.0	0.0	0.0	0.0	0.0	0.0	0.0	0.0	0.0	3.0	0.0	0.0	0.0	0.0
7e77877b6485ea2ac583be6c26147ebf	0.0	0.0	0.0	0.0	0.0	0.0	0.0	0.0	0.0	0.0	0.0	0.0	3.0	0.0	0.0	0.0
9436c3e58a668ec7891916666e14bac6	0.0	0.0	0.0	0.0	0.0	0.0	0.0	0.0	0.0	0.0	0.0	0.0	3.0	0.0	0.0	0.0
e23d2582650e162aa378b2afa2e7518c	0.0	0.0	0.0	0.0	0.0	0.0	0.0	0.0	0.0	0.0	0.0	0.0	3.0	0.0	0.0	0.0
6231fd52398e35c5285783392001437a	0.0	0.0	0.0	0.0	0.0	0.0	0.0	0.0	0.0	0.0	0.0	0.0	0.0	0.0	0.0	3.0
fdd19619cdf324594622a1e3be1270a5	2.0	0.0	0.0	0.0	0.0	0.0	0.0	0.0	0.0	0.0	0.0	0.0	0.0	0.0	0.0	0.0
aa918182a8df68ee27e63a7f9654dea7	2.0	0.0	0.0	0.0	0.0	0.0	0.0	0.0	0.0	0.0	0.0	0.0	0.0	0.0	0.0	0.0
83d24243e756df4e146c8e7f1c9a35b9	2.0	0.0	0.0	0.0	0.0	0.0	0.0	0.0	0.0	0.0	0.0	0.0	0.0	0.0	0.0	0.0
04779ded436cbb1648d18958c323de85	0.0	0.0	2.0	0.0	0.0	0.0	0.0	0.0	0.0	0.0	0.0	0.0	0.0	0.0	0.0	0.0
c9e185b05bd17250cfb563b21f79a19f	0.0	0.0	2.0	0.0	0.0	0.0	0.0	0.0	0.0	0.0	0.0	0.0	0.0	0.0	0.0	0.0
499fa7a9f2e34e61d34e8a83d329790c	0.0	0.0	0.0	2.0	0.0	0.0	0.0	0.0	0.0	0.0	0.0	0.0	0.0	0.0	0.0	0.0
a855c686fe8d5307df2e5f6c70b5ce34	0.0	0.0	0.0	0.0	2.0	0.0	0.0	0.0	0.0	0.0	0.0	0.0	0.0	0.0	0.0	0.0
19c60cdcdc4af1bdf4704adcbb726f8e	0.0	0.0	0.0	0.0	2.0	0.0	0.0	0.0	0.0	0.0	0.0	0.0	0.0	0.0	0.0	0.0
0083ffc0770af70609d1a2d9b017b605	0.0	0.0	0.0	0.0	0.0	2.0	0.0	0.0	0.0	0.0	0.0	0.0	0.0	0.0	0.0	0.0
c4b7a505062314f6a5f3a9ff19f93874	0.0	0.0	0.0	0.0	0.0	0.0	2.0	0.0	0.0	0.0	0.0	0.0	0.0	0.0	0.0	0.0
a2b3575d0057bb6cc08f00a2add37b6f	0.0	0.0	0.0	0.0	0.0	0.0	2.0	0.0	0.0	0.0	0.0	0.0	0.0	0.0	0.0	0.0
1b1bc8e766d6c2bdfb3f591a2b8ea96c	0.0	0.0	0.0	0.0	0.0	0.0	2.0	0.0	0.0	0.0	0.0	0.0	0.0	0.0	0.0	0.0
9935148636f7dccd906f64060e90da80	0.0	0.0	0.0	0.0	0.0	0.0	0.0	2.0	0.0	0.0	0.0	0.0	0.0	0.0	0.0	0.0
232c57ab9c754db40602e1b34dec1936	0.0	0.0	0.0	0.0	0.0	0.0	0.0	2.0	0.0	0.0	0.0	0.0	0.0	0.0	0.0	0.0
3af6bd621ea8b2903b6d8679ae9d8a82	0.0	0.0	0.0	0.0	0.0	0.0	0.0	0.0	2.0	0.0	0.0	0.0	0.0	0.0	0.0	0.0
1a16f2d5a9d8bfded11c987088114cae	0.0	0.0	0.0	0.0	0.0	0.0	0.0	0.0	0.0	2.0	0.0	0.0	0.0	0.0	0.0	0.0
bc74807757868134e91a911e859c9be4	0.0	0.0	0.0	0.0	0.0	0.0	0.0	0.0	0.0	2.0	0.0	0.0	0.0	0.0	0.0	0.0
5bad10f55cc327801cbd00a5c8764ac0	0.0	0.0	0.0	0.0	0.0	0.0	0.0	0.0	0.0	0.0	2.0	0.0	0.0	0.0	0.0	0.0
248a08f7ebe0365daf9c32099a790cc7	0.0	0.0	0.0	0.0	0.0	0.0	0.0	0.0	0.0	0.0	2.0	0.0	0.0	0.0	0.0	0.0
64340e993811b81c8bef0cbd472e73a8	0.0	0.0	0.0	0.0	0.0	0.0	0.0	0.0	0.0	0.0	0.0	0.0	2.0	0.0	0.0	0.0
0e1d96e3eef73c89742d6d5a1853c833	0.0	0.0	0.0	0.0	0.0	0.0	0.0	0.0	0.0	0.0	0.0	0.0	2.0	0.0	0.0	0.0
946248937c4ae489613891ffcf454ad4	0.0	0.0	0.0	0.0	0.0	0.0	0.0	0.0	0.0	0.0	0.0	0.0	2.0	0.0	0.0	0.0
4e6ccebc18a522f2b1e0558dbb6d6e96	0.0	0.0	0.0	0.0	0.0	0.0	0.0	0.0	0.0	0.0	0.0	0.0	0.0	2.0	0.0	0.0
803455a06a67909321e1c8fdb1272b16	0.0	0.0	0.0	0.0	0.0	0.0	0.0	0.0	0.0	0.0	0.0	0.0	0.0	0.0	2.0	0.0
0d3309e91e932832526ba2c2d89dd0b4	0.0	0.0	0.0	0.0	0.0	0.0	0.0	0.0	0.0	0.0	0.0	0.0	0.0	0.0	0.0	2.0
