# Supplementary material for: Holobiont nitrogen control and its potential for eutrophication resistance in an obligate photosymbiotic jellyfish
Source: Microbiome. 2021 Jun 2;9:127. doi: 10.1186/s40168-021-01075-0 (PMC8173792; doi:10.1186/s40168-021-01075-0)
Supplement: Supplementary file 5 — Additional file 4: R-scripts employed to analyse the bacterial microbiome. [file 40168_2021_1075_MOESM5_ESM.zip › R-code/meta.csv]

sample	Treatment
ApoLPul1	ApoL
ApoLPul2	ApoL
ApoLPul3	ApoL
ApoLPul4	ApoL
ApoLPul5	ApoL
SymLPul1	SymL
SymLPul2	SymL
SymLPul3	SymL
SymLPul4	SymL
SymLPul5	SymL
SymDPul1	SymD
SymDPul2	SymD
SymDPul3	SymD
SymDPul4	SymD
SymDPul5	SymD
Control1	control
