# Supplementary material for: Holobiont nitrogen control and its potential for eutrophication resistance in an obligate photosymbiotic jellyfish
Source: Microbiome. 2021 Jun 2;9:127. doi: 10.1186/s40168-021-01075-0 (PMC8173792; doi:10.1186/s40168-021-01075-0)
Supplement: Supplementary file 5 — Additional file 4: R-scripts employed to analyse the bacterial microbiome. [file 40168_2021_1075_MOESM5_ESM.zip › R-code/taxonomy.tsv]

Feature ID	Taxon	Confidence
c64c95066e7e0dedbfe6270a5fd10965	D_0__Bacteria;D_1__Proteobacteria;D_2__Gammaproteobacteria;D_3__Pseudomonadales;D_4__Moraxellaceae;D_5__Acinetobacter	0.999892978789026
cc5b644bd87e215301c38cd1da9cd173	D_0__Bacteria;D_1__Proteobacteria;D_2__Gammaproteobacteria;D_3__Pseudomonadales;D_4__Pseudomonadaceae;D_5__Pseudomonas	0.993002328828369
e407b26c112fc2d89e26a10e8069297a	D_0__Bacteria;D_1__Proteobacteria;D_2__Gammaproteobacteria;D_3__Pseudomonadales;D_4__Pseudomonadaceae;D_5__Pseudomonas	0.9999139935017898
3de14053f689a6486bd0d25a5b958c29	D_0__Bacteria;D_1__Proteobacteria;D_2__Gammaproteobacteria;D_3__Pseudomonadales;D_4__Moraxellaceae;D_5__Acinetobacter	0.9997862719143091
2fbdf174addf2ccc33252d045df4fbbb	D_0__Bacteria;D_1__Proteobacteria;D_2__Gammaproteobacteria;D_3__Betaproteobacteriales;D_4__Burkholderiaceae;D_5__Massilia	0.9933143599643804
d39f9b8f1f6ac9213d2a9d01b3c3091b	D_0__Bacteria;D_1__Proteobacteria;D_2__Gammaproteobacteria;D_3__Betaproteobacteriales;D_4__Burkholderiaceae;D_5__Massilia	0.9821986602088387
f27cb46827e4c9cb785be31da3bb90c0	D_0__Bacteria;D_1__Proteobacteria;D_2__Gammaproteobacteria;D_3__Pseudomonadales;D_4__Moraxellaceae;D_5__Acinetobacter	0.9998682551843207
138024f6367b277db454c2a1853b8f0e	D_0__Bacteria;D_1__Proteobacteria;D_2__Alphaproteobacteria;D_3__Sphingomonadales;D_4__Sphingomonadaceae;D_5__Sphingobium	0.9999855928668149
b834cbe86e533dd53384f7b9d66f5b6d	D_0__Bacteria;D_1__Proteobacteria;D_2__Gammaproteobacteria;D_3__Xanthomonadales;D_4__Xanthomonadaceae;D_5__Stenotrophomonas	0.9802913252722644
08c2f400073c53287c6b4846032094cb	D_0__Bacteria;D_1__Proteobacteria;D_2__Gammaproteobacteria;D_3__Betaproteobacteriales;D_4__Burkholderiaceae;D_5__Massilia	0.9892916002124529
c3c19cc9eaccfc32aa87756e2aa0dfe0	D_0__Bacteria;D_1__Proteobacteria;D_2__Gammaproteobacteria;D_3__Cellvibrionales;D_4__Cellvibrionaceae;D_5__Cellvibrio	0.9899939332153033
0cb0205a0319ed573ab9b7f787411bff	D_0__Bacteria;D_1__Proteobacteria;D_2__Gammaproteobacteria;D_3__Pseudomonadales;D_4__Moraxellaceae;D_5__Acinetobacter	0.9996729675617662
afb753f93d2724e41db1c12cca16e9a5	D_0__Bacteria;D_1__Proteobacteria;D_2__Gammaproteobacteria;D_3__Betaproteobacteriales;D_4__Burkholderiaceae;D_5__Massilia	0.9916459729872374
4f57e84d7f9df4a009f8786ccf98f67c	D_0__Bacteria;D_1__Proteobacteria;D_2__Alphaproteobacteria;D_3__Caulobacterales;D_4__Caulobacteraceae;D_5__Brevundimonas	0.9851478577738693
b1c7774db4aa99b46093915876400025	D_0__Bacteria;D_1__Proteobacteria;D_2__Alphaproteobacteria;D_3__Sphingomonadales;D_4__Sphingomonadaceae;D_5__Sphingomonas	0.9999703985649453
63f6341694b0b8285dd2a33e9a5813b5	D_0__Bacteria;D_1__Proteobacteria;D_2__Gammaproteobacteria;D_3__Betaproteobacteriales;D_4__Burkholderiaceae;D_5__Ralstonia	0.9087267267190763
d0f3e13d97f5d4722c6e51faad4328f4	D_0__Bacteria;D_1__Actinobacteria;D_2__Actinobacteria;D_3__Propionibacteriales;D_4__Propionibacteriaceae;D_5__Cutibacterium	0.9999996148284808
74df5e033605640d3205f2b1ad7c0920	D_0__Bacteria;D_1__Bacteroidetes;D_2__Bacteroidia;D_3__Flavobacteriales;D_4__Flavobacteriaceae;D_5__Flavobacterium	0.9999976894936997
4aeeacd5020e44469c2e266cd4d91d16	D_0__Bacteria;D_1__Proteobacteria;D_2__Alphaproteobacteria;D_3__Caulobacterales;D_4__Caulobacteraceae;D_5__Brevundimonas	0.964737580703455
beee8a2dedc810b276f3250a4bf359e4	D_0__Bacteria;D_1__Proteobacteria;D_2__Alphaproteobacteria;D_3__Rhodobacterales;D_4__Rhodobacteraceae;D_5__Ruegeria	0.7601899416639594
b6c312e8bc5d48223b85028209b71f81	D_0__Bacteria;D_1__Firmicutes;D_2__Bacilli;D_3__Bacillales;D_4__Planococcaceae;D_5__Planomicrobium	0.7620579371155917
78b9779a9933e032237d5471c686341f	D_0__Bacteria;D_1__Proteobacteria;D_2__Gammaproteobacteria;D_3__Pseudomonadales;D_4__Moraxellaceae;D_5__Alkanindiges	0.9999340229512274
d7adfb5319b876242aff5da71b465487	D_0__Bacteria;D_1__Actinobacteria;D_2__Actinobacteria;D_3__Propionibacteriales;D_4__Propionibacteriaceae;D_5__Cutibacterium	0.9999995427098886
20ce662b4eacea4f8172015093f16ce4	D_0__Bacteria;D_1__Proteobacteria;D_2__Alphaproteobacteria;D_3__Caulobacterales;D_4__Caulobacteraceae;D_5__Caulobacter;D_6__uncultured alpha proteobacterium	0.8259161529989044
2bcbc3a23cbdfcb4b1458c2cc070260f	D_0__Bacteria;D_1__Proteobacteria;D_2__Alphaproteobacteria;D_3__Sphingomonadales;D_4__Sphingomonadaceae;D_5__Sphingomonas	0.9999866426141807
b8cb2bb0adfbd269285b1b0b486486c9	D_0__Bacteria;D_1__Actinobacteria;D_2__Actinobacteria;D_3__Micrococcales;D_4__Micrococcaceae;D_5__Micrococcus	0.9998119877151467
7f94cf3729f590bd7bacfe505169ff50	D_0__Bacteria;D_1__Proteobacteria;D_2__Gammaproteobacteria;D_3__Pseudomonadales;D_4__Moraxellaceae;D_5__Enhydrobacter	0.9559741847376376
5b52d52a993ac514f9ff519a99537e9a	D_0__Bacteria;D_1__Proteobacteria;D_2__Gammaproteobacteria;D_3__Enterobacteriales;D_4__Enterobacteriaceae	0.9974722510001329
abd4894ffc57c540af2b082a589b3505	D_0__Bacteria;D_1__Firmicutes;D_2__Bacilli;D_3__Bacillales;D_4__Family XII;D_5__Exiguobacterium	0.9999983287059017
7248b5aea2e9efe96d04b22b9b41d37f	D_0__Bacteria;D_1__Bacteroidetes;D_2__Bacteroidia;D_3__Cytophagales;D_4__Spirosomaceae;D_5__Spirosoma	0.9493240578403198
aa493e570de491bd879c938b41fcf3fa	D_0__Bacteria;D_1__Proteobacteria;D_2__Gammaproteobacteria;D_3__Betaproteobacteriales;D_4__Burkholderiaceae;D_5__Massilia	0.9731131920052347
282ba7cf1922f745b40f8bcdc857747b	D_0__Bacteria;D_1__Proteobacteria;D_2__Gammaproteobacteria;D_3__Betaproteobacteriales;D_4__Burkholderiaceae;D_5__Massilia	0.9794105954816071
d0aed16aa7b87b259835677546c4d57c	D_0__Bacteria;D_1__Proteobacteria;D_2__Gammaproteobacteria;D_3__Alteromonadales;D_4__Alteromonadaceae;D_5__Rheinheimera	0.9842983372558738
4aa2b944bd1fd4cb152602ca4a1e202e	D_0__Bacteria;D_1__Proteobacteria;D_2__Alphaproteobacteria;D_3__Rhodobacterales;D_4__Rhodobacteraceae;D_5__Paracoccus	0.9992206064904473
bfaea29c0b2c7d59976e6a6cf03ccf10	D_0__Bacteria;D_1__Proteobacteria;D_2__Gammaproteobacteria;D_3__Pseudomonadales;D_4__Pseudomonadaceae;D_5__Pseudomonas	0.9990227114664876
48515989d6a4fc4eb9800fa5605759cf	D_0__Bacteria;D_1__Proteobacteria;D_2__Alphaproteobacteria;D_3__Rhizobiales;D_4__Hyphomicrobiaceae	0.9859196338974463
4e76f4eeaad6d9d36d7dab435e280993	D_0__Bacteria;D_1__Bacteroidetes;D_2__Bacteroidia;D_3__Flavobacteriales;D_4__Weeksellaceae;D_5__Chryseobacterium	0.9999648740157113
d3ddb96e11ae2700423d08d83106615d	D_0__Bacteria;D_1__Proteobacteria;D_2__Gammaproteobacteria;D_3__Betaproteobacteriales;D_4__Burkholderiaceae;D_5__Massilia	0.993517120054004
68732275cdd4581bbf213a5efa8c0e5b	D_0__Bacteria;D_1__Bacteroidetes;D_2__Bacteroidia;D_3__Sphingobacteriales;D_4__Sphingobacteriaceae;D_5__Pedobacter	0.9990659051236367
063ba0be86f346a9990bfd7d0ee250f1	D_0__Bacteria;D_1__Proteobacteria;D_2__Gammaproteobacteria;D_3__Betaproteobacteriales;D_4__Methylophilaceae	0.9997260322046023
4e294758b76204e8f7eae37b4c17a2ca	D_0__Bacteria;D_1__Proteobacteria;D_2__Gammaproteobacteria;D_3__Pseudomonadales;D_4__Moraxellaceae;D_5__Alkanindiges	0.9997877894282352
f809bf90c2b171edaa52450633728c79	D_0__Bacteria;D_1__Proteobacteria;D_2__Gammaproteobacteria;D_3__Betaproteobacteriales;D_4__Burkholderiaceae	0.999999952122797
0c90d71ce2d1ee8da209d724857d6075	D_0__Bacteria;D_1__Firmicutes;D_2__Bacilli;D_3__Bacillales;D_4__Staphylococcaceae;D_5__Staphylococcus	0.9795935229418495
f343633250e1da023ece697d02a7b7e8	D_0__Bacteria;D_1__Proteobacteria;D_2__Gammaproteobacteria;D_3__Alteromonadales;D_4__Pseudoalteromonadaceae;D_5__Pseudoalteromonas	0.9496896258022974
d0653058c8ec09f4b15bff4172f04500	D_0__Bacteria;D_1__Proteobacteria;D_2__Gammaproteobacteria;D_3__Pseudomonadales;D_4__Pseudomonadaceae;D_5__Pseudomonas	0.9996401167422498
7c0907858f60bf14ed81c3ccc7ca7c65	D_0__Bacteria;D_1__Chlamydiae;D_2__Chlamydiae;D_3__Chlamydiales;D_4__Chlamydiaceae;D_5__uncultured;Ambiguous_taxa	0.9534468265940435
1ff5a359332931aa3a342e58566514e4	D_0__Bacteria;D_1__Proteobacteria;D_2__Gammaproteobacteria;D_3__Pseudomonadales;D_4__Moraxellaceae;D_5__Alkanindiges	0.9998649600622523
44e94d9c30a0deabdafb5f5bb40cd319	D_0__Bacteria;D_1__Firmicutes;D_2__Bacilli;D_3__Bacillales;D_4__Staphylococcaceae;D_5__Staphylococcus	0.99490927395694
fcd54af58fd1831d07eeac4280bb6fba	D_0__Bacteria;D_1__Bacteroidetes;D_2__Bacteroidia;D_3__Sphingobacteriales;D_4__Sphingobacteriaceae;D_5__Pedobacter	0.9987189891306875
d485a4ead576c3a47181c33b8607de40	D_0__Bacteria	0.9942797403652796
a7e96d641f02f8206f710cf6af107c35	D_0__Bacteria;D_1__Firmicutes;D_2__Bacilli;D_3__Bacillales;D_4__Staphylococcaceae;D_5__Staphylococcus	0.985197386036295
868bb9320dea50ebf68b9e722b758fa1	D_0__Bacteria;D_1__Proteobacteria;D_2__Alphaproteobacteria;D_3__Rhodobacterales;D_4__Rhodobacteraceae;D_5__Thalassococcus	0.8017417240241282
423693aa4e65190acffe0f7992952cf5	D_0__Bacteria;D_1__Proteobacteria;D_2__Gammaproteobacteria;D_3__Alteromonadales;D_4__Alteromonadaceae	0.999999987635726
ee1b8935946c17001b8e9734a8d2ee40	D_0__Bacteria;D_1__Proteobacteria;D_2__Gammaproteobacteria;D_3__Oceanospirillales;D_4__Halomonadaceae;D_5__Halomonas;D_6__uncultured organism	0.963221306639165
a2d74595a28512195350ad4a7c57cef3	D_0__Bacteria;D_1__Proteobacteria;D_2__Gammaproteobacteria;D_3__Pseudomonadales;D_4__Moraxellaceae;D_5__Psychrobacter	0.9999567583351169
4e9fd65b0d9dbc58e193d6a08942f19b	D_0__Bacteria;D_1__Firmicutes;D_2__Bacilli;D_3__Bacillales;D_4__Family XII;D_5__Exiguobacterium	0.9999986766209062
6b0a933a73f0701d9b9695a5a9ffe975	D_0__Bacteria;D_1__Proteobacteria;D_2__Gammaproteobacteria;D_3__Betaproteobacteriales;D_4__Burkholderiaceae;D_5__Massilia	0.9988413897520849
1050971bbdd579837956e19516a70d30	D_0__Bacteria;D_1__Proteobacteria;D_2__Gammaproteobacteria;D_3__Betaproteobacteriales;D_4__Burkholderiaceae	0.9999845488147319
88cc27d1f0b9df58eb85b90aa9a9ac22	D_0__Bacteria;D_1__Actinobacteria;D_2__Actinobacteria;D_3__Propionibacteriales;D_4__Propionibacteriaceae;D_5__Cutibacterium	0.9999966608719447
98e2f25ccd7eba4a70ff32f9013c15fb	D_0__Bacteria;D_1__Bacteroidetes;D_2__Bacteroidia;D_3__Bacteroidales;D_4__Prevotellaceae;D_5__Alloprevotella	0.9999978704413299
8e408a30122c46d07291c9727e56def9	D_0__Bacteria;D_1__Proteobacteria;D_2__Gammaproteobacteria;D_3__Pseudomonadales;D_4__Moraxellaceae;D_5__Acinetobacter	0.9984624003432858
d3d5e5d39fe838ccb94d46c7adb2f389	D_0__Bacteria;D_1__Proteobacteria;D_2__Alphaproteobacteria;D_3__Rhizobiales;D_4__Xanthobacteraceae;D_5__Bradyrhizobium	0.9344428639720256
512fba6c84a12917967be3d041e0efcd	D_0__Bacteria;D_1__Proteobacteria;D_2__Alphaproteobacteria;D_3__Sphingomonadales;D_4__Sphingomonadaceae;D_5__Sphingomonas;D_6__Sphingomonas panni	0.9968758575620382
7664d4ab87391d148bd70c3b995c108f	D_0__Bacteria;D_1__Proteobacteria;D_2__Alphaproteobacteria;D_3__Sphingomonadales;D_4__Sphingomonadaceae;D_5__Sphingomonas;D_6__Sphingomonas sp. enrichment culture clone ts0624T	0.8394873150838101
60b59f20106648fdd579f6b51353a3bc	D_0__Bacteria;D_1__Actinobacteria;D_2__Actinobacteria;D_3__Micrococcales;D_4__Microbacteriaceae;D_5__Microbacterium	0.9999952078231172
4e9bc84919c5baf44f6854e9d34458b8	D_0__Bacteria;D_1__Proteobacteria;D_2__Gammaproteobacteria;D_3__Betaproteobacteriales;D_4__Burkholderiaceae;D_5__Massilia	0.9733092481738502
ddcb21fb2d2584ae29a0988054dc49f6	D_0__Bacteria;D_1__Proteobacteria;D_2__Alphaproteobacteria;D_3__Rhizobiales;D_4__Beijerinckiaceae;D_5__Methylobacterium;D_6__Methylobacterium hispanicum	0.950731051443021
725d041295e7210becb1854d5fd636f7	D_0__Bacteria;D_1__Actinobacteria;D_2__Actinobacteria;D_3__Corynebacteriales;D_4__Corynebacteriaceae;D_5__Corynebacterium 1	0.7627648682338217
070f5fe7771050511fc1fb622a127c0d	D_0__Bacteria;D_1__Proteobacteria;D_2__Alphaproteobacteria;D_3__Caulobacterales;D_4__Caulobacteraceae	0.9999968538640586
a35384f7bfea602aa7c60c80f6fb61ca	D_0__Bacteria;D_1__Proteobacteria;D_2__Alphaproteobacteria;D_3__Rhizobiales;D_4__Hyphomicrobiaceae;D_5__Filomicrobium	0.7026674382263992
fe8d7d466bcefe2e0b8b7560fecfd2b3	D_0__Bacteria;D_1__Actinobacteria;D_2__Actinobacteria;D_3__Bifidobacteriales;D_4__Bifidobacteriaceae;D_5__Gardnerella;Ambiguous_taxa	0.9460711267398466
c38f38e274deeb60af06bfb88fa1393c	D_0__Bacteria;D_1__Actinobacteria;D_2__Actinobacteria;D_3__Corynebacteriales;D_4__Corynebacteriaceae;D_5__Corynebacterium 1;D_6__Corynebacterium amycolatum	0.8784345884298276
ec02cb419c95e8eccc75be6f6028cf58	D_0__Bacteria;D_1__Fusobacteria;D_2__Fusobacteriia;D_3__Fusobacteriales;D_4__Fusobacteriaceae;D_5__Fusobacterium	0.999997190746789
b74ccc0076b47a1e50256a07e662a50a	D_0__Bacteria;D_1__Proteobacteria;D_2__Alphaproteobacteria;D_3__Caulobacterales;D_4__Caulobacteraceae;D_5__Brevundimonas	0.9950761108835501
0a40b01b2b6b3536fb01755909931183	D_0__Bacteria;D_1__Proteobacteria;D_2__Gammaproteobacteria;D_3__Betaproteobacteriales;D_4__Burkholderiaceae;D_5__Delftia	0.9739295509779262
fc1c09050ea3bbea383a3f63a0cc02c0	D_0__Bacteria;D_1__Proteobacteria;D_2__Gammaproteobacteria;D_3__Betaproteobacteriales;D_4__Burkholderiaceae;D_5__Tepidicella	0.9974587819801818
59519dfac5279f76dbd84e9fadcc88a8	D_0__Bacteria;D_1__Proteobacteria;D_2__Gammaproteobacteria;D_3__Oceanospirillales;D_4__Halomonadaceae;D_5__Halomonas;D_6__uncultured organism	0.9651589576483544
35c6456dfac2fcbf01fe71b3fe25a690	D_0__Bacteria;D_1__Firmicutes;D_2__Bacilli;D_3__Lactobacillales;D_4__Streptococcaceae;D_5__Lactococcus;D_6__Lactococcus lactis	0.9286096577584038
951872554a2ecc33cc4fec89f51fca7e	D_0__Bacteria;D_1__Bacteroidetes;D_2__Bacteroidia;D_3__Flavobacteriales;D_4__Weeksellaceae;D_5__Chryseobacterium	0.9999316685981899
ca30f571381562bff6f552f796e3b933	D_0__Bacteria;D_1__Firmicutes;D_2__Bacilli;D_3__Bacillales;D_4__Family XI;D_5__Gemella	0.9999983411933578
f233c3f9f24c3bc98e9a9d00051ee81e	D_0__Bacteria;D_1__Proteobacteria;D_2__Alphaproteobacteria;D_3__Caulobacterales;D_4__Caulobacteraceae;D_5__Brevundimonas	0.992655417725072
a44d9a12c38ef1beeef5934e64470929	D_0__Bacteria;D_1__Proteobacteria;D_2__Gammaproteobacteria;D_3__Alteromonadales;D_4__Idiomarinaceae;D_5__Idiomarina	0.9996114389094914
729ab75ca709f2c9dff864e66e83a777	D_0__Bacteria;D_1__Proteobacteria;D_2__Gammaproteobacteria;D_3__Betaproteobacteriales;D_4__Burkholderiaceae;D_5__Aquabacterium	0.8168064044561891
927c9f180e53afb9061f2c14f2e9deff	D_0__Bacteria;D_1__Actinobacteria;D_2__Actinobacteria;D_3__Micrococcales;D_4__Microbacteriaceae;D_5__Microbacterium	0.9999989590903067
78652d6df05268d8e788b15564857584	D_0__Bacteria;D_1__Firmicutes;D_2__Clostridia;D_3__Clostridiales;D_4__Ruminococcaceae;D_5__Ethanoligenens;D_6__uncultured bacterium	0.9998839951723388
ae3cbcc0b68593a57bda9d8901ed2ce7	D_0__Bacteria;D_1__Bacteroidetes;D_2__Bacteroidia;D_3__Bacteroidales;D_4__Prevotellaceae;D_5__Alloprevotella	0.999999008335243
e679081a557d351b5723a6b3947498c4	D_0__Bacteria;D_1__Bacteroidetes;D_2__Bacteroidia;D_3__Cytophagales;D_4__Cyclobacteriaceae;D_5__Fabibacter;Ambiguous_taxa	0.9864119667372595
7c85350c60b9d9ef4bbf9f15d924ec93	D_0__Bacteria;D_1__Proteobacteria;D_2__Alphaproteobacteria;D_3__Rhizobiales;D_4__Beijerinckiaceae;D_5__Methylobacterium	0.9999990250757191
d696f3f25e87578cfd94879263171bfc	D_0__Bacteria;D_1__Proteobacteria;D_2__Gammaproteobacteria;D_3__Alteromonadales;D_4__Alteromonadaceae;D_5__Aestuariibacter;Ambiguous_taxa	0.946371363879859
124a6b1a06ff9b7bb0438705bf0817e1	D_0__Bacteria;D_1__Proteobacteria;D_2__Alphaproteobacteria;D_3__Rhodobacterales;D_4__Rhodobacteraceae	0.9999999769960958
0679316f8db3dcbddaa1d6259de0f667	D_0__Bacteria;D_1__Fusobacteria;D_2__Fusobacteriia;D_3__Fusobacteriales;D_4__Fusobacteriaceae;D_5__Cetobacterium;Ambiguous_taxa	0.9703699850702193
d56bb08dc766576bbbef5d86c2022187	D_0__Bacteria;D_1__Bacteroidetes;D_2__Bacteroidia;D_3__Flavobacteriales;D_4__Cryomorphaceae;D_5__Owenweeksia	0.7368814937997837
5479adff7aead4368927651a6743d340	D_0__Bacteria;D_1__Proteobacteria;D_2__Alphaproteobacteria;D_3__Sphingomonadales;D_4__Sphingomonadaceae;D_5__Sphingomonas	0.9956022797729107
010d1e0210ca20d2f6669487f0a78dba	D_0__Bacteria;D_1__Firmicutes;D_2__Clostridia;D_3__Clostridiales;D_4__Ruminococcaceae	0.9999995220794431
0771d747400d877c79ed1d59b69bdca9	D_0__Bacteria;D_1__Proteobacteria;D_2__Alphaproteobacteria;D_3__Rhizobiales;D_4__Beijerinckiaceae;D_5__Methylobacterium	0.9999998811361258
088710a7d4c01fda265cd9e1a5fc192f	D_0__Bacteria;D_1__Actinobacteria;D_2__Actinobacteria;D_3__Micrococcales;D_4__Micrococcaceae;D_5__Kocuria	0.9467762388633237
bbac2ddbd25eec485e6fa4835659b651	D_0__Bacteria;D_1__Proteobacteria;D_2__Gammaproteobacteria;D_3__Betaproteobacteriales;D_4__Neisseriaceae;D_5__uncultured;Ambiguous_taxa	0.7783839621858604
edfe35f4c010444cec34ef38eb282fb1	D_0__Bacteria;D_1__Firmicutes;D_2__Bacilli;D_3__Bacillales;D_4__Planococcaceae;D_5__Planococcus	0.7172917485040604
3c41677da7ec7bd8fd854f04d45e69c2	D_0__Bacteria;D_1__Proteobacteria;D_2__Gammaproteobacteria;D_3__Betaproteobacteriales;D_4__Burkholderiaceae;D_5__Tepidicella	0.9832726226397523
3dd1bdd64ad05c411f8500c30c4b28c2	D_0__Bacteria;D_1__Bacteroidetes;D_2__Bacteroidia;D_3__Sphingobacteriales;D_4__Sphingobacteriaceae;D_5__Pedobacter	0.9994212417925994
08a3a4dc171568ba1e126330cfc1daed	D_0__Bacteria;D_1__Proteobacteria;D_2__Gammaproteobacteria;D_3__Betaproteobacteriales;D_4__Burkholderiaceae	0.9999946570487803
08ffec3bcac6ee8b5b48885e99ba5008	D_0__Bacteria;D_1__Firmicutes;D_2__Bacilli;D_3__Lactobacillales;D_4__Carnobacteriaceae;D_5__Granulicatella	0.9105631900353377
1214b15eeb352ee8c1247312453fb2c5	D_0__Bacteria;D_1__Proteobacteria;D_2__Alphaproteobacteria;D_3__Rhizobiales;D_4__Beijerinckiaceae;D_5__Methylobacterium	0.9999986689131568
7169b7452f51c3d740e55da3790c5f83	D_0__Bacteria;D_1__Actinobacteria;D_2__Actinobacteria;D_3__Micrococcales;D_4__Dermabacteraceae;D_5__Brachybacterium	0.9902097449993931
abb29225c1a5e3e3681f43ed0a58ef7c	D_0__Bacteria;D_1__Proteobacteria;D_2__Alphaproteobacteria;D_3__Rhodobacterales;D_4__Rhodobacteraceae	0.9999992154542972
1924a9e87ff8ca10455e1c026bfeb329	D_0__Bacteria;D_1__Proteobacteria;D_2__Alphaproteobacteria;D_3__uncultured;D_4__bacterium Ellin6089;D_5__bacterium Ellin6089;D_6__bacterium Ellin6089	0.9954425266942714
c6050fa662ae7cf8b00f41d8f077afab	D_0__Bacteria;D_1__Bacteroidetes;D_2__Bacteroidia;D_3__Bacteroidales;D_4__Prevotellaceae;D_5__Alloprevotella	0.9998911017326335
e2bef6b0fb59953a021898c1152e21ca	D_0__Bacteria;D_1__Proteobacteria;D_2__Deltaproteobacteria;D_3__Bdellovibrionales;D_4__Bdellovibrionaceae;D_5__Bdellovibrio;D_6__uncultured bacterium	0.7777161090862726
980e9c08d3cb82e8be0dc10cecd72417	D_0__Bacteria;D_1__Bacteroidetes;D_2__Bacteroidia;D_3__Flavobacteriales;D_4__Weeksellaceae;D_5__uncultured	0.7237629129820305
8c6e02c51a46aec40accd0619994a5f0	D_0__Bacteria;D_1__Proteobacteria;D_2__Alphaproteobacteria;D_3__Rhizobiales;D_4__Xanthobacteraceae;D_5__Bradyrhizobium	0.7916204136280076
3704292462d3e768fa95c1f186bb95e5	D_0__Bacteria;D_1__Proteobacteria;D_2__Alphaproteobacteria;D_3__Sphingomonadales;D_4__Sphingomonadaceae;D_5__Erythrobacter	0.9377434679573529
39afb594afbfb55684374fb3de9bf512	D_0__Bacteria;D_1__Bacteroidetes;D_2__Bacteroidia;D_3__Flavobacteriales;D_4__Weeksellaceae;D_5__Chryseobacterium	0.9999657733838809
8fdf0d041e2f655daf4b191257df00a4	D_0__Bacteria;D_1__Proteobacteria;D_2__Gammaproteobacteria;D_3__Pasteurellales;D_4__Pasteurellaceae;D_5__Haemophilus	0.7507258895206004
3e11124a00c6765f8ff75e9d018d25ee	D_0__Bacteria;D_1__Proteobacteria;D_2__Alphaproteobacteria;D_3__Rhodobacterales;D_4__Rhodobacteraceae	0.9999999777255462
f74fdcfc214330f7783bf1e601a6ec75	D_0__Bacteria;D_1__Proteobacteria;D_2__Gammaproteobacteria;D_3__Betaproteobacteriales;D_4__Burkholderiaceae;D_5__Tepidimonas;D_6__uncultured Tepidimonas sp.	0.7418410486676713
ee96fba9d937b95620e9b50dfe1b0adf	D_0__Bacteria;D_1__Proteobacteria;D_2__Alphaproteobacteria;D_3__Rhizobiales;D_4__Rhizobiaceae;D_5__uncultured;Ambiguous_taxa	0.8080115861549438
683880cd0d0f90c07af46b32d2e59cc6	D_0__Bacteria;D_1__Actinobacteria;D_2__Actinobacteria;D_3__Micrococcales;D_4__Dermacoccaceae;D_5__Dermacoccus	0.9281957935554459
3e6ee00ff5132ebe3848937ee9beec53	D_0__Bacteria;D_1__Proteobacteria;D_2__Gammaproteobacteria;D_3__Betaproteobacteriales;D_4__Burkholderiaceae	0.9999999902669576
75023c5075f1c05fa14426374506ce68	D_0__Bacteria;D_1__Bacteroidetes;D_2__Bacteroidia;D_3__Flavobacteriales;D_4__Weeksellaceae;D_5__Empedobacter;Ambiguous_taxa	0.871502515141973
4a7ba294aadff7ed458c4dccab405789	D_0__Bacteria;D_1__Actinobacteria;D_2__Actinobacteria;D_3__Corynebacteriales;D_4__Dietziaceae;D_5__Dietzia	0.9999480768418905
f132e9ae530c308cbfc25735a119fd30	D_0__Bacteria;D_1__Proteobacteria;D_2__Alphaproteobacteria;D_3__Rhodobacterales;D_4__Rhodobacteraceae	0.999998414606807
88492fd9226a70ce04b492321686a24b	D_0__Bacteria;D_1__Proteobacteria;D_2__Alphaproteobacteria;D_3__Caulobacterales;D_4__Caulobacteraceae;D_5__Brevundimonas	0.9994478684512252
997a0ea2b0327be655129efbaaa11213	D_0__Bacteria;D_1__Proteobacteria;D_2__Alphaproteobacteria;D_3__Caulobacterales;D_4__Hyphomonadaceae;D_5__Oceanicaulis;D_6__uncultured bacterium	0.824038070064316
ffba8fbbfe127b279c27327feefb4cd7	D_0__Bacteria;D_1__Bacteroidetes;D_2__Bacteroidia;D_3__Flavobacteriales;D_4__Weeksellaceae;D_5__Chryseobacterium	0.9483018729181185
4931791dfb3e029a0eeb7120b55dc530	D_0__Bacteria;D_1__Proteobacteria;D_2__Alphaproteobacteria;D_3__Rhizobiales;D_4__Rhizobiaceae;D_5__Shinella	0.9981385545852948
c745a191fe38918c13bbd4cd33a87702	D_0__Bacteria;D_1__Proteobacteria;D_2__Alphaproteobacteria;D_3__Rhizobiales;D_4__Xanthobacteraceae	0.999989202976399
6f44d01846ce9200feaddd277d64d03b	D_0__Bacteria;D_1__Bacteroidetes;D_2__Bacteroidia;D_3__Sphingobacteriales;D_4__Sphingobacteriaceae;D_5__Sphingobacterium	0.9602586163798347
466fd40c1ad72911488ea4ab772a6bef	D_0__Bacteria;D_1__Actinobacteria;D_2__Actinobacteria;D_3__Propionibacteriales;D_4__Nocardioidaceae;D_5__Nocardioides	0.9994353514507167
491897ab71a5a7b513a03dfa58138bbd	D_0__Bacteria;D_1__Proteobacteria;D_2__Alphaproteobacteria	0.9998317024489413
18aae9f0be97bb4f59c63c3e5504e9ea	D_0__Bacteria;D_1__Bacteroidetes;D_2__Bacteroidia;D_3__Bacteroidales;D_4__Prevotellaceae	0.9998313932405434
e7d84d2865f2f6a24b093f3e4d78fc04	D_0__Bacteria;D_1__Proteobacteria;D_2__Gammaproteobacteria;D_3__Betaproteobacteriales;D_4__Hydrogenophilaceae;D_5__Hydrogenophilus	0.9999999951323562
c6e0cb89de56493c1cd4b2e546efb490	D_0__Bacteria;D_1__Proteobacteria;D_2__Alphaproteobacteria;D_3__Sphingomonadales;D_4__Sphingomonadaceae	0.9999999537387048
24da582f2782535ba11d5ceaa52d0680	D_0__Bacteria;D_1__Proteobacteria	0.7787870624976005
4632910447a65a8cc5345cc07d61b300	D_0__Bacteria;D_1__Proteobacteria;D_2__Alphaproteobacteria;D_3__Rhizobiales;D_4__Devosiaceae;D_5__Devosia;D_6__uncultured alpha proteobacterium	0.8912692619234398
e0a0b5f7ac56c07a44128a85a93e34c2	D_0__Bacteria;D_1__Proteobacteria;D_2__Alphaproteobacteria;D_3__Caulobacterales;D_4__Caulobacteraceae;D_5__Brevundimonas	0.9938463107081982
28a081f94afef0c363c494af0a2f984b	D_0__Bacteria;D_1__Proteobacteria;D_2__Alphaproteobacteria;D_3__Rhizobiales;D_4__Stappiaceae;D_5__Labrenzia	0.99488293545584
b5bc599797df85b52d2828684d46ee13	D_0__Bacteria;D_1__Proteobacteria;D_2__Gammaproteobacteria;D_3__Pseudomonadales;D_4__Moraxellaceae;D_5__Acinetobacter	0.9998871770705907
0968eadc500d5a953008bafb2e82188b	D_0__Bacteria;D_1__Proteobacteria;D_2__Alphaproteobacteria;D_3__Sphingomonadales;D_4__Sphingomonadaceae;D_5__Novosphingobium;D_6__Sphingomonas sp. MG-2011-93-GP	0.8456202367662929
2f644664f38e90196221e7432e5db5be	D_0__Bacteria;D_1__Proteobacteria;D_2__Gammaproteobacteria;D_3__KI89A clade	0.9988120191315636
b617e787ed3e7550921f5310c793b8d3	D_0__Bacteria;D_1__Proteobacteria;D_2__Gammaproteobacteria;D_3__Pasteurellales;D_4__Pasteurellaceae;D_5__Actinobacillus	0.7584849309524282
2c859a49f563099ac754dc31cfee1773	D_0__Bacteria;D_1__Proteobacteria;D_2__Alphaproteobacteria;D_3__Sphingomonadales;D_4__Sphingomonadaceae;D_5__Sphingomonas	0.9999215387621804
7b84ce65eecd69b9841827268b6f4d03	D_0__Bacteria;D_1__Proteobacteria;D_2__Gammaproteobacteria;D_3__KI89A clade;D_4__uncultured gamma proteobacterium;D_5__uncultured gamma proteobacterium;D_6__uncultured gamma proteobacterium	0.8978451089455126
94be10e4fdb70b7780ad55d7b037928a	D_0__Bacteria;D_1__Firmicutes;D_2__Bacilli;D_3__Lactobacillales;D_4__Streptococcaceae;D_5__Streptococcus	0.938722035341552
40cd348001bb834a4bce572bdc9ee613	D_0__Bacteria;D_1__Proteobacteria;D_2__Alphaproteobacteria;D_3__Caulobacterales;D_4__Caulobacteraceae;D_5__Asticcacaulis;Ambiguous_taxa	0.7382189594079417
82f97d037762d444000e8ed4dc36bdf1	D_0__Bacteria;D_1__Proteobacteria;D_2__Gammaproteobacteria;D_3__Betaproteobacteriales;D_4__Hydrogenophilaceae;D_5__Tepidiphilus	0.9999961384943513
68ebe4f44cafa2236fb7fd4847d14915	D_0__Bacteria;D_1__Proteobacteria;D_2__Gammaproteobacteria;D_3__Pseudomonadales;D_4__Pseudomonadaceae;D_5__Pseudomonas	0.998582466153453
512bfc71e511d9607e9d5ff5fa782bd3	D_0__Bacteria;D_1__Proteobacteria;D_2__Alphaproteobacteria;D_3__Acetobacterales;D_4__Acetobacteraceae;D_5__Roseomonas	0.9981212833946421
a74bc8839a1bc98f4b63020447873a1c	D_0__Bacteria;D_1__Bacteroidetes;D_2__Bacteroidia;D_3__Flavobacteriales;D_4__Flavobacteriaceae;D_5__Tenacibaculum;D_6__actinobacterium YH73	0.9371463108904332
182ea1aa4e49c2d1fb0e81bd1df25f06	D_0__Bacteria;D_1__Proteobacteria;D_2__Gammaproteobacteria;D_3__Xanthomonadales;D_4__Xanthomonadaceae;D_5__Pseudoxanthomonas	0.9663206555540036
e335e2a0041018bb44ca219c3bdd73ca	D_0__Bacteria;D_1__Actinobacteria;D_2__Actinobacteria;D_3__Propionibacteriales;D_4__Propionibacteriaceae;D_5__Cutibacterium	0.9999991587489454
d621c917cd4f1476f32ba19ac5a3e787	D_0__Bacteria;D_1__Actinobacteria;D_2__Actinobacteria;D_3__Corynebacteriales;D_4__Corynebacteriaceae;D_5__Corynebacterium 1	0.9193191658162436
7f6ae3b1034ae29e046946a2d77f8007	D_0__Bacteria;D_1__Proteobacteria;D_2__Gammaproteobacteria;D_3__Salinisphaerales;D_4__Salinisphaeraceae;D_5__Salinisphaera;Ambiguous_taxa	0.9942659699735605
2f1ce9428cbac3166a55418c45dcdbe5	D_0__Bacteria;D_1__Proteobacteria;D_2__Alphaproteobacteria;D_3__Rhizobiales;D_4__Beijerinckiaceae;D_5__Methylobacterium	0.9999998806101388
c82a9b1acc5162353e93c5e1cfd062ce	D_0__Bacteria;D_1__Actinobacteria;D_2__Actinobacteria;D_3__Corynebacteriales;D_4__Corynebacteriaceae;D_5__Lawsonella;Ambiguous_taxa	0.7614898659265629
d2afb27a4169802f1feb060b3bd2a5b7	D_0__Bacteria;D_1__Chlamydiae;D_2__Chlamydiae;D_3__Chlamydiales;D_4__Simkaniaceae;D_5__uncultured	0.8958307343059331
049a3ad18aa3271407a829defa9ef9e2	D_0__Bacteria;D_1__Proteobacteria;D_2__Alphaproteobacteria;D_3__Sphingomonadales;D_4__Sphingomonadaceae;D_5__Sphingomonas;D_6__Sphingomonas dokdonensis	0.9571062177766116
36f45d912e774cde3033cf826d2ed0d0	D_0__Bacteria;D_1__Proteobacteria;D_2__Alphaproteobacteria;D_3__Rhodobacterales;D_4__Rhodobacteraceae;D_5__Amaricoccus;Ambiguous_taxa	0.9874279476642132
c62a71c6141086086eec64f3aed1c7c2	D_0__Bacteria;D_1__Planctomycetes;D_2__Pla3 lineage;D_3__hydrothermal vent metagenome;D_4__hydrothermal vent metagenome;D_5__hydrothermal vent metagenome;D_6__hydrothermal vent metagenome	0.9311413075355776
d1fe7778003817b3ef1da766026fc28b	D_0__Bacteria;D_1__Proteobacteria;D_2__Gammaproteobacteria;D_3__Betaproteobacteriales;D_4__Burkholderiaceae	0.9999999975210343
6f06a5e4a120281fb2f13aa67a030869	D_0__Bacteria;D_1__Proteobacteria;D_2__Gammaproteobacteria;D_3__Enterobacteriales;D_4__Enterobacteriaceae	0.9996154557889391
021c9e607d953a2a5d2caf35e95fce2b	D_0__Bacteria;D_1__Proteobacteria;D_2__Gammaproteobacteria;D_3__Enterobacteriales;D_4__Enterobacteriaceae	0.9986455922573982
89ad01b7ff19b8d436fe6148a0926545	D_0__Bacteria;D_1__Proteobacteria;D_2__Alphaproteobacteria;D_3__Rhizobiales;D_4__Stappiaceae;D_5__Labrenzia	0.9780155873267408
a60f61034e1b14e7d597dbc4ecdb401c	D_0__Bacteria;D_1__Proteobacteria;D_2__Alphaproteobacteria;D_3__Sphingomonadales;D_4__Sphingomonadaceae;D_5__Sphingomonas;D_6__Sphingomonas dokdonensis	0.8392710436088217
3633882102737deac4dcf6587c402d02	D_0__Bacteria;D_1__Actinobacteria;D_2__Actinobacteria;D_3__Corynebacteriales;D_4__Corynebacteriaceae	0.9999662868472737
7f903c2ad58beadf269b19c00d4c4d61	D_0__Bacteria;D_1__Proteobacteria;D_2__Gammaproteobacteria;D_3__Betaproteobacteriales;D_4__Burkholderiaceae	0.9999136771947826
b8824e7ac59e76740bb5828c11e02dc0	D_0__Bacteria;D_1__Proteobacteria;D_2__Gammaproteobacteria;D_3__Xanthomonadales;D_4__Xanthomonadaceae;D_5__Silanimonas	0.9836129882564225
ce564902f0f9ea242ff53f6518165a3e	D_0__Bacteria;D_1__Proteobacteria;D_2__Gammaproteobacteria;D_3__Alteromonadales;D_4__Pseudoalteromonadaceae;D_5__Pseudoalteromonas	0.9994250537414071
7b22280bd6d67aa4d56a8505b42b99c7	D_0__Bacteria;D_1__Actinobacteria;D_2__Actinobacteria;D_3__Pseudonocardiales;D_4__Pseudonocardiaceae;D_5__Saccharopolyspora;D_6__Saccharopolyspora halotolerans	0.9103648520725975
70348d473af3dcfdf54e964e62981a3a	D_0__Bacteria;D_1__Proteobacteria;D_2__Deltaproteobacteria;D_3__Bdellovibrionales;D_4__Bdellovibrionaceae;D_5__Bdellovibrio;D_6__uncultured marine bacterium	0.9846382806960852
dbe485fa5f0359259acf0e505a2639de	D_0__Bacteria;D_1__Proteobacteria;D_2__Gammaproteobacteria;D_3__Betaproteobacteriales;D_4__Burkholderiaceae;D_5__Comamonas	0.9018606106540463
4216371d2f913ef1bc8b3542950cb325	D_0__Bacteria;D_1__Proteobacteria;D_2__Gammaproteobacteria;D_3__Cellvibrionales;D_4__Cellvibrionaceae;D_5__Gilvimarinus;Ambiguous_taxa	0.99802069903548
23dc1c3df342757721e637b97980212d	D_0__Bacteria;D_1__Proteobacteria;D_2__Alphaproteobacteria;D_3__Sphingomonadales;D_4__Sphingomonadaceae;D_5__Sphingomonas	0.9936949157861724
da093545d15b2dd3b632ff8939c4057c	D_0__Bacteria;D_1__Firmicutes;D_2__Bacilli;D_3__Bacillales;D_4__Thermoactinomycetaceae	0.9772533433161976
c4cf74055f67d069d0f53cf48d5240c3	D_0__Bacteria;D_1__Proteobacteria;D_2__Alphaproteobacteria;D_3__Sphingomonadales;D_4__Sphingomonadaceae;D_5__Sphingomonas;D_6__Sphingomonas sp. sptzw24	0.9312825102861922
4208d044c844d5ea546e9c2778122cd1	D_0__Bacteria;D_1__Proteobacteria;D_2__Alphaproteobacteria;D_3__Rhodovibrionales;D_4__Kiloniellaceae;D_5__Pelagibius	0.9999988044964635
ca8ebc38172d754d9888264673c12343	D_0__Bacteria;D_1__Proteobacteria;D_2__Gammaproteobacteria;D_3__Salinisphaerales;D_4__Solimonadaceae;D_5__Nevskia;Ambiguous_taxa	0.8372922209085824
31c3f3d1054817ee54c8a712cd698db8	D_0__Bacteria;D_1__Proteobacteria;D_2__Alphaproteobacteria;D_3__Rhodobacterales;D_4__Rhodobacteraceae;D_5__Paracoccus;D_6__Paracoccus sp. JC6	0.9449539252051492
eac785b2f6f42f015389abef967138bd	D_0__Bacteria;D_1__Bacteroidetes;D_2__Bacteroidia;D_3__Cytophagales;D_4__Cyclobacteriaceae	0.917687273038542
a8c4321eb2ead6751ed5417a1acdecb9	D_0__Bacteria;D_1__Actinobacteria;D_2__Actinobacteria;D_3__Micrococcales;D_4__Micrococcaceae;D_5__Kocuria	0.9074606319769979
2bf0f665a9cec2afaa85becacc2d0d64	D_0__Bacteria;D_1__Proteobacteria;D_2__Gammaproteobacteria;D_3__Betaproteobacteriales;D_4__Burkholderiaceae;D_5__Massilia	0.9510500448638798
0717c9a50acc0e32fa201463dd450d9c	D_0__Bacteria;D_1__Bacteroidetes;D_2__Bacteroidia;D_3__Bacteroidales;D_4__Prevotellaceae;D_5__Alloprevotella;D_6__Prevotella sp. oral clone ASCG10	0.8149576000481522
92a4b2e1c8da8a53ae369317a4896f42	D_0__Bacteria;D_1__Proteobacteria;D_2__Gammaproteobacteria;D_3__Alteromonadales;D_4__Colwelliaceae;D_5__Thalassotalea;D_6__Thalassotalea euphylliae	0.8974677563905553
abd826a4c5833ecbf1ed17c07208890e	D_0__Bacteria;D_1__Dependentiae;D_2__Babeliae;D_3__Babeliales;D_4__Vermiphilaceae;D_5__uncultured proteobacterium;D_6__uncultured proteobacterium	0.9123351768396087
17126cfa8d7b3715bdab07479b9e0cf6	D_0__Bacteria;D_1__Proteobacteria;D_2__Gammaproteobacteria;D_3__Oceanospirillales;D_4__Halomonadaceae;D_5__Halomonas	0.7452736891196875
dd57f2245f84154b03f3d0bd2179dbb8	D_0__Bacteria;D_1__Proteobacteria;D_2__Alphaproteobacteria;D_3__Caulobacterales;D_4__Caulobacteraceae;D_5__Brevundimonas	0.9970395902942584
6051655a54d68e570b4473f015c1944f	D_0__Bacteria;D_1__Actinobacteria;D_2__Acidimicrobiia;D_3__Microtrichales;D_4__Ilumatobacteraceae;D_5__Ilumatobacter	0.9903734457965916
fb0cabf3d1ac5b03b4e817355b3798d2	D_0__Bacteria;D_1__Firmicutes;D_2__Clostridia;D_3__Clostridiales;D_4__Family XI;D_5__Peptoniphilus;D_6__unidentified	0.9381672186789903
e607842b9514c8a10d3eb5db14f350f4	D_0__Bacteria;D_1__Bacteroidetes;D_2__Bacteroidia;D_3__Flavobacteriales;D_4__Weeksellaceae;D_5__Moheibacter	0.8610308939466478
5020147c531a2d89199aa4a4c085d7d7	D_0__Bacteria;D_1__Actinobacteria;D_2__Actinobacteria;D_3__Propionibacteriales;D_4__Propionibacteriaceae;D_5__Cutibacterium	0.9996435900978202
7c5df4f016413b491e586fde87800b1c	D_0__Bacteria;D_1__Proteobacteria;D_2__Gammaproteobacteria;D_3__Alteromonadales;D_4__Pseudoalteromonadaceae;D_5__Pseudoalteromonas	0.9998315784563498
5dc1bcaf7b2758bebe6cf48c689a1c20	D_0__Bacteria;D_1__Proteobacteria;D_2__Gammaproteobacteria	0.9976781944092983
476e68336c3834d7b3be7386c12330c9	D_0__Bacteria;D_1__Proteobacteria;D_2__Gammaproteobacteria;D_3__Vibrionales;D_4__Vibrionaceae;D_5__Vibrio	0.8427408826957904
46a0fff9c10f8267be9fe12c8ddb6720	D_0__Bacteria;D_1__Proteobacteria;D_2__Alphaproteobacteria;D_3__Sphingomonadales;D_4__Sphingomonadaceae;D_5__Sphingomonas	0.9999344833199497
e49d088ac9954971b749b1dabcaee8cf	D_0__Bacteria;D_1__Firmicutes;D_2__Bacilli;D_3__Lactobacillales;D_4__Streptococcaceae;D_5__Lactococcus	0.9999899394089412
1e5eb8d5f61635b5505565a24bcb7bd3	D_0__Bacteria;D_1__Actinobacteria;D_2__Actinobacteria;D_3__Micrococcales;D_4__Microbacteriaceae;D_5__uncultured bacterium;D_6__uncultured bacterium	0.9961152864577323
0ae837299d422778dc4a798577b70982	D_0__Bacteria;D_1__Bacteroidetes;D_2__Bacteroidia;D_3__Sphingobacteriales;D_4__env.OPS 17	0.9999998105909228
b44021d7a155dee9b8ba6658455ce8fe	D_0__Bacteria;D_1__Chlamydiae;D_2__Chlamydiae;D_3__Chlamydiales;D_4__Chlamydiaceae;D_5__uncultured;Ambiguous_taxa	0.7097881439205513
07db554420668def321951d317d46368	D_0__Bacteria;D_1__Chlamydiae;D_2__Chlamydiae;D_3__Chlamydiales;D_4__Chlamydiaceae	0.8276200979914348
69fbf20b380de167545d528217a1f377	D_0__Bacteria;D_1__Proteobacteria	0.9176971442864348
babd1e2b96ada128c065229442569e83	D_0__Bacteria;D_1__Actinobacteria;D_2__Actinobacteria;D_3__Corynebacteriales;D_4__Corynebacteriaceae;D_5__Corynebacterium 1	0.8774706318226227
5182273d6cc27487f2d2e07ffb48a0a8	D_0__Bacteria;D_1__Firmicutes;D_2__Bacilli;D_3__Lactobacillales;D_4__Streptococcaceae;D_5__Streptococcus	0.9998518183701103
f22424a96d233e1e1e2d0f19f16d445f	D_0__Bacteria;D_1__Proteobacteria;D_2__Gammaproteobacteria;D_3__Pasteurellales;D_4__Pasteurellaceae;D_5__Haemophilus	0.9978580901297968
2e2573a25b75cb53e606ec396ac85b28	D_0__Bacteria;D_1__Proteobacteria;D_2__Gammaproteobacteria;D_3__Enterobacteriales;D_4__Enterobacteriaceae;D_5__Cronobacter	0.9639754332778567
d0c40e1eeac0f3bb0b24a83958c6766e	D_0__Bacteria;D_1__Bacteroidetes;D_2__Bacteroidia;D_3__Bacteroidales;D_4__Prevotellaceae;D_5__Prevotella;Ambiguous_taxa	0.7022593609257459
9870e016cbb50c22f9955c3775e860e7	D_0__Bacteria;D_1__Bacteroidetes;D_2__Bacteroidia;D_3__Flavobacteriales;D_4__Weeksellaceae;D_5__Cloacibacterium	0.9998037892005064
73bb3dca3d4a91b53c5cc512dc9385a9	D_0__Bacteria;D_1__Proteobacteria;D_2__Gammaproteobacteria;D_3__Betaproteobacteriales;D_4__Burkholderiaceae;D_5__Massilia	0.9231240060570545
6ee9853b99b7275de1020e2a47943fc4	D_0__Bacteria;D_1__Proteobacteria;D_2__Gammaproteobacteria;D_3__Oceanospirillales;D_4__Halomonadaceae;D_5__Salinicola	0.9996896541278031
166f2efadf50becf779b039125e1dffe	D_0__Bacteria;D_1__Proteobacteria;D_2__Alphaproteobacteria;D_3__Rhizobiales;D_4__Beijerinckiaceae;D_5__Methylobacterium	0.9999998370884402
8d9b078bb78afb262fcadc66d352b16d	D_0__Bacteria;D_1__Proteobacteria;D_2__Gammaproteobacteria	0.9998141099323765
b62fbe918bd8604e673072eb4064a034	D_0__Bacteria;D_1__Actinobacteria;D_2__Actinobacteria;D_3__Propionibacteriales;D_4__Nocardioidaceae;D_5__Nocardioides	0.9981698903394451
bea163d51d3cf4de8572e2b4b6e2208d	D_0__Bacteria;D_1__Actinobacteria;D_2__Actinobacteria;D_3__Micrococcales;D_4__Micrococcaceae;D_5__Arthrobacter;D_6__Arthrobacter rhombi	0.9777749543459732
063ac3e49cbb0f197076bab984576946	D_0__Bacteria;D_1__Firmicutes;D_2__Bacilli;D_3__Lactobacillales;D_4__Streptococcaceae;D_5__Streptococcus	0.9807732530148106
be1c2ed7534a92433e1f22ab4fff8114	D_0__Bacteria;D_1__Proteobacteria;D_2__Alphaproteobacteria;D_3__Sphingomonadales;D_4__Sphingomonadaceae;D_5__Sphingomonas	0.9887640351154243
b98019ff021fbaabc0e2720dcf250a4b	D_0__Bacteria;D_1__Actinobacteria;D_2__Actinobacteria;D_3__Corynebacteriales;D_4__Corynebacteriaceae;D_5__Corynebacterium 1	0.9334263072198079
71ddbe40c03e8dc4e02588f743a47497	D_0__Bacteria;D_1__Proteobacteria;D_2__Alphaproteobacteria;D_3__Sphingomonadales;D_4__Sphingomonadaceae;D_5__Novosphingobium	0.855081494472743
97042e0aed21316dd55516311eb1e6fe	D_0__Bacteria;D_1__Proteobacteria;D_2__Alphaproteobacteria;D_3__Rhizobiales;D_4__Rhizobiaceae;D_5__Allorhizobium-Neorhizobium-Pararhizobium-Rhizobium	0.9487706628300747
c515bb67f1c5cff8fc239346f6b4370e	D_0__Bacteria;D_1__Chlamydiae;D_2__Chlamydiae;D_3__Chlamydiales;D_4__cvE6	0.8813423728943534
828d16a2f587e1db114b9280519664d4	D_0__Bacteria;D_1__Bacteroidetes;D_2__Bacteroidia;D_3__Chitinophagales;D_4__Chitinophagaceae;D_5__Sediminibacterium	0.9443980098762071
7702057fb968ad1d7188046b6e69b82b	D_0__Bacteria;D_1__Proteobacteria;D_2__Gammaproteobacteria;D_3__Aeromonadales;D_4__Succinivibrionaceae;D_5__Anaerobiospirillum;Ambiguous_taxa	0.9992842540553362
e3e8a0072d8522ddf53c2f443452c7b7	D_0__Bacteria;D_1__Actinobacteria;D_2__Actinobacteria;D_3__Micrococcales;D_4__Intrasporangiaceae	0.9983318929254065
7d6d8e927481b1fa1afc94959eb45438	D_0__Bacteria;D_1__Proteobacteria;D_2__Alphaproteobacteria;D_3__Rhizobiales;D_4__Rhizobiaceae	0.8911845749728292
b064b532cb091e59b609a7c30a0268a2	D_0__Bacteria;D_1__Proteobacteria;D_2__Gammaproteobacteria;D_3__Alteromonadales;D_4__Shewanellaceae;D_5__Shewanella	0.9985062358650517
d0f5bbc625a58952584df1d5f329b6c4	D_0__Bacteria;D_1__Bacteroidetes;D_2__Bacteroidia;D_3__Bacteroidales;D_4__Dysgonomonadaceae;D_5__Dysgonomonas	0.9744238772023315
b4fee42b4a94b41c368e8dd208c63361	D_0__Bacteria;D_1__Actinobacteria;D_2__Acidimicrobiia;D_3__Microtrichales;D_4__uncultured	0.8071419183597476
1ebda02a41d03d5d5c3e3ebb776791dd	D_0__Bacteria;D_1__Bacteroidetes;D_2__Bacteroidia;D_3__Bacteroidales;D_4__Porphyromonadaceae;D_5__Porphyromonas	0.9999969903756767
98d656ad97e17cf87f26f59e77d020a1	D_0__Bacteria;D_1__Firmicutes;D_2__Clostridia;D_3__Clostridiales;D_4__Family XI;D_5__Finegoldia;Ambiguous_taxa	0.9603845233928947
3c8ff847272c120c66a32213448e4308	D_0__Bacteria;D_1__Proteobacteria;D_2__Alphaproteobacteria;D_3__Rhizobiales;D_4__Methyloligellaceae;D_5__uncultured;D_6__uncultured Rhizobiales bacterium	0.9963807229115802
2a8df115f415d30e527f9b1bbad9b20e	D_0__Bacteria;D_1__Proteobacteria;D_2__Gammaproteobacteria;D_3__Legionellales;D_4__Legionellaceae;D_5__Legionella	0.9931160380473497
b577f837f62f9fcaaef2babc27417fda	D_0__Bacteria;D_1__Actinobacteria;D_2__Actinobacteria;D_3__Micrococcales;D_4__Dermacoccaceae;D_5__Dermacoccus	0.9099942960361563
9b3f4d04d8a95640f45131a640b12a16	D_0__Bacteria;D_1__Chlamydiae;D_2__Chlamydiae;D_3__Chlamydiales;D_4__Chlamydiaceae;D_5__uncultured;Ambiguous_taxa	0.9715499776340464
58c496be6aedbd6fd8e9f45008b65f89	D_0__Bacteria;D_1__Proteobacteria;D_2__Gammaproteobacteria;D_3__Betaproteobacteriales;D_4__Burkholderiaceae	0.9999999696379915
59deef9fab99861ad442afc204cd903f	D_0__Bacteria;D_1__Chlamydiae;D_2__Chlamydiae;D_3__Chlamydiales;D_4__Chlamydiaceae;D_5__uncultured;Ambiguous_taxa	0.8636650166949057
5cb07247424aa21d8e419f49e00ace15	D_0__Bacteria;D_1__Proteobacteria;D_2__Gammaproteobacteria;D_3__Nitrosococcales;D_4__Methylophagaceae;D_5__Methylophaga;D_6__Methylophaga sp. PBVC023FULL	0.7813478603624686
e77a40762119706cf1c7e9e7094a2eab	D_0__Bacteria;D_1__Bacteroidetes;D_2__Bacteroidia;D_3__Flavobacteriales;D_4__Flavobacteriaceae;D_5__Mesoflavibacter	0.9925844953547505
38918adb9a38054fbc1ebbcd8f6ce893	D_0__Bacteria;D_1__Actinobacteria;D_2__Rubrobacteria;D_3__Rubrobacterales;D_4__Rubrobacteriaceae;D_5__Rubrobacter	0.9999999949800255
2a280f81762121d72311b5690813d97c	D_0__Bacteria;D_1__Bacteroidetes;D_2__Bacteroidia;D_3__Sphingobacteriales;D_4__Sphingobacteriaceae;D_5__Arcticibacter;Ambiguous_taxa	0.9566068590906588
cacbf5f750d36340fc41a8b37ed614e9	D_0__Bacteria;D_1__Firmicutes;D_2__Bacilli;D_3__Lactobacillales;D_4__Carnobacteriaceae;D_5__Atopostipes;Ambiguous_taxa	0.9674995795556701
019a6817f095d4af7c98653652f06846	D_0__Bacteria;D_1__Firmicutes;D_2__Bacilli;D_3__Bacillales;D_4__Bacillaceae;D_5__Bacillus	0.9993104376518446
05a03ac29ca40f55de35fc4c2281dad8	D_0__Bacteria;D_1__Firmicutes;D_2__Bacilli;D_3__Lactobacillales;D_4__Streptococcaceae;D_5__Streptococcus	0.7976856906219714
e224dbf41557c2b2f44ec88ca4cecf49	D_0__Bacteria;D_1__Bacteroidetes;D_2__Rhodothermia;D_3__Rhodothermales;D_4__Rhodothermaceae;D_5__Rubrivirga;D_6__uncultured bacterium	0.9972149590511782
8a5af8c4405f0db951862fd0490f7dc1	D_0__Bacteria;D_1__Bacteroidetes;D_2__Bacteroidia;D_3__Flavobacteriales;D_4__Flavobacteriaceae;D_5__Arenibacter	0.9922778000876156
81dd4f1ffcdbd5ad156cd2d8438fc177	D_0__Bacteria;D_1__Proteobacteria;D_2__Alphaproteobacteria;D_3__Rhizobiales;D_4__Xanthobacteraceae;D_5__Bradyrhizobium	0.9995973952994268
389b1c15c29077a4cdc56989094f779b	D_0__Bacteria;D_1__Proteobacteria;D_2__Gammaproteobacteria;D_3__Ga0077536;D_4__metagenome;D_5__metagenome;D_6__metagenome	0.9771754815770153
e88732de18a234bd0f366a5701a5ea81	D_0__Bacteria;D_1__Firmicutes;D_2__Clostridia;D_3__Clostridiales;D_4__Ruminococcaceae	0.9999924507038375
1204a5c2e537241ff54ad32d60582582	D_0__Bacteria;D_1__Proteobacteria;D_2__Gammaproteobacteria;D_3__Cellvibrionales;D_4__Halieaceae;D_5__Haliea;Ambiguous_taxa	0.9272928016826064
4ca0a8b808cca8d43314bc6605189e06	D_0__Bacteria;D_1__Actinobacteria;D_2__Actinobacteria;D_3__Corynebacteriales;D_4__Nocardiaceae;D_5__Gordonia	0.9962673474421222
c3677755ae8bf6eb5a6ecb1f3a28ef45	D_0__Bacteria;D_1__Proteobacteria;D_2__Alphaproteobacteria;D_3__Sphingomonadales;D_4__Sphingomonadaceae;D_5__Sphingomonas	0.9999767039130315
3db1f214cbb8e790a44e1c4d183afdff	D_0__Bacteria;D_1__Actinobacteria;D_2__Thermoleophilia;D_3__Gaiellales;D_4__Gaiellaceae;D_5__Gaiella	0.7526063136042788
ea55e0db874ea0a5cd77394027c22def	D_0__Bacteria;D_1__Proteobacteria;D_2__Gammaproteobacteria;D_3__Betaproteobacteriales;D_4__Burkholderiaceae;D_5__Aquabacterium	0.8562503602544549
92263db6fcdfa40b3ff21c6b2fffcc5e	D_0__Bacteria;D_1__Proteobacteria;D_2__Gammaproteobacteria;D_3__Alteromonadales;D_4__Alteromonadaceae;D_5__Rheinheimera	0.9999480144470295
d373947832562efb6ccf753e98eac74d	D_0__Bacteria;D_1__Actinobacteria;D_2__Actinobacteria;D_3__Corynebacteriales;D_4__Corynebacteriaceae;D_5__Corynebacterium 1	0.7709054640259333
552f1f250477c038ff1ce9cbc7d557e4	D_0__Bacteria;D_1__Proteobacteria;D_2__Alphaproteobacteria;D_3__Rhizobiales;D_4__Rhizobiaceae;D_5__Allorhizobium-Neorhizobium-Pararhizobium-Rhizobium	0.9803340579340372
5c8c7788e4267476ec10540242832a49	D_0__Bacteria;D_1__Bacteroidetes;D_2__Bacteroidia;D_3__Chitinophagales;D_4__Chitinophagaceae;D_5__Chitinophaga;D_6__uncultured Chitinophaga sp.	0.9570468090850336
dcca664115516b70c127e0a8c85d0022	D_0__Bacteria;D_1__Proteobacteria;D_2__Gammaproteobacteria;D_3__pItb-vmat-80	0.7542043479105335
285191cfd79f2664318c1ebf1652a729	D_0__Bacteria;D_1__Proteobacteria;D_2__Alphaproteobacteria;D_3__Rhodobacterales;D_4__Rhodobacteraceae;D_5__Thalassococcus	0.8515304736778656
34bad17521e98a1832b0562b8663f15c	D_0__Bacteria;D_1__Bacteroidetes;D_2__Bacteroidia;D_3__Flavobacteriales;D_4__Weeksellaceae;D_5__Chryseobacterium	0.9699839047122473
06d777b152a7710e80d75d6d768c6b01	D_0__Bacteria;D_1__Proteobacteria;D_2__Gammaproteobacteria;D_3__Alteromonadales;D_4__Idiomarinaceae;D_5__Idiomarina;D_6__Idiomarina fontislapidosi	0.7164997523304197
7c5226c60ccf8f766b611df0c29ce781	D_0__Bacteria;D_1__Proteobacteria;D_2__Gammaproteobacteria;D_3__Enterobacteriales;D_4__Enterobacteriaceae	0.9992455347513535
b17a49a285b5b091d5627d4bbde695c9	D_0__Bacteria;D_1__Proteobacteria;D_2__Alphaproteobacteria;D_3__Reyranellales;D_4__Reyranellaceae;D_5__Reyranella;D_6__alpha proteobacterium Gsoil 1161	0.7206166492994446
87ccf6fac49a614b12667c3b4e44e14a	D_0__Bacteria;D_1__Proteobacteria;D_2__Alphaproteobacteria;D_3__SAR11 clade;D_4__Clade I	0.9996677399445082
0cc9ca3d9333b8039084674d1c6f2bd5	D_0__Bacteria;D_1__Firmicutes;D_2__Negativicutes;D_3__Selenomonadales;D_4__Veillonellaceae;D_5__Sporomusa	0.9928835918373903
881d66e73ae6c4c695d90172cadbbb68	D_0__Bacteria;D_1__Firmicutes;D_2__Clostridia;D_3__Clostridiales;D_4__Lachnospiraceae;D_5__Lachnoclostridium	0.7097238671537882
c6a53a66cacb9ec8c90558f3e4c3c54d	D_0__Bacteria;D_1__Proteobacteria;D_2__Deltaproteobacteria;D_3__Myxococcales;D_4__Blfdi19	0.9925873808939724
80e2ce7f983edc2438f687cc390f4f75	D_0__Bacteria;D_1__Proteobacteria;D_2__Alphaproteobacteria;D_3__Rhodobacterales;D_4__Rhodobacteraceae;D_5__Paracoccus	0.7660377722445464
0716e617c5dfd8fdf51cc670ab4d1b1d	D_0__Bacteria;D_1__Proteobacteria;D_2__Gammaproteobacteria;D_3__Betaproteobacteriales;D_4__Burkholderiaceae	0.9999999434021819
d479198e1d8ee31cc2f162b554c9f941	D_0__Bacteria;D_1__Firmicutes;D_2__Clostridia;D_3__Clostridiales;D_4__Ruminococcaceae;D_5__Ruminococcus 1;D_6__Clostridium islandicum	0.9430645940462615
916e81670fd4cb2e204669f8d20b62d6	D_0__Bacteria;D_1__Proteobacteria;D_2__Gammaproteobacteria;D_3__Alteromonadales;D_4__Shewanellaceae;D_5__Shewanella	0.9965849848465855
bd51d2c63e6ef659eb6ffef3ac0ab68f	D_0__Bacteria;D_1__Proteobacteria;D_2__Alphaproteobacteria;D_3__Rhizobiales;D_4__Rhizobiaceae;D_5__Allorhizobium-Neorhizobium-Pararhizobium-Rhizobium	0.9954520642165999
09f7c8711cc64b53d1e7e349e91c7bf0	D_0__Bacteria;D_1__Proteobacteria;D_2__Gammaproteobacteria;D_3__Pseudomonadales;D_4__Pseudomonadaceae;D_5__Pseudomonas	0.9851239245427456
733a3ad8810f8532acfb89eb7bd9cd6a	D_0__Bacteria;D_1__Proteobacteria;D_2__Gammaproteobacteria;D_3__Legionellales;D_4__Legionellaceae	0.7685770814151355
05827e1616d9c67432effe5b6b3854c4	D_0__Bacteria;D_1__Proteobacteria;D_2__Alphaproteobacteria;D_3__Rhodospirillales;D_4__Thalassospiraceae;D_5__Thalassospira	0.9999917222881766
3d142866ef647a3cf599ba3be97ad676	D_0__Bacteria;D_1__Proteobacteria;D_2__Alphaproteobacteria;D_3__Caulobacterales;D_4__Caulobacteraceae;D_5__Brevundimonas	0.7339716551479818
ab35b45a8239a79916eba1de769e6c77	D_0__Bacteria;D_1__Proteobacteria;D_2__Gammaproteobacteria;D_3__Steroidobacterales;D_4__Woeseiaceae;D_5__Woeseia	0.7725224108971551
7e0201a15e3ecf6f87e267a947e7b026	D_0__Bacteria;D_1__Proteobacteria;D_2__Gammaproteobacteria;D_3__Aeromonadales;D_4__Aeromonadaceae;D_5__Aeromonas;D_6__Aeromonas salmonicida	0.8263223872815553
7e77877b6485ea2ac583be6c26147ebf	D_0__Bacteria;D_1__Proteobacteria;D_2__Alphaproteobacteria;D_3__Rhizobiales;D_4__Beijerinckiaceae;D_5__Methylobacterium	0.999998587398495
9436c3e58a668ec7891916666e14bac6	D_0__Bacteria;D_1__Firmicutes;D_2__Bacilli;D_3__Bacillales;D_4__Family XII;D_5__Exiguobacterium	0.9999978940085958
e23d2582650e162aa378b2afa2e7518c	D_0__Bacteria;D_1__Proteobacteria;D_2__Alphaproteobacteria;D_3__Caulobacterales;D_4__Hyphomonadaceae;D_5__Oceanicaulis;D_6__uncultured bacterium	0.7928581224854491
6231fd52398e35c5285783392001437a	D_0__Bacteria;D_1__Firmicutes;D_2__Bacilli;D_3__Bacillales;D_4__Family X;D_5__Thermicanus;D_6__Geobacillus sp.	0.8615722955063816
fdd19619cdf324594622a1e3be1270a5	D_0__Bacteria;D_1__Bacteroidetes;D_2__Bacteroidia;D_3__Chitinophagales;D_4__Chitinophagaceae	0.9999999940453991
aa918182a8df68ee27e63a7f9654dea7	D_0__Bacteria;D_1__Firmicutes;D_2__Clostridia;D_3__Clostridiales;D_4__Family XI;D_5__Peptoniphilus	0.9998147827898941
83d24243e756df4e146c8e7f1c9a35b9	D_0__Bacteria;D_1__Proteobacteria;D_2__Gammaproteobacteria;D_3__Betaproteobacteriales;D_4__Burkholderiaceae;D_5__Burkholderia-Caballeronia-Paraburkholderia	0.8767742327060526
04779ded436cbb1648d18958c323de85	D_0__Bacteria;D_1__Proteobacteria;D_2__Alphaproteobacteria;D_3__Acetobacterales;D_4__Acetobacteraceae;D_5__Acidisoma;D_6__uncultured alpha proteobacterium	0.9416359406007749
c9e185b05bd17250cfb563b21f79a19f	D_0__Bacteria;D_1__Proteobacteria;D_2__Gammaproteobacteria;D_3__Cellvibrionales;D_4__Spongiibacteraceae;D_5__BD1-7 clade;D_6__uncultured organism	0.9974555437206268
499fa7a9f2e34e61d34e8a83d329790c	D_0__Bacteria;D_1__Proteobacteria;D_2__Alphaproteobacteria;D_3__Reyranellales;D_4__Reyranellaceae;D_5__Reyranella	0.9996123216721458
a855c686fe8d5307df2e5f6c70b5ce34	D_0__Bacteria;D_1__Proteobacteria;D_2__Alphaproteobacteria;D_3__Rhizobiales;D_4__Rhizobiaceae;D_5__Mesorhizobium	0.9789030947566354
19c60cdcdc4af1bdf4704adcbb726f8e	D_0__Bacteria;D_1__Proteobacteria;D_2__Gammaproteobacteria;D_3__Pseudomonadales;D_4__Pseudomonadaceae;D_5__Pseudomonas	0.9567715001373907
0083ffc0770af70609d1a2d9b017b605	D_0__Bacteria;D_1__Proteobacteria;D_2__Gammaproteobacteria;D_3__Vibrionales;D_4__Vibrionaceae;D_5__Vibrio	0.9018295784018802
c4b7a505062314f6a5f3a9ff19f93874	D_0__Bacteria;D_1__Bacteroidetes;D_2__Bacteroidia;D_3__Flavobacteriales;D_4__Flavobacteriaceae	0.9999984830555422
a2b3575d0057bb6cc08f00a2add37b6f	D_0__Bacteria;D_1__Proteobacteria;D_2__Gammaproteobacteria;D_3__Aeromonadales;D_4__Succinivibrionaceae;D_5__Anaerobiospirillum;Ambiguous_taxa	0.999799095751883
1b1bc8e766d6c2bdfb3f591a2b8ea96c	D_0__Bacteria;D_1__Actinobacteria;D_2__Actinobacteria;D_3__Corynebacteriales;D_4__Nocardiaceae;D_5__Gordonia	0.9991502752073778
9935148636f7dccd906f64060e90da80	D_0__Bacteria;D_1__Proteobacteria;D_2__Alphaproteobacteria;D_3__Sphingomonadales;D_4__Sphingomonadaceae;D_5__Porphyrobacter	0.9158144007859418
232c57ab9c754db40602e1b34dec1936	D_0__Bacteria;D_1__Proteobacteria;D_2__Gammaproteobacteria;D_3__Betaproteobacteriales;D_4__Burkholderiaceae	0.9999329853739823
3af6bd621ea8b2903b6d8679ae9d8a82	D_0__Bacteria;D_1__Actinobacteria;D_2__Actinobacteria;D_3__Corynebacteriales;D_4__Corynebacteriaceae;D_5__Corynebacterium 1;D_6__Corynebacterium amycolatum	0.9656344650954022
1a16f2d5a9d8bfded11c987088114cae	D_0__Bacteria;D_1__Proteobacteria;D_2__Deltaproteobacteria	0.827757354726229
bc74807757868134e91a911e859c9be4	D_0__Bacteria;D_1__Proteobacteria;D_2__Gammaproteobacteria;D_3__Pseudomonadales;D_4__Pseudomonadaceae;D_5__Pseudomonas	0.9571170862482731
5bad10f55cc327801cbd00a5c8764ac0	D_0__Bacteria;D_1__Proteobacteria;D_2__Deltaproteobacteria;D_3__NB1-j	0.9983646047648589
248a08f7ebe0365daf9c32099a790cc7	D_0__Bacteria;D_1__Proteobacteria;D_2__Gammaproteobacteria;D_3__Betaproteobacteriales;D_4__Burkholderiaceae;D_5__Pigmentiphaga	0.9615437411151532
64340e993811b81c8bef0cbd472e73a8	D_0__Bacteria;D_1__Proteobacteria;D_2__Alphaproteobacteria;D_3__Rhizobiales;D_4__Stappiaceae;D_5__Stappia	0.9982544723668638
0e1d96e3eef73c89742d6d5a1853c833	D_0__Bacteria;D_1__Proteobacteria;D_2__Gammaproteobacteria;D_3__Betaproteobacteriales;D_4__Burkholderiaceae	0.9999999624501843
946248937c4ae489613891ffcf454ad4	D_0__Bacteria;D_1__Proteobacteria;D_2__Gammaproteobacteria;D_3__Pseudomonadales;D_4__Moraxellaceae;D_5__Acinetobacter	0.9857040132782318
4e6ccebc18a522f2b1e0558dbb6d6e96	D_0__Bacteria;D_1__Bacteroidetes;D_2__Bacteroidia;D_3__Flavobacteriales;D_4__Flavobacteriaceae;D_5__Muriicola;D_6__Muriicola marianensis	0.7305095991722917
803455a06a67909321e1c8fdb1272b16	D_0__Bacteria;D_1__Proteobacteria;D_2__Gammaproteobacteria;D_3__Betaproteobacteriales;D_4__Burkholderiaceae;D_5__Burkholderia-Caballeronia-Paraburkholderia	0.9998439343688565
0d3309e91e932832526ba2c2d89dd0b4	D_0__Bacteria;D_1__Bacteroidetes;D_2__Bacteroidia;D_3__Chitinophagales;D_4__Chitinophagaceae	0.9999976770801458
