# Supplementary material for: Holobiont nitrogen control and its potential for eutrophication resistance in an obligate photosymbiotic jellyfish
Source: Microbiome. 2021 Jun 2;9:127. doi: 10.1186/s40168-021-01075-0 (PMC8173792; doi:10.1186/s40168-021-01075-0)
Supplement: Supplementary file 5 — Additional file 4: R-scripts employed to analyse the bacterial microbiome. [file 40168_2021_1075_MOESM5_ESM.zip › R-code/tree.nwk]

((d485a4ead576c3a47181c33b8607de40:0.145731488,24da582f2782535ba11d5ceaa52d0680:5e-09)1.000:0.9426685320000001,(87ccf6fac49a614b12667c3b4e44e14a:0.036702894,(ca30f571381562bff6f552f796e3b933:0.025115182,((((0c90d71ce2d1ee8da209d724857d6075:0.004455233,(44e94d9c30a0deabdafb5f5bb40cd319:0.008977417,a7e96d641f02f8206f710cf6af107c35:5e-09)0.807:0.004445175)0.883:0.009896575,(94be10e4fdb70b7780ad55d7b037928a:5e-09,(063ac3e49cbb0f197076bab984576946:0.008439339,05a03ac29ca40f55de35fc4c2281dad8:0.00251279)0.776:0.00251306)0.951:0.027463137)0.351:0.009789997,((08ffec3bcac6ee8b5b48885e99ba5008:6e-09,cacbf5f750d36340fc41a8b37ed614e9:0.043779241)0.947:0.017112175,((019a6817f095d4af7c98653652f06846:0.037184565,(b6c312e8bc5d48223b85028209b71f81:5e-09,edfe35f4c010444cec34ef38eb282fb1:0.018360215)0.562:0.022352608)0.895:0.018631818,(4e9fd65b0d9dbc58e193d6a08942f19b:0.018487596,(da093545d15b2dd3b632ff8939c4057c:0.034207057,(abd4894ffc57c540af2b082a589b3505:5e-09,9436c3e58a668ec7891916666e14bac6:0.00447523)0.863:0.020250979)0.475:0.016717031)0.863:0.015879607)0.864:0.011073536)0.000:5e-09)0.596:0.001626496,((5182273d6cc27487f2d2e07ffb48a0a8:0.021717194,(35c6456dfac2fcbf01fe71b3fe25a690:5e-09,e49d088ac9954971b749b1dabcaee8cf:0.009026525)0.987:0.052161582)0.887:0.0384605,(((6231fd52398e35c5285783392001437a:0.068621161,(0cc9ca3d9333b8039084674d1c6f2bd5:0.115229026,((010d1e0210ca20d2f6669487f0a78dba:0.008718567,e88732de18a234bd0f366a5701a5ea81:0.045830759)0.834:0.015044894,(78652d6df05268d8e788b15564857584:0.044098213,d479198e1d8ee31cc2f162b554c9f941:0.016812808)0.978:0.055694085)0.237:0.010613041)0.881:0.020188247)0.745:0.007819449,(98d656ad97e17cf87f26f59e77d020a1:0.079535864,(fb0cabf3d1ac5b03b4e817355b3798d2:0.055184845,aa918182a8df68ee27e63a7f9654dea7:0.031350556)0.280:0.03267782)0.975:0.082467124)0.869:0.021021569,(((512bfc71e511d9607e9d5ff5fa782bd3:0.050010332,04779ded436cbb1648d18958c323de85:0.04210978)0.926:0.037500048,((c6a53a66cacb9ec8c90558f3e4c3c54d:0.044048719,5bad10f55cc327801cbd00a5c8764ac0:0.099327042)0.869:0.025396361,(((31c3f3d1054817ee54c8a712cd698db8:0.018481362,(beee8a2dedc810b276f3250a4bf359e4:0.013542802,((abb29225c1a5e3e3681f43ed0a58ef7c:0.01661732,((868bb9320dea50ebf68b9e722b758fa1:5e-09,285191cfd79f2664318c1ebf1652a729:0.004394028)0.988:0.018185821,(124a6b1a06ff9b7bb0438705bf0817e1:0.008923144,3e11124a00c6765f8ff75e9d018d25ee:5e-09)0.707:5e-09)0.919:0.027875809)0.904:0.028074886,f132e9ae530c308cbfc25735a119fd30:0.004503965)0.267:6e-09)0.825:0.005088791)0.802:5e-09,(4aa2b944bd1fd4cb152602ca4a1e202e:0.019487562,80e2ce7f983edc2438f687cc390f4f75:0.015113496)0.977:0.037565304)0.982:0.048188529,((64340e993811b81c8bef0cbd472e73a8:0.025964422,(28a081f94afef0c363c494af0a2f984b:6e-09,89ad01b7ff19b8d436fe6148a0926545:0.023007724)0.941:0.042907413)0.966:0.0469755,((97042e0aed21316dd55516311eb1e6fe:0.010218882,(40cd348001bb834a4bce572bdc9ee613:0.02651732,(e0a0b5f7ac56c07a44128a85a93e34c2:0.007939962,(20ce662b4eacea4f8172015093f16ce4:0.018292944,((b74ccc0076b47a1e50256a07e662a50a:5e-09,(dd57f2245f84154b03f3d0bd2179dbb8:0.004407183,f233c3f9f24c3bc98e9a9d00051ee81e:0.004394011)0.873:5e-09)0.962:5e-09,(070f5fe7771050511fc1fb622a127c0d:0.008957584,(88492fd9226a70ce04b492321686a24b:5e-09,(4f57e84d7f9df4a009f8786ccf98f67c:6e-09,4aeeacd5020e44469c2e266cd4d91d16:0.004429684)0.934:0.008897834)0.600:5e-09)0.946:0.008957582)0.351:5e-09)0.796:0.015649433)0.871:0.020364892)0.936:0.024338284)0.877:0.014920467,(((ddcb21fb2d2584ae29a0988054dc49f6:0.004280092,(1214b15eeb352ee8c1247312453fb2c5:0.008464023,(7e77877b6485ea2ac583be6c26147ebf:0.000798429,(0771d747400d877c79ed1d59b69bdca9:5e-09,166f2efadf50becf779b039125e1dffe:0.00439503)0.765:0.008098327)0.483:0.013492781)0.941:0.020501547)0.988:0.036890622,((7c85350c60b9d9ef4bbf9f15d924ec93:0.004400519,2f1ce9428cbac3166a55418c45dcdbe5:5e-09)0.921:0.015918999,19c60cdcdc4af1bdf4704adcbb726f8e:0.044882913)0.921:5e-09)0.994:0.077180608,((1924a9e87ff8ca10455e1c026bfeb329:0.053706369,36f45d912e774cde3033cf826d2ed0d0:0.113931212)0.492:0.022286674,(((4208d044c844d5ea546e9c2778122cd1:0.055068209,(((997a0ea2b0327be655129efbaaa11213:5e-09,e23d2582650e162aa378b2afa2e7518c:0.004393987)0.964:0.03982096,((0968eadc500d5a953008bafb2e82188b:5e-09,(((3704292462d3e768fa95c1f186bb95e5:0.027710787,(c6e0cb89de56493c1cd4b2e546efb490:0.0,9935148636f7dccd906f64060e90da80:0.0):6e-09)0.955:0.023453555,(512fba6c84a12917967be3d041e0efcd:5e-09,((23dc1c3df342757721e637b97980212d:0.01889418,(2bcbc3a23cbdfcb4b1458c2cc070260f:0.008898968,(5479adff7aead4368927651a6743d340:0.004399398,((049a3ad18aa3271407a829defa9ef9e2:5e-09,a60f61034e1b14e7d597dbc4ecdb401c:0.004384065)0.848:0.004402334,(be1c2ed7534a92433e1f22ab4fff8114:0.02313937,2c859a49f563099ac754dc31cfee1773:0.004414423)0.286:5e-09)0.887:0.004391247)0.000:5e-09)0.742:0.004089458)0.877:0.009366939,(((46a0fff9c10f8267be9fe12c8ddb6720:0.004384582,(c3677755ae8bf6eb5a6ecb1f3a28ef45:0.004374438,b1c7774db4aa99b46093915876400025:5e-09)0.850:5e-09)0.990:0.027942357,c4cf74055f67d069d0f53cf48d5240c3:0.013632865)0.000:5e-09,7664d4ab87391d148bd70c3b995c108f:0.008877607)0.846:0.009084541)0.956:0.018549381)0.803:0.009239727)0.903:0.018298112,71ddbe40c03e8dc4e02588f743a47497:0.010906596)0.950:0.02294101)0.645:0.003152688,138024f6367b277db454c2a1853b8f0e:0.050767253)0.946:0.030395426)0.953:0.045074492,05827e1616d9c67432effe5b6b3854c4:0.026096965)0.601:0.008103864)0.821:0.012399569,((81dd4f1ffcdbd5ad156cd2d8438fc177:0.024383216,((b17a49a285b5b091d5627d4bbde695c9:0.0,499fa7a9f2e34e61d34e8a83d329790c:0.0):0.068572743,(8c6e02c51a46aec40accd0619994a5f0:5e-09,(d3d5e5d39fe838ccb94d46c7adb2f389:0.004403305,c745a191fe38918c13bbd4cd33a87702:6e-09)0.891:0.008957556)0.928:0.046094471)0.767:0.04287693)0.945:0.04304557,(a855c686fe8d5307df2e5f6c70b5ce34:0.062347955,((552f1f250477c038ff1ce9cbc7d557e4:0.008895125,(ee96fba9d937b95620e9b50dfe1b0adf:0.030038898,bd51d2c63e6ef659eb6ffef3ac0ab68f:0.037067996)0.885:0.023238893)0.885:0.017452019,((7d6d8e927481b1fa1afc94959eb45438:5e-09,3c8ff847272c120c66a32213448e4308:0.023171724)0.782:0.010494686,4632910447a65a8cc5345cc07d61b300:0.080390637)0.839:0.016341102)0.847:0.023029333)0.258:6e-09)0.875:0.016198526)0.728:0.005213021,(4931791dfb3e029a0eeb7120b55dc530:0.02565995,(491897ab71a5a7b513a03dfa58138bbd:0.026217165,(48515989d6a4fc4eb9800fa5605759cf:0.005305121,a35384f7bfea602aa7c60c80f6fb61ca:0.038257407)0.737:0.019022053)0.923:0.028780265)0.844:0.014249072)0.822:0.023709693)0.913:0.040889983)0.729:0.008337915)0.000:5e-09)0.483:0.010741371)0.810:0.01312679)0.961:0.045810248)0.391:0.004969741,(((c62a71c6141086086eec64f3aed1c7c2:0.215404253,(((6051655a54d68e570b4473f015c1944f:0.059294994,b4fee42b4a94b41c368e8dd208c63361:0.016339096)0.951:0.046321676,((((466fd40c1ad72911488ea4ab772a6bef:0.026735589,b62fbe918bd8604e673072eb4064a034:0.02084046)0.832:0.009717582,((fe8d7d466bcefe2e0b8b7560fecfd2b3:0.050513341,((((c38f38e274deeb60af06bfb88fa1393c:5e-09,3af6bd621ea8b2903b6d8679ae9d8a82:0.004423462)0.961:0.02239612,c82a9b1acc5162353e93c5e1cfd062ce:0.01487658)0.328:0.000406845,((3633882102737deac4dcf6587c402d02:0.021450495,((d373947832562efb6ccf753e98eac74d:0.019228409,(d621c917cd4f1476f32ba19ac5a3e787:0.004416171,b98019ff021fbaabc0e2720dcf250a4b:5e-09)0.962:0.029293043)0.842:0.01658687,725d041295e7210becb1854d5fd636f7:0.01836969)0.048:0.017464583)0.740:0.008297481,babd1e2b96ada128c065229442569e83:0.020558275)0.865:0.017499919)0.799:0.009800481,4a7ba294aadff7ed458c4dccab405789:0.015076612)0.749:0.011159852)0.781:0.020423823,(((e3e8a0072d8522ddf53c2f443452c7b7:6e-09,(683880cd0d0f90c07af46b32d2e59cc6:0.004423471,b577f837f62f9fcaaef2babc27417fda:5e-09)0.941:0.023137832)0.881:0.025518234,(1e5eb8d5f61635b5505565a24bcb7bd3:0.0415037,(60b59f20106648fdd579f6b51353a3bc:5e-09,927c9f180e53afb9061f2c14f2e9deff:0.023496561)0.985:0.064482295)0.833:0.021730637)0.466:0.015981424,((((a8c4321eb2ead6751ed5417a1acdecb9:0.024609582,bea163d51d3cf4de8572e2b4b6e2208d:0.0159427)0.873:0.017041727,b8cb2bb0adfbd269285b1b0b486486c9:0.030686375)0.822:0.012763526,7169b7452f51c3d740e55da3790c5f83:0.03148387)0.737:0.00672717,088710a7d4c01fda265cd9e1a5fc192f:0.004802905)0.920:0.0329906)0.811:0.014734477)0.850:0.016254241)0.794:0.013649274,7b22280bd6d67aa4d56a8505b42b99c7:0.050154914)0.734:0.012967957,((5020147c531a2d89199aa4a4c085d7d7:0.00627516,(88cc27d1f0b9df58eb85b90aa9a9ac22:0.004433406,(d0f3e13d97f5d4722c6e51faad4328f4:5e-09,(d7adfb5319b876242aff5da71b465487:5e-09,e335e2a0041018bb44ca219c3bdd73ca:0.004398789)0.850:0.004404177)0.000:5e-09)0.739:0.011828599)0.951:0.048241058,(4ca0a8b808cca8d43314bc6605189e06:0.015692015,1b1bc8e766d6c2bdfb3f591a2b8ea96c:0.002551471)0.906:0.039616009)0.924:0.037494295)0.766:0.01754051)0.910:0.036106963,(38918adb9a38054fbc1ebbcd8f6ce893:0.082685231,3db1f214cbb8e790a44e1c4d183afdff:0.079757952)0.771:0.023954959)0.775:0.015149346)0.914:0.044904002,((abd826a4c5833ecbf1ed17c07208890e:0.185178731,((((((7248b5aea2e9efe96d04b22b9b41d37f:0.065022118,(5c8c7788e4267476ec10540242832a49:5e-09,(828d16a2f587e1db114b9280519664d4:0.014859754,(0d3309e91e932832526ba2c2d89dd0b4:0.057037219,fdd19619cdf324594622a1e3be1270a5:0.005876964)0.662:0.00324468)0.986:0.047318458)1.000:0.139718013)0.885:0.052263461,eac785b2f6f42f015389abef967138bd:0.052645326)0.888:0.023176316,(((0ae837299d422778dc4a798577b70982:0.075187967,1ebda02a41d03d5d5c3e3ebb776791dd:0.042424721)0.629:0.024640663,d0f5bbc625a58952584df1d5f329b6c4:0.086435498)0.659:0.009625808,((c6050fa662ae7cf8b00f41d8f077afab:5e-09,(98e2f25ccd7eba4a70ff32f9013c15fb:5e-09,(ae3cbcc0b68593a57bda9d8901ed2ce7:0.0,0717c9a50acc0e32fa201463dd450d9c:0.0):0.005035945)0.966:0.015518035)0.965:0.055603784,(18aae9f0be97bb4f59c63c3e5504e9ea:0.004274011,d0c40e1eeac0f3bb0b24a83958c6766e:0.004891034)0.987:0.072144362)0.898:0.036044772)0.802:0.023532174)0.722:0.042508293,(6f44d01846ce9200feaddd277d64d03b:0.038588414,(2a280f81762121d72311b5690813d97c:0.008268245,(68732275cdd4581bbf213a5efa8c0e5b:5e-09,(fcd54af58fd1831d07eeac4280bb6fba:0.008731818,3dd1bdd64ad05c411f8500c30c4b28c2:0.002588762)0.777:0.002589578)0.919:0.020480536)0.869:0.031715088)0.795:0.028356916)0.717:0.03605567,e679081a557d351b5723a6b3947498c4:0.038928249)0.743:0.050342463,(d56bb08dc766576bbbef5d86c2022187:0.078257214,((a74bc8839a1bc98f4b63020447873a1c:0.015825186,c4b7a505062314f6a5f3a9ff19f93874:0.014106007)0.728:0.01503401,(e77a40762119706cf1c7e9e7094a2eab:0.024224226,((8a5af8c4405f0db951862fd0490f7dc1:0.059074938,4e6ccebc18a522f2b1e0558dbb6d6e96:0.002949507)0.942:0.026134251,(((74df5e033605640d3205f2b1ad7c0920:0.047915396,e607842b9514c8a10d3eb5db14f350f4:0.035561018)0.802:0.010814429,(34bad17521e98a1832b0562b8663f15c:0.00482758,((4e76f4eeaad6d9d36d7dab435e280993:5e-09,(951872554a2ecc33cc4fec89f51fca7e:5e-09,39afb594afbfb55684374fb3de9bf512:0.004570846)0.978:0.018876597)0.529:0.009161884,(9870e016cbb50c22f9955c3775e860e7:0.017942857,(980e9c08d3cb82e8be0dc10cecd72417:0.007352808,ffba8fbbfe127b279c27327feefb4cd7:0.007312064)0.901:0.016969888)0.812:0.012886604)0.784:0.00974548)0.992:0.041382362)0.693:0.003064518,75023c5075f1c05fa14426374506ce68:0.018561528)0.895:0.015522055)0.883:0.015034799)0.384:0.000818983)0.991:0.080887173)0.744:0.014567457)0.968:0.073478679)0.830:0.041609697,((e2bef6b0fb59953a021898c1152e21ca:0.044535235,70348d473af3dcfdf54e964e62981a3a:0.073068184)0.851:0.033038347,(e224dbf41557c2b2f44ec88ca4cecf49:0.125358936,(07db554420668def321951d317d46368:0.044112726,(((d2afb27a4169802f1feb060b3bd2a5b7:0.051682468,c515bb67f1c5cff8fc239346f6b4370e:0.056589219)0.453:0.030522315,(59deef9fab99861ad442afc204cd903f:0.01637933,(7c0907858f60bf14ed81c3ccc7ca7c65:5e-09,9b3f4d04d8a95640f45131a640b12a16:0.032956277)0.625:0.011014339)0.798:0.014211966)0.892:0.041104225,b44021d7a155dee9b8ba6658455ce8fe:0.002150357)0.937:0.057755238)0.971:0.091672348)0.814:0.030641726)0.131:0.004581484)0.801:0.024738462)0.897:0.039455038,((881d66e73ae6c4c695d90172cadbbb68:0.139657611,(ec02cb419c95e8eccc75be6f6028cf58:0.010395067,0679316f8db3dcbddaa1d6259de0f667:0.057502582)0.960:0.083643742)0.839:0.03824167,(ca8ebc38172d754d9888264673c12343:0.067752008,(((((((((c9e185b05bd17250cfb563b21f79a19f:0.028722973,((2f644664f38e90196221e7432e5db5be:0.004419773,7b84ce65eecd69b9841827268b6f4d03:5e-09)0.957:0.022966441,(6ee9853b99b7275de1020e2a47943fc4:0.044992836,((ee1b8935946c17001b8e9734a8d2ee40:0.0,59519dfac5279f76dbd84e9fadcc88a8:0.0):0.039884363,17126cfa8d7b3715bdab07479b9e0cf6:0.035676551)0.098:0.008151696)0.946:0.026934424)0.464:0.004913776)0.739:0.004479726,dcca664115516b70c127e0a8c85d0022:0.049978709)0.208:0.00863276,389b1c15c29077a4cdc56989094f779b:0.023325136)0.872:0.013470576,((((09f7c8711cc64b53d1e7e349e91c7bf0:0.078180826,bc74807757868134e91a911e859c9be4:0.056942907)0.731:0.006742266,(cc5b644bd87e215301c38cd1da9cd173:5e-09,bfaea29c0b2c7d59976e6a6cf03ccf10:0.004403316)0.761:0.004031571)0.777:0.004817003,(d0653058c8ec09f4b15bff4172f04500:0.004404481,68ebe4f44cafa2236fb7fd4847d14915:0.008909639)0.501:5e-09)0.782:0.004744578,e407b26c112fc2d89e26a10e8069297a:0.00414087)0.753:0.005057264)0.902:0.013748922,(1204a5c2e537241ff54ad32d60582582:0.013643173,(c3c19cc9eaccfc32aa87756e2aa0dfe0:0.013503712,4216371d2f913ef1bc8b3542950cb325:0.013658633)0.866:0.009186139)0.853:0.008826186)0.747:0.004768521,(((((b064b532cb091e59b609a7c30a0268a2:0.0,916e81670fd4cb2e204669f8d20b62d6:0.0):0.017698783,(ce564902f0f9ea242ff53f6518165a3e:6e-09,(f343633250e1da023ece697d02a7b7e8:0.013211622,7c5df4f016413b491e586fde87800b1c:0.002440147)0.759:0.002368187)0.980:0.043186524)0.842:0.018414377,(((7c5226c60ccf8f766b611df0c29ce781:5e-09,((7702057fb968ad1d7188046b6e69b82b:0.00918861,a2b3575d0057bb6cc08f00a2add37b6f:5e-09)1.000:0.125056779,(f22424a96d233e1e1e2d0f19f16d445f:5e-09,(8fdf0d041e2f655daf4b191257df00a4:0.022654469,b617e787ed3e7550921f5310c793b8d3:5e-09)0.999:0.065670811)0.888:0.030724259)0.472:0.016977865)0.945:0.013285565,(((0083ffc0770af70609d1a2d9b017b605:0.03761786,(2e2573a25b75cb53e606ec396ac85b28:5e-09,7e0201a15e3ecf6f87e267a947e7b026:0.02779974)0.564:5e-09)0.997:0.033668898,6f06a5e4a120281fb2f13aa67a030869:5e-09)0.921:0.008880692,(5b52d52a993ac514f9ff519a99537e9a:5e-09,021c9e607d953a2a5d2caf35e95fce2b:0.008879306)0.196:0.013712785)0.257:5e-09)0.869:0.008879172,476e68336c3834d7b3be7386c12330c9:0.008979111)0.930:0.023067974)0.772:0.017530054,((d0aed16aa7b87b259835677546c4d57c:5e-09,92263db6fcdfa40b3ff21c6b2fffcc5e:0.00890454)0.997:0.060533278,((a44d9a12c38ef1beeef5934e64470929:5e-09,06d777b152a7710e80d75d6d768c6b01:0.004408125)0.982:0.04744528,(423693aa4e65190acffe0f7992952cf5:0.042014946,d696f3f25e87578cfd94879263171bfc:0.019357263)0.926:0.03284274)0.828:0.012154094)0.687:5e-09)0.945:0.027620207,((8d9b078bb78afb262fcadc66d352b16d:0.021859722,946248937c4ae489613891ffcf454ad4:0.015290951)0.469:0.01892369,(5cb07247424aa21d8e419f49e00ace15:0.044585102,(b834cbe86e533dd53384f7b9d66f5b6d:0.006097424,(b8824e7ac59e76740bb5828c11e02dc0:0.019270144,182ea1aa4e49c2d1fb0e81bd1df25f06:0.008587004)0.700:0.011796942)0.971:0.045627801)0.853:0.026013866)0.979:0.045968404)0.805:0.010269432)0.990:0.044822828,a2d74595a28512195350ad4a7c57cef3:0.01709688)0.810:0.011919775,(7f94cf3729f590bd7bacfe505169ff50:0.004650286,((78b9779a9933e032237d5471c686341f:5e-09,(1ff5a359332931aa3a342e58566514e4:0.018535537,4e294758b76204e8f7eae37b4c17a2ca:0.008977515)0.755:5e-09)0.821:0.008726846,((c64c95066e7e0dedbfe6270a5fd10965:5e-09,(b5bc599797df85b52d2828684d46ee13:0.008871021,f27cb46827e4c9cb785be31da3bb90c0:0.00441974)0.882:5e-09)0.921:5e-09,(8e408a30122c46d07291c9727e56def9:0.004468742,(3de14053f689a6486bd0d25a5b958c29:0.0,0cb0205a0319ed573ab9b7f787411bff:0.0):0.009003101)0.811:0.004408967)0.977:0.034451679)0.971:0.024187801)0.733:0.004259087)0.853:0.022911094,(((7f6ae3b1034ae29e046946a2d77f8007:0.059616695,69fbf20b380de167545d528217a1f377:0.117388743)0.796:0.035927781,(ab35b45a8239a79916eba1de769e6c77:0.049118351,1a16f2d5a9d8bfded11c987088114cae:0.124312498)0.767:0.030512461)0.821:0.023983289,((5dc1bcaf7b2758bebe6cf48c689a1c20:0.090220822,((bbac2ddbd25eec485e6fa4835659b651:0.083658583,((((f74fdcfc214330f7783bf1e601a6ec75:0.041702375,((1050971bbdd579837956e19516a70d30:5e-09,(7f903c2ad58beadf269b19c00d4c4d61:0.0,232c57ab9c754db40602e1b34dec1936:0.0):0.004436532)0.846:0.015283968,(729ab75ca709f2c9dff864e66e83a777:0.004301651,ea55e0db874ea0a5cd77394027c22def:0.009233969)0.892:0.01895892)0.914:0.023207544)0.000:5e-09,((d1fe7778003817b3ef1da766026fc28b:0.004426627,(3e6ee00ff5132ebe3848937ee9beec53:5e-09,((58c496be6aedbd6fd8e9f45008b65f89:5e-09,0716e617c5dfd8fdf51cc670ab4d1b1d:0.008879721)0.846:0.00441021,0e1d96e3eef73c89742d6d5a1853c833:0.004405221)0.895:5e-09)0.000:6e-09)0.851:0.015530994,((fc1c09050ea3bbea383a3f63a0cc02c0:0.0,3c41677da7ec7bd8fd854f04d45e69c2:0.0):0.022586927,(0a40b01b2b6b3536fb01755909931183:0.014262273,(f809bf90c2b171edaa52450633728c79:0.018522489,dbe485fa5f0359259acf0e505a2639de:5e-09)0.923:0.021133844)0.802:0.013174543)0.880:0.021121811)0.912:0.017813226)0.992:0.040343359,((83d24243e756df4e146c8e7f1c9a35b9:0.028060012,803455a06a67909321e1c8fdb1272b16:5e-09)0.628:0.018099561,((08a3a4dc171568ba1e126330cfc1daed:0.017995875,248a08f7ebe0365daf9c32099a790cc7:0.004980236)0.948:0.030489181,((d39f9b8f1f6ac9213d2a9d01b3c3091b:5e-09,aa493e570de491bd879c938b41fcf3fa:0.004414029)0.904:0.014979427,((2bf0f665a9cec2afaa85becacc2d0d64:0.004539297,(((d3ddb96e11ae2700423d08d83106615d:6e-09,(2fbdf174addf2ccc33252d045df4fbbb:0.004426622,afb753f93d2724e41db1c12cca16e9a5:5e-09)0.877:0.004436531)0.821:0.005270025,(08c2f400073c53287c6b4846032094cb:0.005945769,282ba7cf1922f745b40f8bcdc857747b:0.005946689)0.072:0.002261575)0.975:0.011949386,6b0a933a73f0701d9b9695a5a9ffe975:0.018435063)0.819:5e-09)0.978:0.0137522,(4e9bc84919c5baf44f6854e9d34458b8:0.00901853,73bb3dca3d4a91b53c5cc512dc9385a9:0.004440631)0.000:5e-09)0.667:0.003514716)0.500:0.011050319)0.818:0.013579355)0.858:0.010066749)0.684:0.006769294,(63f6341694b0b8285dd2a33e9a5813b5:0.001991649,063ba0be86f346a9990bfd7d0ee250f1:0.065105313)0.994:0.080402256)0.730:0.00688306)0.851:0.019563751,(e7d84d2865f2f6a24b093f3e4d78fc04:0.094674158,82f97d037762d444000e8ed4dc36bdf1:0.03568294)0.841:0.027061797)0.881:0.018523114)0.947:0.02802795,((92a4b2e1c8da8a53ae369317a4896f42:0.095140605,(2a8df115f415d30e527f9b1bbad9b20e:0.011099738,733a3ad8810f8532acfb89eb7bd9cd6a:0.07275098)0.770:0.03348828)0.745:0.029006302,3d142866ef647a3cf599ba3be97ad676:0.128815383)0.000:5e-09)0.903:0.019758951)0.000:0.010085993)0.470:0.027544066)0.741:0.013546073)0.862:0.030905415)0.920:0.026213194)0.943:0.033866453)0.766:0.012713699)0.934:0.025071619)0.095:0.070640846)0.930:0.18227593):0.1066718299999998)root;
